# Supplementary material for: Clustering of lymphoid neoplasms by cell of origin, somatic mutation and drug usage profiles: a multi-trait genome-wide association study
Source: Blood Cancer J. 2025 Aug 29;15(1):147. doi: 10.1038/s41408-025-01351-4 (PMC12397487; doi:10.1038/s41408-025-01351-4)
Supplement: Supplementary file 2 — Supplementary Tables [file 41408_2025_1351_MOESM2_ESM.xlsx]

## Sheet: Content
Table	Title
Supplementary Table 1	UK Biobank summary statistics and case selection criteria.
Supplementary Table 2	FinnGen GWAS summary statistics and case selection criteria.
Supplementary Table 3	MVP GWAS summary statistics and case selection criteria.
Supplementary Table 4	Summary of case and control counts.
Supplementary Table 5	Previously reported loci associated with lymphoid neoplasms.
Supplementary Table 6	Genome-wide significant and suggestive associations from single-subtype GWAS analyses.
Supplementary Table 7	λgc values for all GWASs.
Supplementary Table 8	Genome-wide significant and suggestive associations from phenocluster-based GWAS analyses.
Supplementary Table 9	Genome-wide significant and suggestive associations from ASSET analysis.
Supplementary Table 10	Multi-trait colocalization test results using HyPrColoc.
Supplementary Table 11	Assessment of pleiotropy and subtype specificity for multi-trait signals.
Supplementary Table 12	Summary of pleiotropy and subtype identification (related to Figure 3b).
Supplementary Table 13	Replication of multi-trait loci in AoU and/or PLCO cohorts.
Supplementary Table 14	Bivariate LDSC correlation results between subtypes and phenoclusters.
Supplementary Table 15	SuSiE fine-mapping summary statistics for all genome-wide significant loci.
Supplementary Table 16	Fine-mapped credible sets from SuSiE analysis.
Supplementary Table 17	Statistically significant gene associations after multiple testing correction from MAGMA.
Supplementary Table 18	MAGMA-identified genes per locus.
Supplementary Table 19	Gene prioritization results from FLAMES.
Supplementary Table 20	Locus-to-gene mapping scores from Open Targets Platform.
Supplementary Table 21	Ensembl VEP annotations for fine-mapped variants.
Supplementary Table 22	Molecular QTLs for blood and immune cells mapped to fine-mapped variants.
Supplementary Table 23	Complete list of all genes mapped across analyses.
Supplementary Table 24	Overview of mapped genes by locus (related to Figure 4).
Supplementary Table 25	GO biological process enrichment (related to Figure 5a and 5b).
Supplementary Table 26	Cell-type enrichment results for all mapped genes using WebCSEA (related to Figure 5c and 5d).
Supplementary Table 27	Drug–gene interaction (DGI) results from DGIdb for mapped genes.
Supplementary Table 28	Identified ATC-coded drugs from DrugBank that target mapped genes.
Supplementary Table 29	ATC code enrichment results (levels 1 and 2) for DGIdb-identified drugs.
Supplementary Table 30	Drugs targeting mapped genes from Open Targets with clinical approval and trial status.

## Sheet: STable 1
Supplementary Table 1. UK Biobank summary statistics and case selection criteria.
LN subtypes	ICD-10	ICD-O-3	Age at recruitment (years)		Age at diagnosis (years)		Sex		Cases
			Mean (SD)	Minimum–maximum	Mean (SD)	Minimum–maximum	Female (%)	Male (%)	Incident (%)	Prevalent (%)	Total
Burkitt lymphoma (BT)	C83.7 Burkitt's tumour	9687/3	59.28 (8.28)	40-69	62.60 (12.19)	36-80	6 (18.75)	26 (81.25)	23 (71.88)	9 (28.13)	32
Chronic lymphocytic leukemia (CLL)	C83.0 Small cell (diffuse)	9670/3	61.10 (6.05)	40-70	64.43 (7.75)	38-81	257 (38.82)	405 (61.18)	486 (73.41)	176 (26.59)	662
	C91.1 Chronic lymphocytic leukaemia	9823/3
	NA	9823/3
Follicular Lymphoma (FL)	C82.0 Small cleaved cell, follicular	9695/3	59.30 (7.16)	41-70	58.76 (9.55)	22-80	134 (45.89)	158 (54.11)	135 (46.23)	157 (53.77)	292
	C82.1 Mixed small cleaved and large cell, follicular	9691/3
	C82.2 Large cell, follicular	9698/3
	C82.3 Follicular lymphoma grade IIIa	9698/3
	C82.7 Other types of follicular non-Hodgkin's lymphoma	NA
	C82.9 Follicular non-Hodgkin's lymphoma, unspecified	9690/3
	C82.9 Follicular non-Hodgkin's lymphoma, unspecified	9691/3
	C82.9 Follicular non-Hodgkin's lymphoma, unspecified	9698/3
	C82.9 Follicular non-Hodgkin's lymphoma, unspecified	NA
	C82.9 Follicular non-Hodgkin's lymphoma, unspecified	8000/3
	NA	9690/3
	NA	9691/3
Hairy cell leukemia (HCL)	C91.4 Hairy-cell leukaemia	9940/3	59.22 (8.19)	40-70	57.33 (9.87)	34-78	19 (27.94)	49 (72.06)	31 (45.59)	37 (54.41)	68
	C91.4 Hairy-cell leukaemia	9591/
	NA	9940/3
Hodgkin's lymphoma (HL)	C81.0 Lymphocytic predominance	9659/3	56.36 (8.19)	40-70	45.17 (18.27)	15-79	52 (49.52)	53 (50.48)	38 (36.19)	67 (63.81)	105
	C81.0 Lymphocytic predominance	NA
	C81.0 Lymphocytic predominance	9651/3
	C81.1 Nodular sclerosis	9663/3
	C81.1 Nodular sclerosis	NA
	C81.1 Nodular sclerosis	9667/3
	C81.1 Nodular sclerosis	9664/3
	C81.1 Nodular sclerosis	9665/3
	C81.1 Nodular sclerosis	9650/3
	C81.2 Mixed cellularity	9652/3
	C81.3 Lymphocytic depletion	9653/3
	C81.7 Other Hodgkin's disease	9650/3
	C81.7 Other Hodgkin's disease	NA
	C81.7 Other Hodgkin's disease	9661/3
	C81.9 Hodgkin's disease, unspecified	9650/3
	NA	9650/3
	NA	9653/3
	NA	9652/3
Diffuse large B-cell lymphoma (DLBCL)	C83.3 Large cell (diffuse)	9680/3	60.31 (6.85)	40-70	64.12 (9.09)	33-81	351 (45.29)	424 (54.71)	586 (75.61)	189 (24.39)	775
	C83.3 Large cell (diffuse)	NA
	C83.3 Large cell (diffuse)	9590/3
	C83.4 Immunoblastic (diffuse)	9684/3
Lymphoplasmacytic lymphoma - Waldenstrom macroglobulinemia (LPL-WM)	C83.0 Small cell (diffuse)	9671/3	60.86 (5.98)	45-70	66.46 (7.37)	39-82	56 (42.75)	75 (57.25)	112 (85.50)	19 (14.50)	131
	C83.8 Other types of diffuse non-Hodgkin's lymphoma	9671/3
	C88.0 Waldenstrom's macroglobulinaemia	9761/3
Marginal zone lymphoma (MZL)	C83.0 Small cell (diffuse)	9689/3	60.56 (5.88)	41-69	63.80 (7.98)	41-78	50 (45.45)	60 (54.55)	81 (73.64)	29 (26.36)	110
	C83.3 Large cell (diffuse)	9689/3
	C85.7 Other specified types of non-Hodgkin's lymphoma	9699/3
	C85.9 Non-Hodgkin's lymphoma, unspecified type	9699/3
	C88.4 Extranodal marginal zone B-cell lymphoma of mucosa-associated lymphoid tissue [MALT-lymphoma]	9699/3
Mantle cell lymphoma (MCL)	C83.1 Small cleaved cell (diffuse)	8000/3	61.43 (5.29)	44-69	65.67 (8.29)	45-80	17 (21.25)	63 (78.75)	62 (77.50)	18 (22.50)	80
	C83.1 Small cleaved cell (diffuse)	9673/3
	C83.1 Small cleaved cell (diffuse)	NA
	C83.8 Other types of diffuse non-Hodgkin's lymphoma	9673/3
Peripheral T-cell lymphoma (PTCL)	C84.4 Peripheral T-cell lymphoma	9702/3	59.57 (5.92)	45-69	63.70 (6.33)	51-74	16 (32.65)	33 (67.35)	41 (83.67)	8 (16.33)	49
	C84.4 Peripheral T-cell lymphoma	9705/3
	C84.4 Peripheral T-cell lymphoma	9724/3
	C84.5 Other and unspecified T-cell lymphomas	9709/3
	C84.7 Anaplastic large cell lymphoma, ALK-negative	9702/3
	C84.8 Cutaneous T-cell lymphoma, unspecified	9709/3
	C85.7 Other specified types of non-Hodgkin's lymphoma	9714/3
	C86.2 Enteropathy-type (intestinal) T-cell lymphoma	9717/3
	C86.5 Angioimmunoblastic T-cell lymphoma	9705/3
Monoclonal gammopathy of undetermined significance (MGUS)	D47.2 Monoclonal gammopathy	9765/1	61.57 (5.67)	41-70	62.22 (7.29)	40-77	50 (46.73)	57 (53.27)	60 (56.07)	47 (43.93)	107
Multiple myeloma (MM)	C90.0 Multiple myeloma	9732/3	60.61 (6.71)	40-70	65.91 (8.09)	36-81	311 (41.74)	434 (58.26)	635 (85.23)	110 (14.77)	745
	C90.0 Multiple myeloma	8000/3
	C90.0 Multiple myeloma	NA
	C90.1 Plasma cell leukaemia	NA
Mycosis Fungoides (MF)	C84.0 Mycosis fungoides	9700/3	59.29 (6.94)	41-69	59.31 (10.40)	27-75	28 (43.08)	37 (56.92)	40 (61.54)	25 (38.46)	65
	NA	9700/3
Plasmacytoma	C90.2 Plasmacytoma, extramedullary	9731/3	59.90 (7.33)	41-70	61.09 (9.40)	41-79	17 (28.33)	43 (71.67)	32 (53.33)	28 (46.67)	60
	C90.3 Solitary plasmacytoma	9731/3
	D47.9 Neoplasm of uncertain or unknown behaviour of lymphoid, haematopoietic and related tissue, unspecified	9731/3
Sézary Syndrome(SS)	C84.1 Sezary's diease	9701/3	52.50 (4.50)	48-57	60.05 (3.04)	58-62	2 (100)	0 (0.00)	2 (100.00)	0 (0.00)	2
Waldenstrom macroglobulinemia (WM)	C88.0 Waldenstrom's macroglobulinaemia	9761/3
Controls	N/A	N/A	55.62 (8.08)	37-73	-	-	146315 (52.72)	131191 (47.28)	-	-	277506

## Sheet: STable 2
Supplementary Table 2. FinnGen GWAS summary statistics and case selection criteria.
Histological subtype of LN	Number of cases	Control	GWAS Link	Phenotype Link (RISTEYS)	Hospital discharge: ICD-10	Cause of death: ICD-10	ICD-O-3	Note
Single subtypes
Chronic lymphocytic leukemia (CLL)	935	378742	C3_CLL_EXALLC	C3_CLL_EXALLC	C83.00, C83.01, C91.1	C83.00, C83.01, C91.1	9823/3	II Neoplasms, from cancer register (ICD-O-3)
Follicular Lymphoma (FL)	1435	378749	CD2_FOLLICULAR_LYMPHOMA_EXALLC	CD2_FOLLICULAR_LYMPHOMA_EXALLC	C82	C82	NA	II Neoplasms from hospital discharges
Hodgkin's lymphoma (HL)	1033	378749	CD2_HODGKIN_LYMPHOMA_EXALLC	CD2_HODGKIN_LYMPHOMA_EXALLC	C81	C81	NA	II Neoplasms from hospital discharges (CD2_)
Diffuse large B-cell lymphoma (DLBCL)	1505	378749	C3_DLBCL_EXALLC	C3_DLBCL_EXALLC	C83.3	C83.3	9680/3	II Neoplasms, from cancer register (ICD-O-3)
Marginal zone lymphoma (MZL)	513	378749	C3_MARGINAL_ZONE_LYMPHOMA_EXALLC	C3_MARGINAL_ZONE_LYMPHOMA_EXALLC	C83.80, C83.89	C83.80, C83.89	9699/3	II Neoplasms, from cancer register (ICD-O-3)
Mantle cell lymphoma (MCL)	472	378749	C3_MANTLE_CELL_LYMPHOMA_EXALLC	C3_MANTLE_CELL_LYMPHOMA_EXALLC	C83.1	C83.1	9673	II Neoplasms, from cancer register (ICD-O-3)
Peripheral T-cell lymphoma (PTCL)	440	378749	CD2_TNK_LYMPHOMA_EXALLC	CD2_TNK_LYMPHOMA_EXALLC	C84	C84	NA	II Neoplasms from hospital discharges (CD2_)
Monoclonal gammopathy of undetermined significance (MGUS)	831	499517	C3_MYELOMA_MONOCLONAL_EXALLC	C3_MYELOMA_MONOCLONAL_EXALLC	NA	NA	9765/1	II Neoplasms, from cancer register (ICD-O-3) Note: controls not excluded all cancer
Multiple myeloma (MM)	1608	378739	C3_MULT_MYELOMA_EXALLC	C3_MULT_MYELOMA_EXALLC	C90	C90	9732/3	II Neoplasms, from cancer register (ICD-O-3)
Waldenström macroglobulinemia/lymphoplasmacytic lymphoma( LPL-WM)	230	378748	C3_MACROGLOBULINEMIA_EXALLC	C3_MACROGLOBULINEMIA_EXALLC	C88.0	C88.0	9761|9671/3	II Neoplasms, from cancer register (ICD-O-3)
Combined phenotypes
MM and MGUS	2951	377997	C3_MYELOMA_MONOCLONAL_EXALLC	C3_MYELOMA_MONOCLONAL_EXALLC	D47.2, C90	D47.2, C90	9765/1, 9732/3	II Neoplasms, from cancer register (ICD-O-3)
Primary lymphoid and hematopoietic malignant neoplasms	9960	378749	CD2_PRIMARY_LYMPHOID_HEMATOPOIETIC_EXALLC	CD2_PRIMARY_LYMPHOID_HEMATOPOIETIC_EXALLC	C81, C82, C83, C84, C85, C86, C88, C90, C91, C92, C93, C94, C95, C96	C81, C82, C83, C84, C85, C86, C88, C90, C91, C92, C93, C94, C95, C96		II Neoplasms from hospital discharges (CD2_)

## Sheet: STable 3
Supplementary Table 3. MVP GWAS summary statistics and case selection criteria.
Histological subtype of LN	Number of cases	Control	Link	ICD-10-CM	Phecode	Note
Single subtypes
Chronic lymphocytic leukemia (CLL)	2845	448087	https://phenomics.va.ornl.gov/pheweb/gia/eur/pheno/Phe_204_12	C91.1, C91.10, C91.11, C91.12	Phe_204_12
Hodgkin's lymphoma (HL)	975	449793	https://phenomics.va.ornl.gov/pheweb/gia/eur/pheno/Phe_201	C81., C81.0, C81.00, C81.01, C81.02, C81.03, C81.04, C81.05, C81.06, C81.07, C81.08, C81.09, C81.1, C81.10, C81.11, C81.12, C81.13, C81.14, C81.15, C81.16, C81.17, C81.18, C81.19, C81.2, C81.20, C81.21, C81.22, C81.23, C81.24, C81.25, C81.26, C81.27, C81.28, C81.29, C81.3, C81.30, C81.31, C81.32, C81.33, C81.34, C81.35, C81.36, C81.37, C81.38, C81.39, C81.4, C81.40, C81.41, C81.42, C81.43, C81.44…	Phe_201
Monoclonal gammopathy of undetermined significance (MGUS)	4168	445997	https://phenomics.va.ornl.gov/pheweb/gia/eur/pheno/Phe_270_32	D47.2, D89.1	Phe_270_32	It is mixed with D89.1, but the sample size for D89.1 probably very small (38 cases in the UKBB)
Multiple myeloma (MM)	1638	449163	https://phenomics.va.ornl.gov/pheweb/gia/eur/pheno/Phe_204_4	C88.2, C88.3, C88.9, C90.0, C90.00, C90.01, C90.02, C90.2, C90.20, C90.21, C90.22, C90.30, C90.31, C90.32	Phe_204_4
Combined phenotypes
Cancer of other lymphoid, histiocytic tissue	6217	442567	https://phenomics.va.ornl.gov/pheweb/gia/eur/pheno/Phe_202	C7A.0, C7A.091, C82., C82.0, C82.00, C82.01, C82.02, C82.03, C82.04, C82.05, C82.06, C82.07, C82.08, C82.09, C82.1, C82.10, C82.11, C82.12, C82.13, C82.14, C82.15, C82.16, C82.17, C82.18, C82.19, C82.2, C82.20, C82.21, C82.22, C82.23, C82.24, C82.25, C82.26, C82.27, C82.28, C82.29, C82.3, C82.30, C82.31, C82.32, C82.33, C82.34, C82.35, C82.36, C82.37, C82.38, C82.39, C82.4, C82.40, C82.41, C82.42…	Phe_202
Leukemia	6503	443163	https://phenomics.va.ornl.gov/pheweb/gia/eur/pheno/Phe_204	C88.2, C88.3, C88.9, C90.0, C90.00, C90.01, C90.02, C90.1, C90.10, C90.11, C90.12, C90.2, C90.20, C90.21, C90.22, C90.30, C90.31, C90.32, C91., C91.0, C91.00, C91.01, C91.02, C91.1, C91.10, C91.11, C91.12, C91.3, C91.30, C91.31, C91.32, C91.4, C91.40, C91.41, C91.42, C91.5, C91.50, C91.51, C91.52, C91.6, C91.60, C91.61, C91.62, C91.9, C91.90, C91.91, C91.92, C91.A0, C91.A1, C91.A2, C91.Z, C91.Z0,…	Phe_204

## Sheet: STable 4
Supplementary Table 4. Summary of case and control counts.
Phenotype	UKBB		FinnGen		MVP		Meta-analysis			AoU		PLCO
	#cases	#control	#cases	#control	#cases	#control	#cases	#control	#Total	#cases	#control	#cases	#control
Single subtypes
Chronic lymphocytic leukemia (CLL)	662	277506	935	378742	2845	448087	4442	1104335	1108777	304	99204	421	65142
Follicular Lymphoma (FL)	292	277506	1435	378749	NA	NA	1727	656255	657982
Hodgkin's lymphoma (HL)	105	277506	1033	378749	975	449793	2113	1106048	1108161
Diffuse large B-cell lymphoma (DLBCL)	775	277506	1505	378749	NA	NA	2280	656255	658535
Marginal zone lymphoma (MZL)	110	277506	513	378749	NA	NA	623	656255	656878
Mantle cell lymphoma (MCL)	NA	NA	472	378749	NA	NA	NA	NA	NA
Peripheral T-cell lymphoma (PTCL)	NA	NA	440	378749	NA	NA	NA	NA	NA
Monoclonal gammopathy of undetermined significance (MGUS)	107	277506	831	499517	4168****	445997	5106	1223020	1228126	712	98611
Multiple myeloma (MM)	745	277506	1608	378739	1638	449163	3991	1105408	1109399	218	99241
LPL-WM	131	277506	230	378748	NA	NA	361	656254	656615
Phenoclusters
Cell-P	912	277506	2439	499517	5806	449163	9157	1226186	1235343
Cell-B	2255	277506	6123	378746	3820	449830	12198	1106082	1118280
Drug-G1	2871	277506	7658	378749	5458	449793	15987	1106048	1122035
Soma-G1	514	277506	2420	378749	NA	NA	2934	656255	659189
Soma-G2	2182	277506	4048	378749	4483	449163	10713	1105418	1116131
MM-MGUS	852	277506	2951*	377997	5806	449163	9609	1223020	1232629
LN	3283	277506	10791**	499517	17863***	449793	31937	1226816	1258753	1072	98291	1820	67500
ASSETa
CLL-UMF							4442	1104335	1108777
FL-UF							1727	656255	657982
HL-UMF							2113	1106048	1108161
DLBCL-UF							2280	656255	658535
MZL-UF							623	656255	656878
MCL-F							472	378749	379221
PTCL-F							440	378749	379189
MGUS-UMF							5106	1223020	1228126
MM-UMF							3991	1105408	1109399
LPL_WM-UF							361	656254	656615
aU=UKBB, M=MVP, F=FinnGen
*The FinnGen has summary statistics for MM+MGUS joint analysis (R12 pheno code=C3_MYELOMA_MONOCLONAL_EXALLC)
**The FinnGen has summary statistics for primary lymphoid joint analysis (R12 pheno code=CD2_PRIMARY_LYMPHOID_HEMATOPOIETIC_EXALLC), but this does not contain MGUS, we meta-analysed with MGUS to obtain LN
***The MVP cohort has phecodes Phe_201 (HL), Phe_202(lymphoma), Phe_204 (leukemia) and Phe_270_32 (MGUS), so we meta-analysed this non-overlapping phenotypes to obtain LN
****The MVP cohort Phe_207_32 phenotype contains cases with D47.2 (MGUS) and D89.1 (Cryoglobulinemia) ICD10-CM codes. Because prevalance of the cryoglobulinemia much lower than the MGUS we used this mixed phenotype as MGUS.
BT: Burkitt Lymphoma, CLL: Chronic Lymphocytic Leukemia, FL: Follicular Lymphoma, HCL: Hairy Cell Leukemia, HL: Hodgkin's Lymphoma, DLBCL: Diffuse Large B-Cell Lymphoma, MZL: Marginal Zone Lymphoma, MCL: Mantle Cell Lymphoma, PTCL: Peripheral T-Cell Lymphoma, MGUS: Monoclonal Gammopathy of Undetermined Significance, MM: Multiple Myeloma, MF: Mycosis Fungoides, SS: Sézary Syndrome, and LPL-WM: Wal…

## Sheet: STable 5
Supplementary Table 5. Previously reported loci associated with lymphoid neoplasms.
CHR	Cytoband	POS	rsID	EA	Nearest gene(s)	P	Author	Reported trait(s)	EFO traits	GWAS Catalog	PUBMED
1	1p36.32	2553624	rs3890745	?	MMEL1	2e-08	Din L	Diffuse large B-cell lymphoma or rheumatoid arthritis	diffuse large B-cell lymphoma,rheumatoid arthritis	GCST008725	31407831
1	1p36.12	22692078	rs7537281	?	PPIAP34,ZBTB40	3e-08	Yu X	B-cell lymphoblastic leukemia or inflammatory bowel disease (pleiotropy)	B-cell acute lymphoblastic leukemia,inflammatory bowel disease	GCST90428829	38616254
1	1p36.11	23943735	rs34676223	C	MDS2	5e-13	Law PJ	Chronic lymphocytic leukemia	chronic lymphocytic leukemia	GCST004146	28165464
1	1p35.2	31862772	rs148297606	C	FABP3,SERINC2	4e-06	Law PJ	B-cell malignancies (chronic lymphocytic leukemia, Hodgkin lymphoma or multiple myeloma) (pleiotropy)	Hodgkins lymphoma,multiple myeloma,chronic lymphocytic leukemia	GCST004099	28112199
1	1p32.3	54375570	rs2235544	A	DIO1	6e-07	Weinhold N	Multiple myeloma (hyperdiploidy)	multiple myeloma	GCST001907	23502783
1	1p31.3	66689109	rs17423910	G	PDE4B	6e-06	Ellinghaus E	Acute lymphoblastic leukemia (childhood)	acute lymphoblastic leukemia	GCST001320	22076464
1	1p31.3	66762466	rs546784	A	PDE4B	9e-06	Yang JJ	Acute lymphoblastic leukemia (childhood)	acute lymphoblastic leukemia	GCST001693	23007406
1	1p31.3	66769100	rs6683977	C	PDE4B	5e-06	Yang JJ	Acute lymphoblastic leukemia (childhood)	acute lymphoblastic leukemia	GCST001693	23007406
1	1p31.1	76772328	rs10873876	T	ST6GALNAC3	4e-06	TreviÃ±o LR	Acute lymphoblastic leukemia (childhood)	acute lymphoblastic leukemia	GCST000464	19684603
1	1p31.1	78623626	rs17391694	T	RNFT1P2,GIPC2	2e-08	Berndt SI	Malignant lymphoma (Non-Hodgkin lymphoma, multiple myeloma, or Hodgkin lymphoma)	Hodgkins lymphoma,multiple myeloma,non-Hodgkins lymphoma	GCST90267403	36273105
1	1p22.1	93646312	rs112840306	?	CCDC18	4e-06	Brandes N	Chronic lymphocytic leukemia	chronic lymphocytic leukemia	GCST90027053	34290314
1	1p13.3	111258770	rs343604	T	Y_RNA,KCNA3	1e-06	Ellinghaus E	Acute lymphoblastic leukemia (childhood)	acute lymphoblastic leukemia	GCST001320	22076464
1	1p13.2	114377568	rs2476601	A	PTPN22,AP4B1-AS1	4e-07	Sud A	Hodgkin's lymphoma	Hodgkins lymphoma	GCST007062	30194254
1	1p13.1	117038287	rs12025416	?	LINC01762,CD58	3e-08	Yu X	B-cell lymphoblastic leukemia or multiple sclerosis (pleiotropy)	B-cell acute lymphoblastic leukemia,multiple sclerosis	GCST90428833	38616254
1	1q21.3	153640827	rs7536700	A	ILF2	4e-06	Weinhold N	Multiple myeloma (IgH translocation)	multiple myeloma	GCST001906	23502783
1	1q21.3	153640827	rs7536700	A	ILF2	9e-06	Weinhold N	Multiple myeloma (IgH translocation)	multiple myeloma	GCST001906	23502783
1	1q24.2	168449284	rs143700307	A	QRSL1P1,XCL2	3e-08	Sakaue S	Malignant lymphoma	lymphoma	GCST90018878	34594039
1	1q31.2	192541021	rs1323292	?	RGS21,RGS1	2e-08	Din L	Marginal zone lymphoma or multiple sclerosis	marginal zone B-cell lymphoma,multiple sclerosis	GCST008723	31407831
1	1q31.2	192541021	rs1323292	?	RGS21,RGS1	5e-08	Din L	Diffuse large B-cell lymphoma or multiple sclerosis	diffuse large B-cell lymphoma,multiple sclerosis	GCST008722	31407831
1	1q31.3	196844593	rs6428370	G	CFHR4,CFHR1	7e-06	TreviÃ±o LR	Acute lymphoblastic leukemia (childhood)	acute lymphoblastic leukemia	GCST000464	19684603
1	1q32.3	212965330	rs185741445	?	TATDN3	4e-06	Brandes N	Chronic lymphocytic leukemia	chronic lymphocytic leukemia	GCST90027053	34290314
1	1q42.13	228880296	rs41271473	G	RHOU	1e-10	Law PJ	Chronic lymphocytic leukemia	chronic lymphocytic leukemia	GCST004146	28165464
1	1q43	237266603	rs7554607	A	RYR2	2e-06	TreviÃ±o LR	Acute lymphoblastic leukemia (childhood)	acute lymphoblastic leukemia	GCST000464	19684603
1	1q43	241501985	rs59382229	G	RGS7	8e-07	Rashkin SR	Lymphocytic leukemia	lymphoid leukemia	GCST90011814	32887889
1	1q44	247689532	rs1881797	C	OR2C3,GCSAML	7e-06	TreviÃ±o LR	Acute lymphoblastic leukemia (childhood)	acute lymphoblastic leukemia	GCST000464	19684603
2	2p24.1	21135687	rs76588427	A	APOB,LINC02850	3e-06	Vijai J	Marginal zone lymphoma	marginal zone B-cell lymphoma	GCST002742	25569183
2	2p23.3	24694472	rs79480871	T	NCOA1,ITSN2	4e-08	Cerhan JR	Diffuse large B cell lymphoma	diffuse large B-cell lymphoma	GCST002636	25261932
2	2p23.3	25613146	rs7577599	A	DTNB	6e-06	Weinhold N	Multiple myeloma (IgH translocation)	multiple myeloma	GCST001906	23502783
2	2p23.3	25613146	rs7577599	T	DTNB	1e-16	Mitchell JS	Multiple myeloma	multiple myeloma	GCST004483	27363682
2	2p23.3	25613146	rs7577599	T	DTNB	8e-28	Went M	Multiple myeloma	multiple myeloma	GCST90451657	39103364
2	2p23.3	25629438	rs6546149	G	DTNB	6e-10	Law PJ	B-cell malignancies (chronic lymphocytic leukemia, Hodgkin lymphoma or multiple myeloma) (pleiotropy)	Hodgkins lymphoma,multiple myeloma,chronic lymphocytic leukemia	GCST004099	28112199
2	2p23.3	25633242	rs10180663	A	DTNB	2e-06	Weinhold N	Multiple myeloma (IgH translocation)	multiple myeloma	GCST001906	23502783
2	2p23.3	25633242	rs10180663	A	DTNB	2e-06	Du Z	Multiple myeloma	multiple myeloma	GCST009680	31935283
2	2p23.3	25659244	rs6746082	A	DTNB	4e-07	Broderick P	Multiple myeloma	multiple myeloma	GCST001331	22120009
2	2p23.3	25659244	rs6746082	A	DTNB	2e-10	Duran-Lozano L	Multiple myeloma	multiple myeloma	GCST012396	33875642
2	2p23.3	26112518	rs12986445	A	NDUFB4P4,KIF3C	3e-06	Swaminathan B	Multiple myeloma	multiple myeloma	GCST002921	26007630
2	2p23.3	26112518	rs12986445	A	NDUFB4P4,KIF3C	5e-06	Swaminathan B	Multiple myeloma and monoclonal gammopathy	multiple myeloma,monoclonal gammopathy	GCST002922	26007630
2	2p23.3	26148733	rs6546615	G	KIF3C,NDUFB4P4	7e-22	Went M	Multiple myeloma	multiple myeloma	GCST90451657	39103364
2	2p22.2	37467264	rs2041840	C	NDUFAF7	9e-06	Speedy HE	Chronic lymphocytic leukemia	chronic lymphocytic leukemia	GCST002299	24292274
2	2p22.2	37596089	rs3770745	T	QPCT	1e-07	Berndt SI	Chronic lymphocytic leukemia	chronic lymphocytic leukemia	GCST003468	26956414
2	2p22.2	37596089	rs3770745	T	QPCT	4e-08	Berndt SI	Malignant lymphoma (Non-Hodgkin lymphoma, multiple myeloma, or Hodgkin lymphoma)	Hodgkins lymphoma,multiple myeloma,non-Hodgkins lymphoma	GCST90267403	36273105
2	2p22.2	37603801	rs888096	A	CDC42EP3-AS1,QPCT	5e-08	Law PJ	Chronic lymphocytic leukemia	chronic lymphocytic leukemia	GCST004146	28165464
2	2p16.1	60826802	rs2665658	A	RN7SL361P,BCL11A	2e-08	Lee SHR	Childhood acute lymphoblastic leukemia (TCF3-PBX1 fusion)	B-cell acute lymphoblastic leukemia with t(1;19)(q23;p13.3); E2A-PBX1 (TCF3-PBX1)	GCST90020048	32882024
2	2p16.1	60826802	rs2665658	A	RN7SL361P,BCL11A	2e-08	Lee SHR	TCF3-PBX1 fusion in childhood acute lymphoblastic leukemia	B-cell acute lymphoblastic leukemia with t(1;19)(q23;p13.3); E2A-PBX1 (TCF3-PBX1)	GCST90020049	32882024
2	2p16.1	61043834	rs13034020	G	REL-DT,PAPOLG	3e-06	Cozen W	Hodgkin's lymphoma	Hodgkins lymphoma	GCST002480	24920014
2	2p16.1	61066666	rs1432295	G	REL-DT	2e-08	Enciso-Mora V	Hodgkin's lymphoma	Hodgkins lymphoma	GCST000851	21037568
2	2p16.1	61066666	rs1432295	G	REL-DT	1e-06	Frampton M	Hodgkin's lymphoma	Hodgkins lymphoma	GCST002237	24149102
2	2p16.1	61070652	rs1432297	G	REL-DT	3e-08	Chen C	Hodgkin's lymphoma	Hodgkins lymphoma	GCST90134660	35939300
2	2p13.3	68647095	rs7595037	?	WDR4P2,PLEK	9e-08	Din L	Follicular lymphoma or multiple sclerosis	follicular lymphoma,multiple sclerosis	GCST008718	31407831
2	2q11.2	100884893	rs12615454	?	LINC01104,LONRF2	2e-09	Yu X	B-cell lymphoblastic leukemia or rheumatoid arthritis (pleiotropy)	B-cell acute lymphoblastic leukemia,rheumatoid arthritis	GCST90428832	38616254
2	2q12.1	102971865	rs13015714	G	IL18R1	3e-16	Lin GW	Extranodal natural killer T-cell lymphoma (nasal type)	extranodal nasal NK/T cell lymphoma	GCST009759	31879220
2	2q13	111607676	rs72832868	A	ACOXL	9e-07	Rashkin SR	Lymphocytic leukemia	lymphoid leukemia	GCST90011814	32887889
2	2q13	111616104	rs13401811	G	ACOXL	2e-18	Berndt SI	Chronic lymphocytic leukemia	chronic lymphocytic leukemia	GCST002073	23770605
2	2q13	111797458	rs17483466	G	ACOXL,MIR4435-2HG	2e-10	Di Bernardo MC	Chronic lymphocytic leukemia	chronic lymphocytic leukemia	GCST000224	18758461
2	2q13	111797458	rs17483466	?	ACOXL,MIR4435-2HG	5e-09	Slager SL	Chronic lymphocytic leukemia	chronic lymphocytic leukemia	GCST001570	22700719
2	2q13	111797458	rs17483466	G	ACOXL,MIR4435-2HG	4e-17	Berndt SI	Chronic lymphocytic leukemia	chronic lymphocytic leukemia	GCST002073	23770605
2	2q13	111831793	rs58055674	C	ACOXL,MIR4435-2HG	5e-20	Berndt SI	Chronic lymphocytic leukemia	chronic lymphocytic leukemia	GCST003468	26956414
2	2q13	111831793	rs58055674	C	ACOXL,MIR4435-2HG	2e-27	Law PJ	Chronic lymphocytic leukemia	chronic lymphocytic leukemia	GCST004146	28165464
2	2q13	111856293	rs12711846	G	ACOXL-AS1,ACOXL,MIR4435-2HG	3e-14	Law PJ	B-cell malignancies (chronic lymphocytic leukemia, Hodgkin lymphoma or multiple myeloma) (pleiotropy)	Hodgkins lymphoma,multiple myeloma,chronic lymphocytic leukemia	GCST004099	28112199
2	2q13	111871897	rs1439287	A	ACOXL,MIR4435-2HG,ACOXL-AS1	5e-15	Speedy HE	Chronic lymphocytic leukemia	chronic lymphocytic leukemia	GCST002299	24292274
2	2q13	111908262	rs9308731	A	BCL2L11,MIR4435-2HG	1e-11	Berndt SI	Chronic lymphocytic leukemia	chronic lymphocytic leukemia	GCST003468	26956414
2	2q13	111909247	rs3789068	G	MIR4435-2HG,BCL2L11	1e-11	Berndt SI	Malignant lymphoma (Non-Hodgkin lymphoma, multiple myeloma, or Hodgkin lymphoma)	Hodgkins lymphoma,multiple myeloma,non-Hodgkins lymphoma	GCST90267403	36273105
2	2q13	111909247	rs3789068	G	MIR4435-2HG,BCL2L11	1e-11	Nieters A	B-cell NHL			23047821
2	2q13	111927379	rs6708784	G	MIR4435-2HG	2e-07	Rashkin SR	Lymphocytic leukemia	lymphoid leukemia	GCST90011814	32887889
2	2q13	111932616	rs7596789	?	MIR4435-2HG	5e-08	Brandes N	Chronic lymphocytic leukemia	chronic lymphocytic leukemia	GCST90027053	34290314
2	2q21.2	135062598	rs1439112	?	MGAT5	3e-08	Din L	Marginal zone lymphoma or systemic lupus erythematosus	marginal zone B-cell lymphoma,systemic lupus erythematosus	GCST008729	31407831
2	2q21.2	135062598	rs1439112	?	MGAT5	7e-09	Din L	Chronic lymphocytic leukemia or systemic lupus erythematosus	systemic lupus erythematosus,chronic lymphocytic leukemia	GCST008727	31407831
2	2q22.3	146124454	rs17481869	?	METAP2P1,RPL6P5	5e-06	Vijayakrishnan J	Acute lymphoblastic leukemia in childhood (B cell precursor)	B-cell acute lymphoblastic leukemia	GCST005832	29632299
2	2q22.3	146124454	rs17481869	A	METAP2P1,RPL6P5	2e-09	Vijayakrishnan J	B-cell acute lymphoblastic leukaemia (ETV6-RUNX1 positive)	B-cell acute lymphoblastic leukemia	GCST009636	31767839
2	2q22.3	146157046	rs12992327	?	RPL6P5,METAP2P1	3e-08	Yu X	B-cell lymphoblastic leukemia or adult-onset asthma (pleiotropy)	B-cell acute lymphoblastic leukemia,adult onset asthma	GCST90428822	38616254
2	2q23.2	150397218	rs7578361	C	MMADHC,LYPD6	8e-06	Yang JJ	Acute lymphoblastic leukemia (childhood)	acute lymphoblastic leukemia	GCST001693	23007406
2	2q23.2	150457624	rs10170236	C	MMADHC-DT	4e-06	Yang JJ	Acute lymphoblastic leukemia (childhood)	acute lymphoblastic leukemia	GCST001693	23007406
2	2q31.1	174504924	rs13028485	A	PPIAP66,RPL5P7	2e-06	Weinhold N	Multiple myeloma (IgH translocation)	multiple myeloma	GCST001906	23502783
2	2q31.1	174808899	rs4325816	T	SP3	7e-09	Went M	Multiple myeloma	multiple myeloma	GCST006432	30213928
2	2q31.1	174832967	rs16862227	G	LINC01960,SP3	4e-09	Went M	Multiple myeloma	multiple myeloma	GCST90451657	39103364
2	2q32.2	191669930	rs4853736	?	NAB1,GLS	9e-10	Yu X	B-cell lymphoblastic leukemia or primary biliary cholangitis (pleiotropy)	B-cell acute lymphoblastic leukemia,primary biliary cirrhosis	GCST90428827	38616254
2	2q32.3	191933283	rs13389408	?	STAT4	2e-08	Yu X	B-cell lymphoblastic leukemia or rheumatoid arthritis (pleiotropy)	B-cell acute lymphoblastic leukemia,rheumatoid arthritis	GCST90428832	38616254
2	2q32.3	191958581	rs10207044	?	STAT4	2e-10	Yu X	B-cell lymphoblastic leukemia or hypothyroidism (pleiotropy)	B-cell acute lymphoblastic leukemia,hypothyroidism	GCST90428826	38616254
2	2q32.3	196439005	rs113892140	A	LINC01827	2e-07	Rashkin SR	Lymphocytic leukemia	lymphoid leukemia	GCST90011814	32887889
2	2q33.1	201909515	rs13015798	A	HYCC2	3e-08	Berndt SI	Chronic lymphocytic leukemia	chronic lymphocytic leukemia	GCST003468	26956414
2	2q33.1	202023949	rs7558911	A	CFLAR	5e-11	Law PJ	Chronic lymphocytic leukemia	chronic lymphocytic leukemia	GCST004146	28165464
2	2q33.1	202060820	rs3731714	?	CASP10	7e-09	Din L	Chronic lymphocytic leukemia or rheumatoid arthritis	rheumatoid arthritis,chronic lymphocytic leukemia	GCST008724	31407831
2	2q33.1	202111380	rs3769825	T	CASP8	3e-09	Berndt SI	Chronic lymphocytic leukemia	chronic lymphocytic leukemia	GCST002073	23770605
2	2q36.1	223917983	rs12621643	T	KCNE4	3e-06	TreviÃ±o LR	Acute lymphoblastic leukemia (childhood)	acute lymphoblastic leukemia	GCST000464	19684603
2	2q37.1	231044255	rs2396718	C	SP110	2e-07	Berndt SI	Chronic lymphocytic leukemia	chronic lymphocytic leukemia	GCST003468	26956414
2	2q37.1	231091223	rs13397985	G	SP140	6e-10	Di Bernardo MC	Chronic lymphocytic leukemia	chronic lymphocytic leukemia	GCST000224	18758461
2	2q37.1	231091223	rs13397985	?	SP140	2e-07	Slager SL	Chronic lymphocytic leukemia	chronic lymphocytic leukemia	GCST001570	22700719
2	2q37.1	231091223	rs13397985	G	SP140	1e-22	Berndt SI	Chronic lymphocytic leukemia	chronic lymphocytic leukemia	GCST002073	23770605
2	2q37.1	231091223	rs13397985	G	SP140	5e-13	Speedy HE	Chronic lymphocytic leukemia	chronic lymphocytic leukemia	GCST002299	24292274
2	2q37.1	231091223	rs13397985	?	SP140	2e-06	Brandes N	Chronic lymphocytic leukemia	chronic lymphocytic leukemia	GCST90027053	34290314
2	2q37.1	231098040	rs6436922	G	SP140	1e-08	Berndt SI	Malignant lymphoma (Non-Hodgkin lymphoma, multiple myeloma, or Hodgkin lymphoma)	Hodgkins lymphoma,multiple myeloma,non-Hodgkins lymphoma	GCST90267403	36273105
2	2q37.1	231144579	rs149207840	TCCTCCTG	SP140	1e-07	Law PJ	B-cell malignancies (chronic lymphocytic leukemia, Hodgkin lymphoma or multiple myeloma) (pleiotropy)	Hodgkins lymphoma,multiple myeloma,chronic lymphocytic leukemia	GCST004099	28112199
2	2q37.1	231154012	rs34004493	G	SP140	4e-32	Law PJ	Chronic lymphocytic leukemia	chronic lymphocytic leukemia	GCST004146	28165464
2	2q37.1	231231351	rs6710287	T	SP140L	5e-08	Rashkin SR	Lymphocytic leukemia	lymphoid leukemia	GCST90011814	32887889
2	2q37.1	232176541	rs7580717	G	ARMC9	5e-06	Chubb D	Multiple myeloma	multiple myeloma	GCST002140	23955597
2	2q37.1	234879009	rs770879940		-	1e-05	Brandes N	Chronic lymphocytic leukemia	chronic lymphocytic leukemia	GCST90027053	34290314
2	2q37.3	242192848	rs7578199	T	HDLBP	8e-08	Berndt SI	Chronic lymphocytic leukemia	chronic lymphocytic leukemia	GCST003468	26956414
2	2q37.3	242294913	rs3755397	G	SEPTIN2,FARP2	9e-12	Law PJ	Chronic lymphocytic leukemia	chronic lymphocytic leukemia	GCST004146	28165464
2	2q37.3	242371101	rs757978	T	FARP2	2.11e-09	Crowther-Swanepoel D	Chronic lymphocytic leukemia	chronic lymphocytic leukemia	NA	20062064
2	2q37.3	242371101	rs757978	T	FARP2	3e-06	Slager SL	Chronic lymphocytic leukemia	chronic lymphocytic leukemia	GCST001570	22700719
2	2q37.3	242371101	rs757978	A	FARP2	1e-07	Berndt SI	Chronic lymphocytic leukemia	chronic lymphocytic leukemia	GCST002073	23770605
3	3p24.1	27764623	rs3806624	G	LINC01980,EOMES	1e-12	Frampton M	Hodgkin's lymphoma	Hodgkins lymphoma	GCST002237	24149102
3	3p24.1	27764623	rs3806624	G	LINC01980,EOMES	5e-13	Berndt SI	Malignant lymphoma (Non-Hodgkin lymphoma, multiple myeloma, or Hodgkin lymphoma)	Hodgkins lymphoma,multiple myeloma,non-Hodgkins lymphoma	GCST90267403	36273105
3	3p24.1	27777779	rs9880772	T	EOMES,LINC01980	3e-11	Berndt SI	Chronic lymphocytic leukemia	chronic lymphocytic leukemia	GCST003468	26956414
3	3p24.1	27777779	rs9880772	A	EOMES,LINC01980	7e-09	Law PJ	B-cell malignancies (chronic lymphocytic leukemia, Hodgkin lymphoma or multiple myeloma) (pleiotropy)	Hodgkins lymphoma,multiple myeloma,chronic lymphocytic leukemia	GCST004099	28112199
3	3p24.1	27777779	rs9880772	A	EOMES,LINC01980	2e-09	Law PJ	Chronic lymphocytic leukemia	chronic lymphocytic leukemia	GCST004146	28165464
3	3p24.1	27793632	rs6773363	C	EOMES	2.31e-12	Kleinstern	Diffuse large B-cell lymphoma	diffuse large B-cell lymphoma	NA	31600786
3	3p22.2	39191029	rs1274963	T	CSRNP1	2e-07	Berndt SI	Chronic lymphocytic leukemia	chronic lymphocytic leukemia	GCST003468	26956414
3	3p22.1	39847072	rs17079534	A	NFU1P1,MYRIP	2e-07	Yang JJ	Acute lymphoblastic leukemia (childhood)	acute lymphoblastic leukemia	GCST001693	23007406
3	3p22.1	41750989	rs6763508	C	ULK4	8e-12	Law PJ	B-cell malignancies (chronic lymphocytic leukemia, Hodgkin lymphoma or multiple myeloma) (pleiotropy)	Hodgkins lymphoma,multiple myeloma,chronic lymphocytic leukemia	GCST004099	28112199
3	3p22.1	41786009	rs6599175	G	ULK4	1e-09	Weinhold N	Multiple myeloma (hyperdiploidy)	multiple myeloma	GCST001907	23502783
3	3p22.1	41828300	rs73071352	G	ULK4	5e-07	Swaminathan B	Multiple myeloma	multiple myeloma	GCST002921	26007630
3	3p22.1	41828300	rs73071352	G	ULK4	3e-08	Swaminathan B	Multiple myeloma and monoclonal gammopathy	multiple myeloma,monoclonal gammopathy	GCST002922	26007630
3	3p22.1	41925398	rs1052501	G	ULK4	2e-08	Broderick P	Multiple myeloma	multiple myeloma	GCST001331	22120009
3	3p22.1	41925398	rs1052501	C	ULK4	4e-09	Duran-Lozano L	Multiple myeloma	multiple myeloma	GCST012396	33875642
3	3p22.1	41992408	rs6599192	G	ULK4	9e-18	Mitchell JS	Multiple myeloma	multiple myeloma	GCST004483	27363682
3	3p22.1	41996136	rs2272007	A	ULK4	2e-09	Weinhold N	Multiple myeloma (hyperdiploidy)	multiple myeloma	GCST001907	23502783
3	3p22.1	42013850	rs9856633	A	ULK4,GEMIN2P2	2e-20	Went M	Multiple myeloma	multiple myeloma	GCST90451657	39103364
3	3p22.1	43618558	rs41289586	T	ANO10	2e-08	Labreche K	Primary central nervous system lymphoma	central nervous system non-hodgkin lymphoma	GCST007896	31102405
3	3p14.3	55807255	rs6445754	C	ERC2	5e-06	Ellinghaus E	Acute lymphoblastic leukemia (childhood)	acute lymphoblastic leukemia	GCST001320	22076464
3	3p14.1	66363089	rs139440276	T	SLC25A26	9e-08	Rashkin SR	Lymphocytic leukemia	lymphoid leukemia	GCST90011814	32887889
3	3p14.1	66558460	rs111279397	A	LRIG1,TCEAL8P1	2e-07	Rashkin SR	Lymphocytic leukemia	lymphoid leukemia	GCST90011814	32887889
3	3q13.33	119107774	rs9865084	?	ARHGAP31	1e-09	Yu X	B-cell lymphoblastic leukemia or primary biliary cholangitis (pleiotropy)	B-cell acute lymphoblastic leukemia,primary biliary cirrhosis	GCST90428827	38616254
3	3q13.33	121154193	rs6800901	A	POLQ	2e-06	Weinhold N	Multiple myeloma (IgH translocation)	multiple myeloma	GCST001906	23502783
3	3q13.33	121800487	rs9831894	C	CD86	7e-10	Berndt SI	Malignant lymphoma (Non-Hodgkin lymphoma, multiple myeloma, or Hodgkin lymphoma)	Hodgkins lymphoma,multiple myeloma,non-Hodgkins lymphoma	GCST90267403	36273105
3	3q13.33	121800487	rs9831894	C	CD86	3.62e-13	Kleinstern	Diffuse large B-cell lymphoma	diffuse large B-cell lymphoma	NA	31600786
3	3q13.33	121817613	rs2681416	A	CD86	8e-08	Cerhan JR	Diffuse large B cell lymphoma	diffuse large B-cell lymphoma	GCST002636	25261932
3	3q13.33	121817613	rs2681416	A	CD86	2e-07	Skibola CF	Follicular lymphoma	neoplasm of mature B-cells	GCST002643	25279986
3	3q21.2	123925271	rs1444766	G	KALRN	2e-08	Din L	Marginal zone lymphoma or systemic lupus erythematosus	marginal zone B-cell lymphoma,systemic lupus erythematosus	GCST008729	31407831
3	3q21.2	123925271	rs1444766	G	KALRN	1e-08	Din L	Diffuse large B-cell lymphoma or systemic lupus erythematosus	diffuse large B-cell lymphoma,systemic lupus erythematosus	GCST008728	31407831
3	3q21.3	126099101	rs114490818	A	CFAP100-DT	3e-08	Rashkin SR	Lymphocytic leukemia	lymphoid leukemia	GCST90011814	32887889
3	3q22.3	136589549	rs11715604	?	NCK1	2e-09	Law PJ	B-cell malignancies (chronic lymphocytic leukemia, Hodgkin lymphoma or multiple myeloma) (pleiotropy)	Hodgkins lymphoma,multiple myeloma,chronic lymphocytic leukemia	GCST004099	28112199
3	3q23	140169657	rs6439924	?	CLSTN2	8e-07	Cozen W	Hodgkin's lymphoma	Hodgkins lymphoma	GCST002480	24920014
3	3q25.33	159480684	rs13072356	?	SCHIP1,IQCJ-SCHIP1	1e-08	Yu X	B-cell lymphoblastic leukemia or primary biliary cholangitis (pleiotropy)	B-cell acute lymphoblastic leukemia,primary biliary cirrhosis	GCST90428827	38616254
3	3q26.2	168916240	rs9864370	G	MECOM	9e-06	Weinhold N	Multiple myeloma (hyperdiploidy)	multiple myeloma	GCST001907	23502783
3	3q26.2	169477506	rs12638862	A	TERC,RNU6-637P	2e-06	Weinhold N	Multiple myeloma (IgH translocation)	multiple myeloma	GCST001906	23502783
3	3q26.2	169477506	rs12638862	A	TERC,RNU6-637P	2e-11	Law PJ	B-cell malignancies (chronic lymphocytic leukemia, Hodgkin lymphoma or multiple myeloma) (pleiotropy)	Hodgkins lymphoma,multiple myeloma,chronic lymphocytic leukemia	GCST004099	28112199
3	3q26.2	169492101	rs10936599	G	MYNN	9e-14	Chubb D	Multiple myeloma	multiple myeloma	GCST002140	23955597
3	3q26.2	169492101	rs10936599	C	MYNN	2e-09	Speedy HE	Chronic lymphocytic leukemia	chronic lymphocytic leukemia	GCST002299	24292274
3	3q26.2	169492101	rs10936599	C	MYNN	3e-08	Duran-Lozano L	Multiple myeloma	multiple myeloma	GCST012396	33875642
3	3q26.2	169508272	rs13069553	?	LRRC34,MYNN	2e-09	Din L	Chronic lymphocytic leukemia or systemic lupus erythematosus	systemic lupus erythematosus,chronic lymphocytic leukemia	GCST008727	31407831
3	3q26.2	169512145	rs7621631	C	LRRC34	9e-18	Went M	Multiple myeloma	multiple myeloma	GCST90451657	39103364
3	3q26.2	169514585	rs10936600	A	LRRC34	6e-15	Mitchell JS	Multiple myeloma	multiple myeloma	GCST004483	27363682
3	3q26.2	169518455	rs6793295	T	LRRC34	7e-06	Swaminathan B	Multiple myeloma and monoclonal gammopathy	multiple myeloma,monoclonal gammopathy	GCST002922	26007630
3	3q26.2	169518455	rs6793295	?	LRRC34	2e-09	Din L	Chronic lymphocytic leukemia or multiple sclerosis	multiple sclerosis,chronic lymphocytic leukemia	GCST008721	31407831
3	3q26.2	169859690	rs77033531	G	PHC3	2e-09	Went M	Multiple myeloma	multiple myeloma	GCST90451657	39103364
3	3q26.32	178429939	rs9290663	T	KCNMB2-AS1,KCNMB2	6e-06	TreviÃ±o LR	Acute lymphoblastic leukemia (childhood)	acute lymphoblastic leukemia	GCST000464	19684603
3	3q27.3	186852178	rs73189770	?	RPL39L	6e-06	Brandes N	Chronic lymphocytic leukemia	chronic lymphocytic leukemia	GCST90027053	34290314
3	3q27.3	187649419	rs6773854	C	LINC01991,BCL6-AS1	3e-13	Tan DE	B cell non-Hodgkin lymphoma	lymphoma	GCST002066	23749188
3	3q28	187954414	rs4459895	C	LPP	2e-07	Law PJ	B-cell malignancies (chronic lymphocytic leukemia, Hodgkin lymphoma or multiple myeloma) (pleiotropy)	Hodgkins lymphoma,multiple myeloma,chronic lymphocytic leukemia	GCST004099	28112199
3	3q28	187954414	rs4459895	A	LPP	9e-17	Sud A	Nodular sclerosis Hodgkin lymphoma	nodular sclerosis Hodgkin lymphoma	GCST005211	29196614
3	3q28	187954414	rs4459895	A	LPP	4e-18	Sud A	Hodgkin's lymphoma	Hodgkins lymphoma	GCST005209	29196614
3	3q28	188115682	rs9815073	C	LPP	4e-08	Berndt SI	Chronic lymphocytic leukemia	chronic lymphocytic leukemia	GCST003468	26956414
3	3q28	188128794	rs73192661	C	LPP	5e-06	Law PJ	Chronic lymphocytic leukemia	chronic lymphocytic leukemia	GCST004146	28165464
3	3q28	188299902	rs6444305	G	LPP	1e-10	Skibola CF	Follicular lymphoma	neoplasm of mature B-cells	GCST002643	25279986
3	3q28	189401776	rs17505102	C	TP63	3e-08	Ellinghaus E	Acute lymphoblastic leukemia (childhood)	acute lymphoblastic leukemia	GCST001320	22076464
3	3q28	189401776	rs17505102	G	TP63	2e-08	Ellinghaus E	Acute lymphoblastic leukemia (childhood)	acute lymphoblastic leukemia	GCST001320	22076464
3	3q28	189401776	rs17505102	G	TP63	9e-09	Ellinghaus E	Acute lymphoblastic leukemia (childhood)	acute lymphoblastic leukemia	GCST001320	22076464
3	3q29	195371028	rs144622717	A	MUC20-OT1	9e-08	Rashkin SR	Lymphocytic leukemia	lymphoid leukemia	GCST90011814	32887889
4	4p14	39135564	rs10018622	?	WDR19,KLHL5	4e-06	Archer NP	Acute lymphoblastic leukemia (childhood)	acute lymphoblastic leukemia	GCST007727	28817678
4	4q13.1	59503726	rs282708	A	LINC02619,LINC02494	5e-06	Ellinghaus E	Acute lymphoblastic leukemia (childhood)	acute lymphoblastic leukemia	GCST001320	22076464
4	4q13.1	59503726	rs282708	A	LINC02619,LINC02494	8e-06	Ellinghaus E	Acute lymphoblastic leukemia (childhood)	acute lymphoblastic leukemia	GCST001320	22076464
4	4q22.1	91913730	rs72665486	G	CCSER1	2e-06	Mitchell JS	Multiple myeloma	multiple myeloma	GCST004483	27363682
4	4q24	102737250	rs10028805	G	BANK1	7e-08	Berndt SI	Chronic lymphocytic leukemia	chronic lymphocytic leukemia	GCST003468	26956414
4	4q24	102741002	rs71597109	C	BANK1	1e-10	Law PJ	Chronic lymphocytic leukemia	chronic lymphocytic leukemia	GCST004146	28165464
4	4q24	103514741	rs4648050	?	NFKB1	9e-11	Yu X	B-cell lymphoblastic leukemia or primary biliary cholangitis (pleiotropy)	B-cell acute lymphoblastic leukemia,primary biliary cirrhosis	GCST90428827	38616254
4	4q25	109016824	rs898518	A	LEF1	4e-10	Berndt SI	Chronic lymphocytic leukemia	chronic lymphocytic leukemia	GCST002073	23770605
4	4q25	109025865	rs7690934	C	LEF1	6e-09	Law PJ	Chronic lymphocytic leukemia	chronic lymphocytic leukemia	GCST004146	28165464
4	4q25	109026414	rs2003869	G	LEF1	1e-07	Berndt SI	Chronic lymphocytic leukemia	chronic lymphocytic leukemia	GCST003468	26956414
4	4q26	114683844	rs6858698	C	CAMK2D,ARSJ	3e-09	Speedy HE	Chronic lymphocytic leukemia	chronic lymphocytic leukemia	GCST002299	24292274
4	4q26	114698696	rs1476569	G	CAMK2D,ARSJ	6e-10	Law PJ	Chronic lymphocytic leukemia	chronic lymphocytic leukemia	GCST004146	28165464
4	4q31.23	149619375	rs13137679	?	RNA5SP166,ATP5MGP4	6e-11	Yu X	B-cell lymphoblastic leukemia or hypothyroidism (pleiotropy)	B-cell acute lymphoblastic leukemia,hypothyroidism	GCST90428826	38616254
4	4q32.1	159444314	rs936094	C	RXFP1	1e-06	Ellinghaus E	Acute lymphoblastic leukemia (childhood)	acute lymphoblastic leukemia	GCST001320	22076464
4	4q34.1	174655914	rs4521323	C	LINC02269	9e-06	Weinhold N	Multiple myeloma (IgH translocation)	multiple myeloma	GCST001906	23502783
4	4q34.2	177433898	rs10017639	T	HAFML,SPCS3	7e-07	Rashkin SR	Non-Hodgkin's lymphoma	non-Hodgkins lymphoma	GCST90011819	32887889
4	4q34.3	180968431	rs1994816	A	NDUFB5P1,RNA5SP173	5e-07	Weinhold N	Multiple myeloma (IgH translocation)	multiple myeloma	GCST001906	23502783
4	4q35.1	185254772	rs57214277	T	LINC02363	4e-08	Law PJ	Chronic lymphocytic leukemia	chronic lymphocytic leukemia	GCST004146	28165464
5	5p15.33	1279790	rs10069690	T	TERT	5e-09	Din L	Chronic lymphocytic leukemia or systemic lupus erythematosus	systemic lupus erythematosus,chronic lymphocytic leukemia	GCST008727	31407831
5	5p15.33	1284653	rs139996880	A	TERT	6e-08	Berndt SI	Chronic lymphocytic leukemia	chronic lymphocytic leukemia	GCST003468	26956414
5	5p15.33	1285974	rs7705526	A	TERT	6e-10	Law PJ	Chronic lymphocytic leukemia	chronic lymphocytic leukemia	GCST004146	28165464
5	5p15.33	1344458	rs31490	A	CLPTM1L	2e-07	Speedy HE	Chronic lymphocytic leukemia	chronic lymphocytic leukemia	GCST002299	24292274
5	5p14.3	22812264	rs780179	G	CDH12	9e-07	Weinhold N	Multiple myeloma (IgH translocation)	multiple myeloma	GCST001906	23502783
5	5p13.2	35908610	rs115727000	?	CAPSL	4e-08	Yu X	B-cell lymphoblastic leukemia or primary biliary cholangitis (pleiotropy)	B-cell acute lymphoblastic leukemia,primary biliary cirrhosis	GCST90428827	38616254
5	5q12.3	66020267	rs62360032	?	MAST4	9e-06	Brandes N	Chronic lymphocytic leukemia	chronic lymphocytic leukemia	GCST90027053	34290314
5	5q14.1	77208230	rs114301391	T	TBCA,AP3B1	7e-07	Du Z	Multiple myeloma	multiple myeloma	GCST009680	31935283
5	5q14.1	78184403	rs6893857	C	ARSB	2e-06	Berndt SI	Chronic lymphocytic leukemia	chronic lymphocytic leukemia	GCST003468	26956414
5	5q15	95232541	rs2546191	A	ELL2	4e-07	Law PJ	B-cell malignancies (chronic lymphocytic leukemia, Hodgkin lymphoma or multiple myeloma) (pleiotropy)	Hodgkins lymphoma,multiple myeloma,chronic lymphocytic leukemia	GCST004099	28112199
5	5q15	95240865	rs11744881	A	ELL2	6e-13	Went M	Multiple myeloma	multiple myeloma	GCST90451657	39103364
5	5q15	95242931	rs56219066	T	ELL2	1e-09	Swaminathan B	Multiple myeloma	multiple myeloma	GCST002921	26007630
5	5q15	95242931	rs56219066	T	ELL2	2e-10	Swaminathan B	Multiple myeloma and monoclonal gammopathy	multiple myeloma,monoclonal gammopathy	GCST002922	26007630
5	5q15	95242931	rs56219066	T	ELL2	4e-08	Duran-Lozano L	Multiple myeloma	multiple myeloma	GCST012396	33875642
5	5q15	95255724	rs1423269	A	ELL2	2e-11	Mitchell JS	Multiple myeloma	multiple myeloma	GCST004483	27363682
5	5q15	96101944	rs27524	?	ERAP1,CAST	7e-06	Urayama KY	Hodgkin's lymphoma	Hodgkins lymphoma	GCST001387	22286212
5	5q23.2	122714477	rs2162826	C	CEP120	7e-09	Went M	Multiple myeloma	multiple myeloma	GCST90451657	39103364
5	5q23.2	122743325	rs6595443	T	CEP120	1e-08	Went M	Multiple myeloma	multiple myeloma	GCST006432	30213928
5	5q31.1	131436961	rs27437	?	CSF2,P4HA2-AS1	3e-13	Yu X	B-cell lymphoblastic leukemia or inflammatory bowel disease (pleiotropy)	B-cell acute lymphoblastic leukemia,inflammatory bowel disease	GCST90428829	38616254
5	5q31.1	131811182	rs11741255	?	CARINH,IRF1	4e-13	Yu X	B-cell lymphoblastic leukemia or adult-onset asthma (pleiotropy)	B-cell acute lymphoblastic leukemia,adult onset asthma	GCST90428822	38616254
5	5q31.1	131819921	rs2070729	?	CARINH,IRF1	3e-10	Yu X	B-cell lymphoblastic leukemia or Crohn's disease (pleiotropy)	B-cell acute lymphoblastic leukemia,Crohn's disease	GCST90428830	38616254
5	5q31.1	131995964	rs20541	?	TH2LCRR,IL13	1e-08	Urayama KY	Hodgkin's lymphoma	Hodgkins lymphoma	GCST001387	22286212
5	5q31.1	131998413	rs2069757	A	TH2LCRR	2e-11	Cozen W	Hodgkin's lymphoma	Hodgkins lymphoma	GCST002480	24920014
5	5q31.3	141035174	rs79464052	C	ARAP3	6e-08	Cerhan JR	Diffuse large B cell lymphoma	diffuse large B-cell lymphoma	GCST002636	25261932
5	5q33.1	150195924	rs73282234	?	IRGM,SMIM3	2e-08	Yu X	B-cell lymphoblastic leukemia or inflammatory bowel disease (pleiotropy)	B-cell acute lymphoblastic leukemia,inflammatory bowel disease	GCST90428829	38616254
5	5q33.1	150323428	rs17800987	?	ZNF300P1	7e-09	Yu X	B-cell lymphoblastic leukemia or Crohn's disease (pleiotropy)	B-cell acute lymphoblastic leukemia,Crohn's disease	GCST90428830	38616254
5	5q35.2	173298226	rs6864880	C	CPEB4,LINC01485	2e-08	Went M	Multiple myeloma	multiple myeloma	GCST90451657	39103364
5	5q35.2	173777520	rs12659144	G	LINC01411	3e-06	Weinhold N	Multiple myeloma (hyperdiploidy)	multiple myeloma	GCST001907	23502783
6	6p25.3	408079	rs1050976	T	IRF4	6e-08	Went M	Multiple myeloma	multiple myeloma	GCST006432	30213928
6	6p25.3	408079	rs1050976	T	IRF4	2e-08	Went M	Multiple myeloma	multiple myeloma	GCST90451657	39103364
6	6p25.3	409119	rs9391997	G	IRF4	9e-22	Berndt SI	Chronic lymphocytic leukemia	chronic lymphocytic leukemia	GCST003468	26956414
6	6p25.3	410848	rs2316515	G	IRF4	1e-08	Rashkin SR	Lymphocytic leukemia	lymphoid leukemia	GCST90011814	32887889
6	6p25.3	411064	rs872071	G	IRF4	2e-20	Di Bernardo MC	Chronic lymphocytic leukemia	chronic lymphocytic leukemia	GCST000224	18758461
6	6p25.3	411064	rs872071	G	IRF4	8e-14	Slager SL	Chronic lymphocytic leukemia	chronic lymphocytic leukemia	GCST001570	22700719
6	6p25.3	411064	rs872071	G	IRF4	6e-20	Berndt SI	Chronic lymphocytic leukemia	chronic lymphocytic leukemia	GCST002073	23770605
6	6p25.3	411064	rs872071	G	IRF4	3e-16	Speedy HE	Chronic lymphocytic leukemia	chronic lymphocytic leukemia	GCST002299	24292274
6	6p25.3	411064	rs872071	?	IRF4	1e-07	Brandes N	Chronic lymphocytic leukemia	chronic lymphocytic leukemia	GCST90027053	34290314
6	6p25.3	412802	rs9392504	A	IRF4,EXOC2	1e-28	Law PJ	Chronic lymphocytic leukemia	chronic lymphocytic leukemia	GCST004146	28165464
6	6p25.3	417727	rs9378805	C	IRF4,EXOC2	2e-06	Slager SL	Chronic lymphocytic leukemia	chronic lymphocytic leukemia	GCST000906	21131588
6	6p25.3	442357	rs9392017	G	IRF4,EXOC2	6e-09	Law PJ	B-cell malignancies (chronic lymphocytic leukemia, Hodgkin lymphoma or multiple myeloma) (pleiotropy)	Hodgkins lymphoma,multiple myeloma,chronic lymphocytic leukemia	GCST004099	28112199
6	6p25.3	483593	rs76106586	G	EXOC2,IRF4	2e-10	Berndt SI	Malignant lymphoma (Non-Hodgkin lymphoma, multiple myeloma, or Hodgkin lymphoma)	Hodgkins lymphoma,multiple myeloma,non-Hodgkins lymphoma	GCST90267403	36273105
6	6p25.3	484453	rs116446171	G	EXOC2,IRF4	2e-21	Cerhan JR	Diffuse large B cell lymphoma	diffuse large B-cell lymphoma	GCST002636	25261932
6	6p25.3	484453	rs116446171	G	EXOC2,IRF4	1e-54	McMaster ML	Waldenstrom macroglobulinemia / lymphoplasmacytic lymphoma	Waldenstrom macroglobulinemia	GCST006982	30305637
6	6p25.3	484453	rs116446171	G	EXOC2,IRF4	2e-13	Labreche K	Primary central nervous system lymphoma	central nervous system non-hodgkin lymphoma	GCST007896	31102405
6	6p25.3	484477	rs755791334	T	EXOC2,IRF4	4e-07	Rashkin SR	Non-Hodgkin's lymphoma	non-Hodgkins lymphoma	GCST90011819	32887889
6	6p25.3	485991	rs115957064	T	EXOC2	8e-09	Sakaue S	Malignant lymphoma	lymphoma	GCST90018878	34594039
6	6p25.2	2969278	rs73718779	A	SERPINB6	2e-08	Berndt SI	Chronic lymphocytic leukemia	chronic lymphocytic leukemia	GCST003468	26956414
6	6p24.3	7118990	rs11755724	?	RREB1	1e-08	Din L	Chronic lymphocytic leukemia or multiple sclerosis	multiple sclerosis,chronic lymphocytic leukemia	GCST008721	31407831
6	6p23	14636963	rs707824	T	LINC01108,RNU6-793P	6e-07	Vijai J	Lymphoma	lymphoma	GCST001826	23349640
6	6p22.3	15216525	rs74875586	A	JARID2-DT,RN7SL332P	7e-08	Went M	Multiple myeloma	multiple myeloma	GCST90451657	39103364
6	6p22.3	15244018	rs34229995	G	RN7SL332P,JARID2-DT	1e-08	Mitchell JS	Multiple myeloma	multiple myeloma	GCST004483	27363682
6	6p22.3	16970970	rs7382170	?	ATXN1-AS1,STMND1	6e-08	Din L	Marginal zone lymphoma or systemic lupus erythematosus	marginal zone B-cell lymphoma,systemic lupus erythematosus	GCST008729	31407831
6	6p22.2	26350810	rs34565965	T	BTN3A2,H3C9P	2e-09	Went M	Multiple myeloma	multiple myeloma	GCST90451657	39103364
6	6p22.1	29346226	rs238883	A	OR5V1	3e-07	Rashkin SR	Non-Hodgkin's lymphoma	non-Hodgkins lymphoma	GCST90011819	32887889
6	6p22.1	29707267	rs1633096	?	HLA-F-AS1	3e-23	Sud A	Mixed cellularity Hodgkin lymphoma	Hodgkins lymphoma, mixed cellularity	GCST005210	29196614
6	6p22.1	29832481	rs9258807	C	POLR1HASP	1e-10	Berndt SI	Malignant lymphoma (Non-Hodgkin lymphoma, multiple myeloma, or Hodgkin lymphoma)	Hodgkins lymphoma,multiple myeloma,non-Hodgkins lymphoma	GCST90267403	36273105
6	6p22.1	30040084	rs115819718	A	RNF39	5e-06	Berndt SI	Chronic lymphocytic leukemia	chronic lymphocytic leukemia	GCST003468	26956414
6	6p21.33	31074030	rs6457327	C	RNU6-1133P,C6orf15	5e-11	Skibola CF	Follicular lymphoma	neoplasm of mature B-cells	GCST000448	19620980
6	6p21.33	31074030	rs6457327	C	RNU6-1133P,C6orf15	7e-06	Conde L	Follicular lymphoma	neoplasm of mature B-cells	GCST000734	20639881
6	6p21.33	31107258	rs2285803	A	PSORS1C1	1e-10	Chubb D	Multiple myeloma	multiple myeloma	GCST002140	23955597
6	6p21.33	31107258	rs2285803	T	PSORS1C1	1e-11	Duran-Lozano L	Multiple myeloma	multiple myeloma	GCST012396	33875642
6	6p21.33	31112075	rs1265080	A	CCHCR1	2e-08	Rashkin SR	Non-Hodgkin's lymphoma	non-Hodgkins lymphoma	GCST90011819	32887889
6	6p21.33	31116526	rs3132535	A	CCHCR1	3e-17	Mitchell JS	Multiple myeloma	multiple myeloma	GCST004483	27363682
6	6p21.33	31116526	rs3132535	A	CCHCR1	2e-22	Went M	Multiple myeloma	multiple myeloma	GCST90451657	39103364
6	6p21.33	31139452	rs879882	T	POU5F1	1e-06	Du Z	Multiple myeloma	multiple myeloma	GCST009680	31935283
6	6p21.33	31165836	rs28362345	T	HCG27	6e-07	Du Z	Multiple myeloma	multiple myeloma	GCST009680	31935283
6	6p21.33	31244960	rs6919908	T	USP8P1	4e-10	Swaminathan B	Multiple myeloma	multiple myeloma	GCST002921	26007630
6	6p21.33	31244960	rs6919908	T	USP8P1	6e-10	Swaminathan B	Multiple myeloma and monoclonal gammopathy	multiple myeloma,monoclonal gammopathy	GCST002922	26007630
6	6p21.33	31322790	rs2523607	A	HLA-B	2e-10	Cerhan JR	Diffuse large B cell lymphoma	diffuse large B-cell lymphoma	GCST002636	25261932
6	6p21.33	31335901	rs2922994	G	HLA-B,RNU6-283P	2e-09	Vijai J	Marginal zone lymphoma	marginal zone B-cell lymphoma	GCST002742	25569183
6	6p21.33	31446796	rs2248462	?	HCP5	7e-16	Urayama KY	Hodgkin's lymphoma	Hodgkins lymphoma	GCST001387	22286212
6	6p21.33	31580539	rs2471960	A	AIF1,UQCRHP1	1e-11	Rashkin SR	Non-Hodgkin's lymphoma	non-Hodgkins lymphoma	GCST90011819	32887889
6	6p21.32	32257566	rs926070	A	TSBP1,TSBP1-AS1	4e-08	Speedy HE	Chronic lymphocytic leukemia	chronic lymphocytic leukemia	GCST002299	24292274
6	6p21.32	32325371	rs13196329	?	TSBP1-AS1,TSBP1	3e-14	Sud A	Mixed cellularity Hodgkin lymphoma	Hodgkins lymphoma, mixed cellularity	GCST005210	29196614
6	6p21.32	32370587	rs9461741	C	BTNL2,TSBP1-AS1	4e-15	Vijai J	Marginal zone lymphoma	marginal zone B-cell lymphoma	GCST002742	25569183
6	6p21.32	32414273	rs3129890	T	HLA-DRA,HLA-DRB9	7e-12	Chen C	Hodgkin's lymphoma	Hodgkins lymphoma	GCST90134660	35939300
6	6p21.32	32422191	rs2097442	A	HLA-DRB9,HLA-DRA	3e-19	Rashkin SR	Non-Hodgkin's lymphoma	non-Hodgkins lymphoma	GCST90011819	32887889
6	6p21.32	32428285	rs6903608	G	HLA-DRB9	3e-50	Enciso-Mora V	Hodgkin's lymphoma	Hodgkins lymphoma	GCST000851	21037568
6	6p21.32	32428285	rs6903608	G	HLA-DRB9	5e-27	Frampton M	Hodgkin's lymphoma	Hodgkins lymphoma	GCST002237	24149102
6	6p21.32	32428285	rs6903608	C	HLA-DRB9	7e-31	Cozen W	Hodgkin's lymphoma	Hodgkins lymphoma	GCST002480	24920014
6	6p21.32	32429643	rs9268853	C	HLA-DRB9	2e-10	Vijai J	Lymphoma	lymphoma	GCST001826	23349640
6	6p21.32	32433167	rs2395185	?	HLA-DRB9	4e-31	Urayama KY	Hodgkin's lymphoma	Hodgkins lymphoma	GCST001387	22286212
6	6p21.32	32441100	rs9269081	?	HLA-DRB9	2e-39	Sud A	Nodular sclerosis Hodgkin lymphoma	nodular sclerosis Hodgkin lymphoma	GCST005211	29196614
6	6p21.32	32444544	rs12195582	T	HLA-DRB9,HLA-DRB5	5e-100	Skibola CF	Follicular lymphoma	neoplasm of mature B-cells	GCST002643	25279986
6	6p21.32	32447644	rs2395192	C	HLA-DRB9,HLA-DRB5	2e-07	Labreche K	Primary central nervous system lymphoma	central nervous system non-hodgkin lymphoma	GCST007896	31102405
6	6p21.32	32449411	rs1964995	?	HLA-DRB9,HLA-DRB5	4e-06	Labreche K	Primary central nervous system lymphoma	central nervous system non-hodgkin lymphoma	GCST007896	31102405
6	6p21.32	32568346	rs9270750	A	HLA-DQA1,HLA-DRB1	6e-16	Berndt SI	Chronic lymphocytic leukemia	chronic lymphocytic leukemia	GCST003468	26956414
6	6p21.32	32572106	rs34102154	G	HLA-DQA1,HLA-DRB1	1e-14	Rashkin SR	Non-Hodgkin's lymphoma	non-Hodgkins lymphoma	GCST90011819	32887889
6	6p21.32	32578082	rs674313	T	HLA-DQA1,HLA-DRB1	7e-09	Slager SL	Chronic lymphocytic leukemia	chronic lymphocytic leukemia	GCST000906	21131588
6	6p21.32	32578127	rs9271176	G	HLA-DRB1,HLA-DQA1	3e-20	Law PJ	Chronic lymphocytic leukemia	chronic lymphocytic leukemia	GCST004146	28165464
6	6p21.32	32581889	rs4530903	T	HLA-DQA1,HLA-DRB1	3e-12	Vijai J	Lymphoma	lymphoma	GCST001826	23349640
6	6p21.32	32581889	rs4530903	T	HLA-DQA1,HLA-DRB1	3e-06	Vijai J	Lymphoma	lymphoma	GCST001826	23349640
6	6p21.32	32581889	rs4530903	T	HLA-DQA1,HLA-DRB1	2e-08	Vijai J	Lymphoma	lymphoma	GCST001826	23349640
6	6p21.32	32587011	rs28383311	A	HLA-DRB1,HLA-DQA1	2e-21	Chen C	Hodgkin's lymphoma	Hodgkins lymphoma	GCST90134660	35939300
6	6p21.32	32590953	rs9271588	?	HLA-DRB1,HLA-DQA1	2e-06	Labreche K	Primary central nervous system lymphoma	central nervous system non-hodgkin lymphoma	GCST007896	31102405
6	6p21.32	32590953	rs9271588	C	HLA-DRB1,HLA-DQA1	9e-26	Lin GW	Extranodal natural killer T-cell lymphoma (nasal type)	extranodal nasal NK/T cell lymphoma	GCST009759	31879220
6	6p21.32	32606756	rs9272535	A	HLA-DQA1	9e-08	Slager SL	Chronic lymphocytic leukemia	chronic lymphocytic leukemia	GCST000906	21131588
6	6p21.32	32626040	rs4713570	T	HLA-DQA1,HLA-DQB1	1e-16	Sakaue S	Malignant lymphoma	lymphoma	GCST90018878	34594039
6	6p21.32	32626272	rs9273363	A	HLA-DQA1,HLA-DQB1	2e-10	Berndt SI	Chronic lymphocytic leukemia	chronic lymphocytic leukemia	GCST002073	23770605
6	6p21.32	32629889	rs1049087	A	HLA-DQB1	7e-07	Rashkin SR	Lymphocytic leukemia	lymphoid leukemia	GCST90011814	32887889
6	6p21.32	32632113	rs4538746	T	HLA-DQB1	2e-17	Berndt SI	Malignant lymphoma (Non-Hodgkin lymphoma, multiple myeloma, or Hodgkin lymphoma)	Hodgkins lymphoma,multiple myeloma,non-Hodgkins lymphoma	GCST90267403	36273105
6	6p21.32	32664458	rs2647012	G	HLA-DQB1,MTCO3P1	2e-21	Smedby KE	Follicular lymphoma	neoplasm of mature B-cells	GCST001051	21533074
6	6p21.32	32665420	rs10484561	G	MTCO3P1,HLA-DQB1	1e-29	Conde L	Follicular lymphoma	neoplasm of mature B-cells	GCST000734	20639881
6	6p21.32	32668100	rs2647045	?	MTCO3P1,HLA-DQB1	4e-10	Vijai J	Lymphoma	lymphoma	GCST001826	23349640
6	6p21.32	32668336	rs2647046	?	MTCO3P1,HLA-DQB1	2e-06	Vijai J	Lymphoma	lymphoma	GCST001826	23349640
6	6p21.32	32681277	rs2858331	G	MTCO3P1,HLA-DQB3	3e-07	Rashkin SR	Non-Hodgkin's lymphoma	non-Hodgkins lymphoma	GCST90011819	32887889
6	6p21.32	32730012	rs7453920	?	HLA-DQB2	5e-06	Vijai J	Lymphoma	lymphoma	GCST001826	23349640
6	6p21.32	32741868	rs2621416	G	HLA-DOB,HLA-DQB2	2e-09	Vijai J	Lymphoma	lymphoma	GCST001826	23349640
6	6p21.32	32784783	rs2071469	?	HLA-DOB	7e-06	Brandes N	Chronic lymphocytic leukemia	chronic lymphocytic leukemia	GCST90027053	34290314
6	6p21.32	33050279	rs9277378	A	HLA-DPB1	4e-19	Li Z	Extranodal natural killer T-cell lymphoma (nasal type)	extranodal nasal NK/T cell lymphoma	GCST010657	27470079
6	6p21.32	33070822	rs3129198	A	COL11A2P1,HLA-DPA2	3e-15	Chen C	Hodgkin's lymphoma	Hodgkins lymphoma	GCST90134660	35939300
6	6p21.31	33540209	rs210134	G	BAK1,Metazoa_SRP	3e-06	Speedy HE	Chronic lymphocytic leukemia	chronic lymphocytic leukemia	GCST002299	24292274
6	6p21.31	33540209	rs210134	?	BAK1,Metazoa_SRP	8e-10	Yu X	B-cell lymphoblastic leukemia or primary biliary cholangitis (pleiotropy)	B-cell acute lymphoblastic leukemia,primary biliary cirrhosis	GCST90428827	38616254
6	6p21.31	33540209	rs210134	?	BAK1,Metazoa_SRP	3e-10	Yu X	B-cell lymphoblastic leukemia or rheumatoid arthritis (pleiotropy)	B-cell acute lymphoblastic leukemia,rheumatoid arthritis	GCST90428832	38616254
6	6p21.31	33546837	rs210142	C	BAK1	9e-16	Slager SL	Chronic lymphocytic leukemia	chronic lymphocytic leukemia	GCST001570	22700719
6	6p21.31	33546837	rs210142	C	BAK1	5e-08	Berndt SI	Chronic lymphocytic leukemia	chronic lymphocytic leukemia	GCST002073	23770605
6	6p21.31	33546930	rs210143	C	BAK1	7e-12	Law PJ	B-cell malignancies (chronic lymphocytic leukemia, Hodgkin lymphoma or multiple myeloma) (pleiotropy)	Hodgkins lymphoma,multiple myeloma,chronic lymphocytic leukemia	GCST004099	28112199
6	6p21.31	33546930	rs210143	C	BAK1	6e-16	Law PJ	Chronic lymphocytic leukemia	chronic lymphocytic leukemia	GCST004146	28165464
6	6p21.31	33684313	rs649775	A	IP6K3,UQCC2	2e-10	Sud A	Hodgkin's lymphoma	Hodgkins lymphoma	GCST007062	30194254
6	6p21.31	34616322	rs3800461	C	ILRUN	2e-08	Law PJ	Chronic lymphocytic leukemia	chronic lymphocytic leukemia	GCST004146	28165464
6	6p21.1	41622097	rs45483501	C	NPM1P51,MDFI	8e-06	Cerhan JR	Diffuse large B cell lymphoma	diffuse large B-cell lymphoma	GCST002636	25261932
6	6p21.1	44232920	rs2233434	?	NFKBIE	1.17e-08	Cui Q	Diffuse large B-cell lymphoma	diffuse large B-cell lymphoma	NA	39707004
6	6p21.1	46150070	rs114961115	A	ENPP5,ACTG1P9	7e-07	Rashkin SR	Lymphocytic leukemia	lymphoid leukemia	GCST90011814	32887889
6	6q12	66888913	rs114080299	?	RNU7-66P,NUFIP1P1	3e-06	Brandes N	Chronic lymphocytic leukemia	chronic lymphocytic leukemia	GCST90027053	34290314
6	6q14.1	77789808	rs7738636	A	HTR1B,LINC02540	6e-06	Ellinghaus E	Acute lymphoblastic leukemia (childhood)	acute lymphoblastic leukemia	GCST001320	22076464
6	6q15	90926612	rs10806425	C	BACH2	1e-07	Labreche K	Primary central nervous system lymphoma	central nervous system non-hodgkin lymphoma	GCST007896	31102405
6	6q21	106636902	rs9386514	C	ATG5	2e-16	Went M	Multiple myeloma	multiple myeloma	GCST90451657	39103364
6	6q21	106667535	rs9372120	G	ATG5	9e-15	Mitchell JS	Multiple myeloma	multiple myeloma	GCST004483	27363682
6	6q21	106667535	rs9372120	G	ATG5	2e-06	Duran-Lozano L	Multiple myeloma	multiple myeloma	GCST012396	33875642
6	6q21	111224998	rs77184653	C	GTF3C6,AMD1	1e-07	Rashkin SR	Lymphocytic leukemia	lymphoid leukemia	GCST90011814	32887889
6	6q21	111913262	rs33980500	?	TRAF3IP2-AS1,TRAF3IP2	3e-09	Yu X	B-cell lymphoblastic leukemia or inflammatory bowel disease (pleiotropy)	B-cell acute lymphoblastic leukemia,inflammatory bowel disease	GCST90428829	38616254
6	6q22.33	128278798	rs802734	?	THEMIS,PTPRK	9e-09	Din L	Chronic lymphocytic leukemia or multiple sclerosis	multiple sclerosis,chronic lymphocytic leukemia	GCST008721	31407831
6	6q22.33	128288536	rs9482849	C	PTPRK,THEMIS	4e-06	Sud A	Nodular sclerosis Hodgkin lymphoma	nodular sclerosis Hodgkin lymphoma	GCST005211	29196614
6	6q22.33	128288536	rs9482849	C	PTPRK,THEMIS	2e-08	Sud A	Hodgkin's lymphoma	Hodgkins lymphoma	GCST005209	29196614
6	6q23.2	131563577	rs4629710	A	AKAP7	6e-06	Weinhold N	Multiple myeloma (IgH translocation)	multiple myeloma	GCST001906	23502783
6	6q23.2	132181591	rs190947144	?	ENPP1	4e-07	Brandes N	Chronic lymphocytic leukemia	chronic lymphocytic leukemia	GCST90027053	34290314
6	6q23.3	135415004	rs7745098	G	HBS1L	3e-09	Frampton M	Hodgkin's lymphoma	Hodgkins lymphoma	GCST002237	24149102
6	6q23.3	135415208	rs2210366	?	HBS1L	2e-08	Yu X	B-cell lymphoblastic leukemia or hypothyroidism (pleiotropy)	B-cell acute lymphoblastic leukemia,hypothyroidism	GCST90428826	38616254
6	6q23.3	135490426	rs9494168	?	MYB,HBS1L	1e-08	Yu X	B-cell lymphoblastic leukemia or multiple sclerosis (pleiotropy)	B-cell acute lymphoblastic leukemia,multiple sclerosis	GCST90428833	38616254
6	6q23.3	135626348	rs6928977	G	AHI1	5e-11	Sud A	Nodular sclerosis Hodgkin lymphoma	nodular sclerosis Hodgkin lymphoma	GCST005211	29196614
6	6q23.3	135626348	rs6928977	G	AHI1	1e-10	Sud A	Hodgkin's lymphoma	Hodgkins lymphoma	GCST005209	29196614
6	6q23.3	135767554	rs2757647	T	AHI1	4e-08	Chen C	Hodgkin's lymphoma	Hodgkins lymphoma	GCST90134660	35939300
6	6q23.3	137981584	rs1002658	T	LINC03004	3e-08	Sud A	Hodgkin's lymphoma	Hodgkins lymphoma	GCST007062	30194254
6	6q24.1	141169825	rs11155133	G	RN7SKP106,RPS3AP24	3e-07	TreviÃ±o LR	Acute lymphoblastic leukemia (childhood)	acute lymphoblastic leukemia	GCST000464	19684603
6	6q24.2	143659012	rs6901152	T	AIG1	5e-06	Ellinghaus E	Acute lymphoblastic leukemia (childhood)	acute lymphoblastic leukemia	GCST001320	22076464
6	6q25.2	154471225	rs4869818	G	OPRM1	4e-08	Law PJ	Chronic lymphocytic leukemia	chronic lymphocytic leukemia	GCST004146	28165464
6	6q25.2	154478440	rs2236256	C	OPRM1,IPCEF1	2e-10	Speedy HE	Chronic lymphocytic leukemia	chronic lymphocytic leukemia	GCST002299	24292274
6	6q25.3	156265122	rs10457096	G	MIR1202,RNU7-152P	3e-07	Du Z	Multiple myeloma	multiple myeloma	GCST009680	31935283
6	6q27	164613457	rs1034447	T	C6orf118,RN7SL366P	5e-07	Mitchell JS	Multiple myeloma	multiple myeloma	GCST004483	27363682
6	6q27	167411008	rs400837	?	RNASET2,MIR3939	3e-09	Yu X	B-cell lymphoblastic leukemia or hypothyroidism (pleiotropy)	B-cell acute lymphoblastic leukemia,hypothyroidism	GCST90428826	38616254
6	6q27	167411008	rs400837	?	RNASET2,MIR3939	3e-09	Yu X	B-cell lymphoblastic leukemia or inflammatory bowel disease (pleiotropy)	B-cell acute lymphoblastic leukemia,inflammatory bowel disease	GCST90428829	38616254
6	6q27	167485800	rs7766242	?	CEP43,CCR6	8e-09	Yu X	B-cell lymphoblastic leukemia or Crohn's disease (pleiotropy)	B-cell acute lymphoblastic leukemia,Crohn's disease	GCST90428830	38616254
6	6q27	167541258	rs3093017	?	CCR6	4e-08	Yu X	B-cell lymphoblastic leukemia or rheumatoid arthritis (pleiotropy)	B-cell acute lymphoblastic leukemia,rheumatoid arthritis	GCST90428832	38616254
7	7p15.3	21485397	rs2390536	A	SP4	2e-08	Wiemels JL	Acute lymphoblastic leukemia (childhood)	acute lymphoblastic leukemia	GCST005315	29348612
7	7p15.3	21928079	rs57104699	C	DNAH11	4e-08	Swaminathan B	Multiple myeloma	multiple myeloma	GCST002921	26007630
7	7p15.3	21928079	rs57104699	C	DNAH11	2e-08	Swaminathan B	Multiple myeloma and monoclonal gammopathy	multiple myeloma,monoclonal gammopathy	GCST002922	26007630
7	7p15.3	21936698	rs75341503	A	DNAH11	1e-35	Went M	Multiple myeloma	multiple myeloma	GCST90451657	39103364
7	7p15.3	21938240	rs4487645	C	DNAH11	3e-14	Broderick P	Multiple myeloma	multiple myeloma	GCST001331	22120009
7	7p15.3	21938240	rs4487645	C	DNAH11	1e-09	Weinhold N	Multiple myeloma (hyperdiploidy)	multiple myeloma	GCST001907	23502783
7	7p15.3	21938240	rs4487645	C	DNAH11	4e-06	Du Z	Multiple myeloma	multiple myeloma	GCST009680	31935283
7	7p15.3	21938240	rs4487645	C	DNAH11	5e-15	Duran-Lozano L	Multiple myeloma	multiple myeloma	GCST012396	33875642
7	7p12.2	50318308	rs17552904	?	IKZF1,SPMIP7	2e-11	Yu X	B-cell lymphoblastic leukemia or inflammatory bowel disease (pleiotropy)	B-cell acute lymphoblastic leukemia,inflammatory bowel disease	GCST90428829	38616254
7	7p12.2	50318938	rs7385730	?	SPMIP7,IKZF1	2e-13	Yu X	B-cell lymphoblastic leukemia or multiple sclerosis (pleiotropy)	B-cell acute lymphoblastic leukemia,multiple sclerosis	GCST90428833	38616254
7	7p12.2	50338499	rs1993444	?	IKZF1,SPMIP7	4e-13	Yu X	B-cell lymphoblastic leukemia or Crohn's disease (pleiotropy)	B-cell acute lymphoblastic leukemia,Crohn's disease	GCST90428830	38616254
7	7p12.2	50466304	rs11978267	G	IKZF1	8e-11	TreviÃ±o LR	Acute lymphoblastic leukemia (childhood)	acute lymphoblastic leukemia	GCST000464	19684603
7	7p12.2	50466304	rs11978267	G	IKZF1	9e-11	Ellinghaus E	Acute lymphoblastic leukemia (childhood)	acute lymphoblastic leukemia	GCST001320	22076464
7	7p12.2	50466304	rs11978267	A	IKZF1	2e-29	Wiemels JL	Acute lymphoblastic leukemia (childhood)	acute lymphoblastic leukemia	GCST005315	29348612
7	7p12.2	50469981	rs11980379	?	IKZF1	3e-33	Migliorini G	Acute lymphoblastic leukemia (B-cell precursor)	B-cell acute lymphoblastic leukemia	GCST002158	23996088
7	7p12.2	50469981	rs11980379	C	IKZF1	5e-08	Clay-Gilmour AI	B cell acute lymphoblastic leukaemia (normal cytogenetics)	B-cell acute lymphoblastic leukemia	GCST005965	29296818
7	7p12.2	50469981	rs11980379	C	IKZF1	3e-07	Clay-Gilmour AI	B cell acute lymphoblastic leukaemia (hyperdiploid negative)	B-cell acute lymphoblastic leukemia	GCST005966	29296818
7	7p12.2	50469981	rs11980379	C	IKZF1	4e-09	Clay-Gilmour AI	B cell acute lymphoblastic leukaemia (Philadelphia chromosome negative)	B-cell acute lymphoblastic leukemia	GCST005967	29296818
7	7p12.2	50469981	rs11980379	C	IKZF1	1e-09	Clay-Gilmour AI	Acute lymphoblastic leukemia in childhood (B cell precursor)	B-cell acute lymphoblastic leukemia	GCST005969	29296818
7	7p12.2	50469981	rs11980379	C	IKZF1	7e-08	Clay-Gilmour AI	Acute lymphoblastic leukemia (B-cell precursor)	B-cell acute lymphoblastic leukemia	GCST005972	29296818
7	7p12.2	50469981	rs11980379	C	IKZF1	4e-08	Clay-Gilmour AI	Acute lymphoblastic leukemia (B-cell precursor)	B-cell acute lymphoblastic leukemia	GCST005972	29296818
7	7p12.2	50470604	rs4132601	C	IKZF1	1e-19	Papaemmanuil E	Acute lymphoblastic leukemia (childhood)	acute lymphoblastic leukemia	GCST000463	19684604
7	7p12.2	50470604	rs4132601	G	IKZF1	8e-13	Ellinghaus E	Acute lymphoblastic leukemia (childhood)	acute lymphoblastic leukemia	GCST001320	22076464
7	7p12.2	50470604	rs4132601	?	IKZF1	6e-55	Vijayakrishnan J	Acute lymphoblastic leukemia in childhood (B cell precursor)	B-cell acute lymphoblastic leukemia	GCST005832	29632299
7	7p12.2	50473251	rs6964969	C	IKZF1,RNU6-1091P	2e-29	Xu H	Acute lymphoblastic leukemia (childhood)	acute lymphoblastic leukemia	GCST001912	23512250
7	7p12.2	50477514	rs17133805	G	IKZF1,RNU6-1091P	5e-71	Vijayakrishnan J	B-cell acute lymphoblastic leukaemia	B-cell acute lymphoblastic leukemia	GCST009638	31767839
7	7p12.2	50478627	rs1110701	G	RNU6-1091P,IKZF1	7e-09	Evans TJ	Acute lymphoblastic leukemia (childhood)	acute lymphoblastic leukemia	GCST002657	25310577
7	7p12.2	50487065	rs10224094	?	IKZF1,RNU6-1091P	6e-09	Yu X	B-cell lymphoblastic leukemia or adult-onset asthma (pleiotropy)	B-cell acute lymphoblastic leukemia,adult onset asthma	GCST90428822	38616254
7	7p12.1	50501117	rs6944650	?	RNU6-1091P,IKZF1	1e-10	Yu X	B-cell lymphoblastic leukemia or primary biliary cholangitis (pleiotropy)	B-cell acute lymphoblastic leukemia,primary biliary cirrhosis	GCST90428827	38616254
7	7p12.1	50565827	rs2167364	G	DDC	2e-07	Ellinghaus E	Acute lymphoblastic leukemia (childhood)	acute lymphoblastic leukemia	GCST001320	22076464
7	7p12.1	50565827	rs2167364	G	DDC	2e-08	Ellinghaus E	Acute lymphoblastic leukemia (childhood)	acute lymphoblastic leukemia	GCST001320	22076464
7	7p12.1	50659193	rs11555134	?	GRB10	1e-10	Yu X	B-cell lymphoblastic leukemia or rheumatoid arthritis (pleiotropy)	B-cell acute lymphoblastic leukemia,rheumatoid arthritis	GCST90428832	38616254
7	7q11.22	69914690	rs915103621	G	AUTS2	5e-08	Sakaue S	Malignant lymphoma	lymphoma	GCST90018658	34594039
7	7q11.22	69914690	rs915103621	G	AUTS2	5e-08	Sakaue S	Malignant lymphoma	lymphoma	GCST90018878	34594039
7	7q21.11	78331465	rs1496766	C	MAGI2	5e-06	Yang JJ	Acute lymphoblastic leukemia (childhood)	acute lymphoblastic leukemia	GCST001693	23007406
7	7q21.11	81415783	rs17501560	A	CACNA2D1,HGF	1e-07	Went M	Multiple myeloma	multiple myeloma	GCST006432	30213928
7	7q21.2	92147105	rs764044654		-	3e-06	Brandes N	Chronic lymphocytic leukemia	chronic lymphocytic leukemia	GCST90027053	34290314
7	7q22.1	98782275	rs35236657	?	KPNA7	5e-06	Brandes N	Chronic lymphocytic leukemia	chronic lymphocytic leukemia	GCST90027053	34290314
7	7q22.2	103952871	rs35391537	?	LHFPL3,ORC5	7e-06	Brandes N	Chronic lymphocytic leukemia	chronic lymphocytic leukemia	GCST90027053	34290314
7	7q22.3	106291118	rs17507636	C	CCDC71L,CTB-30L5.1	2e-07	Mitchell JS	Multiple myeloma	multiple myeloma	GCST004483	27363682
7	7q22.3	106291118	rs17507636	C	CCDC71L,CTB-30L5.1	9e-09	Went M	Multiple myeloma	multiple myeloma	GCST006432	30213928
7	7q22.3	106293277	rs11762574	A	CTB-30L5.1,CCDC71L	8e-13	Went M	Multiple myeloma	multiple myeloma	GCST90451657	39103364
7	7q31.1	107478364	rs13222008	?	PIGCP2,DLD	2e-10	Yu X	B-cell lymphoblastic leukemia or inflammatory bowel disease (pleiotropy)	B-cell acute lymphoblastic leukemia,inflammatory bowel disease	GCST90428829	38616254
7	7q31.33	124392512	rs2267708	T	GPR37	9e-09	Law PJ	Chronic lymphocytic leukemia	chronic lymphocytic leukemia	GCST004146	28165464
7	7q31.33	124462661	rs17246404	C	POT1	3e-08	Speedy HE	Chronic lymphocytic leukemia	chronic lymphocytic leukemia	GCST002299	24292274
7	7q31.33	124583896	rs58618031	T	POT1-AS1	3e-08	Went M	Multiple myeloma	multiple myeloma	GCST006432	30213928
7	7q31.33	124672253	rs10954065	C	POT1-AS1	1e-07	Went M	Multiple myeloma	multiple myeloma	GCST90451657	39103364
7	7q34	139702593	rs17837497	A	TBXAS1	2e-06	Yang JJ	Acute lymphoblastic leukemia (childhood)	acute lymphoblastic leukemia	GCST001693	23007406
7	7q34	142694234	rs370387103		-	2e-08	Brandes N	Chronic lymphocytic leukemia	chronic lymphocytic leukemia	GCST90027053	34290314
7	7q34	142749843	rs145762495	?	OR6V1	5e-06	Brandes N	Chronic lymphocytic leukemia	chronic lymphocytic leukemia	GCST90027053	34290314
7	7q35	144483547	rs1731096	?	TPK1	1e-06	Brandes N	Chronic lymphocytic leukemia	chronic lymphocytic leukemia	GCST90027053	34290314
7	7q36.1	150933044	rs10233479	T	CHPF2	5e-19	Went M	Multiple myeloma	multiple myeloma	GCST90451657	39103364
7	7q36.1	150950940	rs7781265	T	SMARCD3	1e-08	Mitchell JS	Multiple myeloma	multiple myeloma	GCST004483	27363682
7	7q36.1	150950940	rs7781265	A	SMARCD3	3e-10	Duran-Lozano L	Multiple myeloma	multiple myeloma	GCST012396	33875642
7	7q36.2	153595990	rs11772011	?	DPP6	5e-06	Brandes N	Chronic lymphocytic leukemia	chronic lymphocytic leukemia	GCST90027053	34290314
8	8p23.1	9395532	rs6601327	G	TNKS,PPP1R3B-DT	8e-06	Weinhold N	Multiple myeloma (hyperdiploidy)	multiple myeloma	GCST001907	23502783
8	8p23.1	9601699	rs12545912	C	TNKS	7e-06	Weinhold N	Multiple myeloma (hyperdiploidy)	multiple myeloma	GCST001907	23502783
8	8p23.1	9792662	rs2055729	G	MIR124-1HG,MSRA-DT	8e-07	Weinhold N	Multiple myeloma (hyperdiploidy)	multiple myeloma	GCST001907	23502783
8	8p21.3	19651161	rs920590	C	CSGALNACT1,INTS10	6e-09	Ellinghaus E	Acute lymphoblastic leukemia (childhood)	acute lymphoblastic leukemia	GCST001320	22076464
8	8p21.3	19651161	rs920590	C	CSGALNACT1,INTS10	2e-06	Ellinghaus E	Acute lymphoblastic leukemia (childhood)	acute lymphoblastic leukemia	GCST001320	22076464
8	8q11.23	55060254	rs147113313	?	MRPL15	4e-06	Brandes N	Chronic lymphocytic leukemia	chronic lymphocytic leukemia	GCST90027053	34290314
8	8q11.23	55449281	rs28571765	T	RP1	2e-06	Mitchell JS	Multiple myeloma	multiple myeloma	GCST004483	27363682
8	8q12.1	60545664	rs4737547	G	SLC2A13P1,RNA5SP267	3e-06	Weinhold N	Multiple myeloma (IgH translocation)	multiple myeloma	GCST001906	23502783
8	8q21.12	79598362	rs10102877	?	IL7,ZC2HC1A	2e-09	Yu X	B-cell lymphoblastic leukemia or multiple sclerosis (pleiotropy)	B-cell acute lymphoblastic leukemia,multiple sclerosis	GCST90428833	38616254
8	8q22.3	103577865	rs2511713	G	POU5F1P2,ODF1	6e-08	Law PJ	Chronic lymphocytic leukemia	chronic lymphocytic leukemia	GCST004146	28165464
8	8q22.3	103578874	rs2511714	G	POU5F1P2,ODF1	5e-08	Berndt SI	Chronic lymphocytic leukemia	chronic lymphocytic leukemia	GCST002073	23770605
8	8q22.3	103578874	rs2511714	G	POU5F1P2,ODF1	2e-07	Berndt SI	Chronic lymphocytic leukemia	chronic lymphocytic leukemia	GCST003468	26956414
8	8q23.1	108972298	rs630662	A	RSPO2	2e-06	Ellinghaus E	Acute lymphoblastic leukemia (childhood)	acute lymphoblastic leukemia	GCST001320	22076464
8	8q24.21	128188019	rs2466024	A	PCAT1,CASC19	3e-06	Speedy HE	Chronic lymphocytic leukemia	chronic lymphocytic leukemia	GCST002299	24292274
8	8q24.21	128192981	rs2456449	?	CASC19	7.84e-10	Crowther-Swanepoel D	Chronic lymphocytic leukemia	chronic lymphocytic leukemia	NA	20062064
8	8q24.21	128195334	rs140099016	C	PCAT1,CASC19	2e-12	Berndt SI	Chronic lymphocytic leukemia	chronic lymphocytic leukemia	GCST003468	26956414
8	8q24.21	128200971	rs2466029	G	CASC19,PCAT1	7e-16	Law PJ	Chronic lymphocytic leukemia	chronic lymphocytic leukemia	GCST004146	28165464
8	8q24.21	128211229	rs2466035	C	CASC19,PCAT1	2e-08	Berndt SI	Chronic lymphocytic leukemia	chronic lymphocytic leukemia	GCST002073	23770605
8	8q24.21	128222421	rs1948915	C	PCAT1,CASC19	4e-11	Mitchell JS	Multiple myeloma	multiple myeloma	GCST004483	27363682
8	8q24.21	128222421	rs1948915	C	PCAT1,CASC19	2e-15	Went M	Multiple myeloma	multiple myeloma	GCST90451657	39103364
8	8q24.21	129075832	rs2608053	G	PVT1	1e-07	Enciso-Mora V	Hodgkin's lymphoma	Hodgkins lymphoma	GCST000851	21037568
8	8q24.21	129076451	rs13254990	T	PVT1	1e-08	Skibola CF	Follicular lymphoma	neoplasm of mature B-cells	GCST002643	25279986
8	8q24.21	129076451	rs13254990	T	PVT1	1e-07	Labreche K	Primary central nervous system lymphoma	central nervous system non-hodgkin lymphoma	GCST007896	31102405
8	8q24.21	129076573	rs13255292	T	PVT1	1e-12	Cerhan JR	Diffuse large B cell lymphoma	diffuse large B-cell lymphoma	GCST002636	25261932
8	8q24.21	129076573	rs13255292	T	PVT1	8e-08	Rashkin SR	Non-Hodgkin's lymphoma	non-Hodgkins lymphoma	GCST90011819	32887889
8	8q24.21	129076573	rs13255292	T	PVT1	5e-10	Sakaue S	Malignant lymphoma	lymphoma	GCST90018878	34594039
8	8q24.21	129115217	rs2720680	G	PVT1	7e-08	Law PJ	B-cell malignancies (chronic lymphocytic leukemia, Hodgkin lymphoma or multiple myeloma) (pleiotropy)	Hodgkins lymphoma,multiple myeloma,chronic lymphocytic leukemia	GCST004099	28112199
8	8q24.21	129163047	rs13279159	G	PVT1	2e-08	Chen C	Hodgkin's lymphoma	Hodgkins lymphoma	GCST90134660	35939300
8	8q24.21	129192271	rs2019960	G	PVT1	1e-13	Enciso-Mora V	Hodgkin's lymphoma	Hodgkins lymphoma	GCST000851	21037568
8	8q24.21	129192271	rs2019960	G	PVT1	6e-10	Frampton M	Hodgkin's lymphoma	Hodgkins lymphoma	GCST002237	24149102
8	8q24.21	129192271	rs2019960	C	PVT1	7e-08	Cozen W	Hodgkin's lymphoma	Hodgkins lymphoma	GCST002480	24920014
8	8q24.21	129266826	rs2142199	C	RN7SKP226,LINC00824	4e-09	Berndt SI	Malignant lymphoma (Non-Hodgkin lymphoma, multiple myeloma, or Hodgkin lymphoma)	Hodgkins lymphoma,multiple myeloma,non-Hodgkins lymphoma	GCST90267403	36273105
8	8q24.21	129269466	rs4733601	A	LINC00824,RN7SKP226	4e-11	Cerhan JR	Diffuse large B cell lymphoma	diffuse large B-cell lymphoma	GCST002636	25261932
8	8q24.21	130156143	rs4617118	G	CCDC26	2e-12	Wiemels JL	Acute lymphoblastic leukemia (childhood)	acute lymphoblastic leukemia	GCST005315	29348612
8	8q24.21	130185176	rs75777619	G	CCDC26	2e-09	Vijayakrishnan J	B-cell acute lymphoblastic leukaemia	B-cell acute lymphoblastic leukemia	GCST009638	31767839
8	8q24.21	130185176	rs75777619	?	CCDC26	4e-08	Yu X	B-cell lymphoblastic leukemia or hypothyroidism (pleiotropy)	B-cell acute lymphoblastic leukemia,hypothyroidism	GCST90428826	38616254
8	8q24.21	130194104	rs28665337	?	CCDC26	4e-09	Vijayakrishnan J	Acute lymphoblastic leukemia in childhood (B cell precursor)	B-cell acute lymphoblastic leukemia	GCST005832	29632299
8	8q24.22	133917588	rs2068128	?	TG	4e-09	Yu X	B-cell lymphoblastic leukemia or hypothyroidism (pleiotropy)	B-cell acute lymphoblastic leukemia,hypothyroidism	GCST90428826	38616254
9	9p24.3	701529	rs13296848	C	KANK1	3e-07	Du Z	Multiple myeloma	multiple myeloma	GCST009680	31935283
9	9p24.1	6142418	rs394879	?	GTF3AP1,RANBP6	1e-08	Yu X	B-cell lymphoblastic leukemia or adult-onset asthma (pleiotropy)	B-cell acute lymphoblastic leukemia,adult onset asthma	GCST90428822	38616254
9	9p22.3	14746468	rs200778244	?	FREM1	2e-06	Brandes N	Chronic lymphocytic leukemia	chronic lymphocytic leukemia	GCST90027053	34290314
9	9p21.3	21970916	rs3731249	?	CDKN2A	9.4e-23	Xu H	Acute lymphoblastic leukaemia (childhood)	acute lymphoblastic leukaemia	NA	26104880
9	9p21.3	21970916	rs3731249	?	CDKN2A	1e-27	Vijayakrishnan J	Acute lymphoblastic leukemia in childhood (B cell precursor)	B-cell acute lymphoblastic leukemia	GCST005832	29632299
9	9p21.3	21976402	rs113650570	A	CDKN2A	8e-35	Vijayakrishnan J	B-cell acute lymphoblastic leukaemia	B-cell acute lymphoblastic leukemia	GCST009638	31767839
9	9p21.3	21983914	rs3731222	T	CDKN2A	3e-16	Went M	Multiple myeloma	multiple myeloma	GCST90451657	39103364
9	9p21.3	21984661	rs3731217	?	CDKN2A	3.01e-11	Sherborne AL	Acute lymphoblastic leukaemia (childhood)	acute lymphoblastic leukaemia	NA	20453839
9	9p21.3	21984661	rs3731217	?	CDKN2A	2e-08	Migliorini G	Acute lymphoblastic leukemia (B-cell precursor)	B-cell acute lymphoblastic leukemia	GCST002158	23996088
9	9p21.3	21984661	rs3731217	?	CDKN2A	7e-14	Vijayakrishnan J	Acute lymphoblastic leukemia in childhood (B cell precursor)	B-cell acute lymphoblastic leukemia	GCST005832	29632299
9	9p21.3	21991923	rs2811710	G	CDKN2A	2e-13	Mitchell JS	Multiple myeloma	multiple myeloma	GCST004483	27363682
9	9p21.3	22006273	rs2069426	A	CDKN2B,CDKN2B-AS1	4e-09	Wiemels JL	Acute lymphoblastic leukemia (childhood)	acute lymphoblastic leukemia	GCST005315	29348612
9	9p21.3	22053687	rs10965219	?	CDKN2B-AS1	5e-10	Yu X	B-cell lymphoblastic leukemia or rheumatoid arthritis (pleiotropy)	B-cell acute lymphoblastic leukemia,rheumatoid arthritis	GCST90428832	38616254
9	9p21.3	22053895	rs17756311	?	CDKN2B-AS1	8e-10	Yu X	B-cell lymphoblastic leukemia or Crohn's disease (pleiotropy)	B-cell acute lymphoblastic leukemia,Crohn's disease	GCST90428830	38616254
9	9p21.3	22206987	rs1679013	C	CDKN2B-AS1	1e-08	Berndt SI	Chronic lymphocytic leukemia	chronic lymphocytic leukemia	GCST002073	23770605
9	9p21.3	22206987	rs1679013	C	CDKN2B-AS1	2e-08	Law PJ	Chronic lymphocytic leukemia	chronic lymphocytic leukemia	GCST004146	28165464
9	9p21.3	22336996	rs1359742	G	CDKN2B-AS1,DMRTA1	7e-09	Berndt SI	Chronic lymphocytic leukemia	chronic lymphocytic leukemia	GCST003468	26956414
9	9p13.1	38443792	rs7034061	T	ARMC8P1,IGFBPL1	9e-07	Du Z	Multiple myeloma	multiple myeloma	GCST009680	31935283
9	9q21.33	90099454	rs10746812	C	LINC02872,DAPK1	5e-11	Went M	Multiple myeloma	multiple myeloma	GCST90451657	39103364
9	9q33.1	121222683	rs1342494	A	LINC02578,TPT1P9	3e-07	Rashkin SR	Non-Hodgkin's lymphoma	non-Hodgkins lymphoma	GCST90011819	32887889
9	9q34.3	139390648	rs763016003	C	-	9e-30	Backman JD	ICD10 C91.1: Chronic lymphocytic leukemia of B-cell type	chronic lymphocytic leukemia	GCST90079641	34662886
9	9q34.3	139390648	rs763016003	C	-	1e-20	Backman JD	Chronic lymphocytic leukemia of B-cell type (UKB data field 40006)	chronic lymphocytic leukemia	GCST90079124	34662886
10	10p15.1	4676196	rs7086888	G	MANCR	8e-06	Weinhold N	Multiple myeloma (IgH translocation)	multiple myeloma	GCST001906	23502783
10	10p15.1	6087295	rs1107345	?	IL2RA	3e-08	Din L	Marginal zone lymphoma or multiple sclerosis	marginal zone B-cell lymphoma,multiple sclerosis	GCST008723	31407831
10	10p14	8093034	rs501764	C	GATA3,GATA3-AS1	7e-08	Enciso-Mora V	Hodgkin's lymphoma	Hodgkins lymphoma	GCST000851	21037568
10	10p14	8093034	rs501764	C	GATA3,GATA3-AS1	4e-10	Frampton M	Hodgkin's lymphoma	Hodgkins lymphoma	GCST002237	24149102
10	10p14	8101927	rs3781093	T	GATA3	9e-13	Sud A	Nodular sclerosis Hodgkin lymphoma	nodular sclerosis Hodgkin lymphoma	GCST005211	29196614
10	10p14	8101927	rs3781093	T	GATA3	5e-12	Sud A	Hodgkin's lymphoma	Hodgkins lymphoma	GCST005209	29196614
10	10p14	8104208	rs3824662	T	GATA3	9e-12	Migliorini G	Acute lymphoblastic leukemia (B-cell precursor)	B-cell acute lymphoblastic leukemia	GCST002158	23996088
10	10p14	8104208	rs3824662	A	GATA3	3e-10	Perez-Andreu V	Acute lymphoblastic leukemia (adolescents and young adults)	acute lymphoblastic leukemia	GCST002713	25468567
10	10p14	8104208	rs3824662	A	GATA3	1e-08	Clay-Gilmour AI	B cell acute lymphoblastic leukaemia (normal cytogenetics)	B-cell acute lymphoblastic leukemia	GCST005965	29296818
10	10p14	8104208	rs3824662	A	GATA3	3e-13	Clay-Gilmour AI	B cell acute lymphoblastic leukaemia (hyperdiploid negative)	B-cell acute lymphoblastic leukemia	GCST005966	29296818
10	10p14	8104208	rs3824662	A	GATA3	1e-12	Clay-Gilmour AI	B cell acute lymphoblastic leukaemia (Philadelphia chromosome negative)	B-cell acute lymphoblastic leukemia	GCST005967	29296818
10	10p14	8104208	rs3824662	A	GATA3	2e-07	Clay-Gilmour AI	B cell acute lymphoblastic leukaemia (abnormal cytogenetics)	B-cell acute lymphoblastic leukemia	GCST005968	29296818
10	10p14	8104208	rs3824662	A	GATA3	6e-06	Clay-Gilmour AI	B cell acute lymphoblastic leukaemia in young adulthood	B-cell acute lymphoblastic leukemia	GCST005970	29296818
10	10p14	8104208	rs3824662	A	GATA3	2e-07	Clay-Gilmour AI	B cell acute lymphoblastic leukaemia in adulthood	B-cell acute lymphoblastic leukemia	GCST005971	29296818
10	10p14	8104208	rs3824662	A	GATA3	3e-13	Clay-Gilmour AI	Acute lymphoblastic leukemia (B-cell precursor)	B-cell acute lymphoblastic leukemia	GCST005972	29296818
10	10p14	8104208	rs3824662	?	GATA3	2e-10	Vijayakrishnan J	Acute lymphoblastic leukemia in childhood (B cell precursor)	B-cell acute lymphoblastic leukemia	GCST005832	29632299
10	10p14	8104208	rs3824662	A	GATA3	4e-14	Vijayakrishnan J	B-cell acute lymphoblastic leukaemia	B-cell acute lymphoblastic leukemia	GCST009638	31767839
10	10p14	8104208	rs3824662	C	GATA3	4e-10	Chen C	Hodgkin's lymphoma	Hodgkins lymphoma	GCST90134660	35939300
10	10p14	8104208	rs3824662	?	GATA3	1e-16	Yu X	B-cell lymphoblastic leukemia or adult-onset asthma (pleiotropy)	B-cell acute lymphoblastic leukemia,adult onset asthma	GCST90428822	38616254
10	10p14	8104208	rs3824662	?	GATA3	6e-09	Yu X	B-cell lymphoblastic leukemia or inflammatory bowel disease (pleiotropy)	B-cell acute lymphoblastic leukemia,inflammatory bowel disease	GCST90428829	38616254
10	10p14	8106353	rs3781092	?	GATA3	2e-11	Yu X	B-cell lymphoblastic leukemia or rheumatoid arthritis (pleiotropy)	B-cell acute lymphoblastic leukemia,rheumatoid arthritis	GCST90428832	38616254
10	10p14	8106353	rs3781092	?	GATA3	9e-10	Yu X	B-cell lymphoblastic leukemia or multiple sclerosis (pleiotropy)	B-cell acute lymphoblastic leukemia,multiple sclerosis	GCST90428833	38616254
10	10p14	8110024	rs444929	C	GATA3	3e-06	Cozen W	Hodgkin's lymphoma	Hodgkins lymphoma	GCST002480	24920014
10	10p14	9002169	rs827620	?	LINC02676	9e-10	Yu X	B-cell lymphoblastic leukemia or adult-onset asthma (pleiotropy)	B-cell acute lymphoblastic leukemia,adult onset asthma	GCST90428822	38616254
10	10p14	11288418	rs2765974	?	CELF2	3e-08	Din L	Follicular lymphoma or rheumatoid arthritis	rheumatoid arthritis,follicular lymphoma	GCST008719	31407831
10	10p12.31	22459675	rs4748788	?	ADIPOR1P1,EBLN1	5e-09	Yu X	B-cell lymphoblastic leukemia or Crohn's disease (pleiotropy)	B-cell acute lymphoblastic leukemia,Crohn's disease	GCST90428830	38616254
10	10p12.31	22477558	rs12762771	?	ADIPOR1P1,EBLN1	1e-08	Yu X	B-cell lymphoblastic leukemia or inflammatory bowel disease (pleiotropy)	B-cell acute lymphoblastic leukemia,inflammatory bowel disease	GCST90428829	38616254
10	10p12.31	22478141	rs17413179	?	EBLN1,ADIPOR1P1	1e-10	Yu X	B-cell lymphoblastic leukemia or multiple sclerosis (pleiotropy)	B-cell acute lymphoblastic leukemia,multiple sclerosis	GCST90428833	38616254
10	10p12.31	22479936	rs6482203	?	ADIPOR1P1,EBLN1	9e-10	Yu X	B-cell lymphoblastic leukemia or primary biliary cholangitis (pleiotropy)	B-cell acute lymphoblastic leukemia,primary biliary cirrhosis	GCST90428827	38616254
10	10p12.2	22839628	rs10828317	T	PIP4K2A	2e-09	Migliorini G	Acute lymphoblastic leukemia (B-cell precursor)	B-cell acute lymphoblastic leukemia	GCST002158	23996088
10	10p12.2	22839628	rs10828317	?	PIP4K2A	2e-10	Vijayakrishnan J	Acute lymphoblastic leukemia in childhood (B cell precursor)	B-cell acute lymphoblastic leukemia	GCST005832	29632299
10	10p12.2	22846735	rs4748813	T	PIP4K2A	3e-20	Wiemels JL	Acute lymphoblastic leukemia (childhood)	acute lymphoblastic leukemia	GCST005315	29348612
10	10p12.2	22856019	rs10741006	?	PIP4K2A	3e-08	Yu X	B-cell lymphoblastic leukemia or rheumatoid arthritis (pleiotropy)	B-cell acute lymphoblastic leukemia,rheumatoid arthritis	GCST90428832	38616254
10	10p12.2	22856946	rs2296624	C	PIP4K2A	3e-15	Vijayakrishnan J	B-cell acute lymphoblastic leukaemia	B-cell acute lymphoblastic leukemia	GCST009638	31767839
10	10p12.2	22870533	rs11013059	?	PIP4K2A	2e-10	Yu X	B-cell lymphoblastic leukemia or hypothyroidism (pleiotropy)	B-cell acute lymphoblastic leukemia,hypothyroidism	GCST90428826	38616254
10	10p12.1	28798656	rs2993984	T	LINC02652,WAC-AS1	7e-10	Went M	Multiple myeloma	multiple myeloma	GCST90451657	39103364
10	10p12.1	28856819	rs2790457	G	WAC	2e-08	Mitchell JS	Multiple myeloma	multiple myeloma	GCST004483	27363682
10	10p11.21	34817988	rs563507	A	PARD3	9e-06	TreviÃ±o LR	Acute lymphoblastic leukemia (childhood)	acute lymphoblastic leukemia	GCST000464	19684603
10	10q11.21	44673557	rs7919208	?	LINC03089,LINC00841	5e-11	Thorball CW	Non-hodgkin's lymphoma in HIV infection	non-Hodgkins lymphoma	GCST90025870	32675224
10	10q21.2	63721176	rs7090445	?	ARID5B	5e-54	Migliorini G	Acute lymphoblastic leukemia (B-cell precursor)	B-cell acute lymphoblastic leukemia	GCST002158	23996088
10	10q21.2	63721176	rs7090445	?	ARID5B	3e-14	Hao Q	Acute lymphoblastic leukemia (childhood)	childhood acute lymphoblastic leukemia	GCST012360	33891562
10	10q21.2	63722895	rs4245595	C	ARID5B	2e-09	Evans TJ	Acute lymphoblastic leukemia (childhood)	acute lymphoblastic leukemia	GCST002657	25310577
10	10q21.2	63723577	rs10821936	C	ARID5B	1e-15	TreviÃ±o LR	Acute lymphoblastic leukemia (childhood)	acute lymphoblastic leukemia	GCST000464	19684603
10	10q21.2	63723577	rs10821936	C	ARID5B	1e-11	Ellinghaus E	Acute lymphoblastic leukemia (childhood)	acute lymphoblastic leukemia	GCST001320	22076464
10	10q21.2	63723577	rs10821936	C	ARID5B	4e-15	Ellinghaus E	Acute lymphoblastic leukemia (childhood)	acute lymphoblastic leukemia	GCST001320	22076464
10	10q21.2	63723577	rs10821936	C	ARID5B	6e-46	Xu H	Acute lymphoblastic leukemia (childhood)	acute lymphoblastic leukemia	GCST001912	23512250
10	10q21.2	63723577	rs10821936	C	ARID5B	2e-08	Archer NP	Acute lymphoblastic leukemia (childhood)	acute lymphoblastic leukemia	GCST007727	28817678
10	10q21.2	63723577	rs10821936	C	ARID5B	1e-106	Vijayakrishnan J	B-cell acute lymphoblastic leukaemia	B-cell acute lymphoblastic leukemia	GCST009638	31767839
10	10q21.2	63752159	rs7089424	C	ARID5B	7e-19	Papaemmanuil E	Acute lymphoblastic leukemia (childhood)	acute lymphoblastic leukemia	GCST000463	19684604
10	10q21.2	63752159	rs7089424	T	ARID5B	2e-62	Wiemels JL	Acute lymphoblastic leukemia (childhood)	acute lymphoblastic leukemia	GCST005315	29348612
10	10q21.2	63752159	rs7089424	?	ARID5B	2e-73	Vijayakrishnan J	Acute lymphoblastic leukemia in childhood (B cell precursor)	B-cell acute lymphoblastic leukemia	GCST005832	29632299
10	10q21.2	63802574	rs10821946	?	ARID5B	2e-14	Yu X	B-cell lymphoblastic leukemia or rheumatoid arthritis (pleiotropy)	B-cell acute lymphoblastic leukemia,rheumatoid arthritis	GCST90428832	38616254
10	10q21.2	64057202	rs10761620	?	LINC02621	2e-09	Yu X	B-cell lymphoblastic leukemia or hypothyroidism (pleiotropy)	B-cell acute lymphoblastic leukemia,hypothyroidism	GCST90428826	38616254
10	10q22.1	72040805	rs41322152	C	NPFFR1	8e-06	Yang JJ	Acute lymphoblastic leukemia (childhood)	acute lymphoblastic leukemia	GCST001693	23007406
10	10q22.1	72409024	rs117853866	A	PALD1	4e-07	Rashkin SR	Lymphocytic leukemia	lymphoid leukemia	GCST90011814	32887889
10	10q22.1	72767409	rs10509328	G	UNC5B,SGPL1	1e-06	Weinhold N	Multiple myeloma (IgH translocation)	multiple myeloma	GCST001906	23502783
10	10q22.3	81060317	rs1250550	?	ZMIZ1	9e-08	Din L	Marginal zone lymphoma or multiple sclerosis	marginal zone B-cell lymphoma,multiple sclerosis	GCST008723	31407831
10	10q23.1	82455988	rs12217242	A	LINC02655,RPS7P9	1e-09	Berndt SI	Malignant lymphoma (Non-Hodgkin lymphoma, multiple myeloma, or Hodgkin lymphoma)	Hodgkins lymphoma,multiple myeloma,non-Hodgkins lymphoma	GCST90267403	36273105
10	10q23.1	82462346	rs9421684	A	RPS7P9,LINC02655	6e-06	Berndt SI	Non-Hodgkin lymphoma subtypes (chronic lymphocytic leukemia, diffuse large B-cell lymphoma, follicular lymphoma, or marginal zone lymphoma) (pleiotropy)	diffuse large B-cell lymphoma,marginal zone B-cell lymphoma,follicular lymphoma,chronic lymphocytic leukemia	GCST90267402	36273105
10	10q23.31	90749963	rs1800682	A	ACTA2,FAS	2e-08	Speedy HE	Chronic lymphocytic leukemia	chronic lymphocytic leukemia	GCST002299	24292274
10	10q23.31	90752018	rs6586163	A	FAS	1e-15	Law PJ	Chronic lymphocytic leukemia	chronic lymphocytic leukemia	GCST004146	28165464
10	10q23.31	90759724	rs4406737	G	FAS	1e-14	Berndt SI	Chronic lymphocytic leukemia	chronic lymphocytic leukemia	GCST002073	23770605
10	10q23.31	90759724	rs4406737	G	FAS	9e-14	Berndt SI	Chronic lymphocytic leukemia	chronic lymphocytic leukemia	GCST003468	26956414
10	10q23.33	94502244	rs11187157	C	EXOC6,Y_RNA	3e-09	Berndt SI	Non-Hodgkin lymphoma subtypes (chronic lymphocytic leukemia, diffuse large B-cell lymphoma, follicular lymphoma, or marginal zone lymphoma) (pleiotropy)	diffuse large B-cell lymphoma,marginal zone B-cell lymphoma,follicular lymphoma,chronic lymphocytic leukemia	GCST90267402	36273105
10	10q24.1	98639846	rs17112190	A	LCOR	9e-07	Weinhold N	Multiple myeloma (IgH translocation)	multiple myeloma	GCST001906	23502783
10	10q24.2	101204514	rs2490285	?	GOT1-DT	3e-08	Yu X	B-cell lymphoblastic leukemia or inflammatory bowel disease (pleiotropy)	B-cell acute lymphoblastic leukemia,inflammatory bowel disease	GCST90428829	38616254
10	10q24.33	105682296	rs11813268	T	STN1,SLK	1e-09	Went M	Multiple myeloma	multiple myeloma	GCST90451657	39103364
10	10q25.2	112035508	rs3737315	T	MXI1	8e-10	Went M	Multiple myeloma	multiple myeloma	GCST90451657	39103364
10	10q25.2	112036975	rs11195062	A	MXI1	3e-06	Chubb D	Multiple myeloma	multiple myeloma	GCST002140	23955597
10	10q26.11	121652427	rs73357833	?	SEC23IP	3e-06	Brandes N	Chronic lymphocytic leukemia	chronic lymphocytic leukemia	GCST90027053	34290314
10	10q26.13	126292655	rs12779301	C	LHPP	6e-13	Vijayakrishnan J	B-cell acute lymphoblastic leukaemia	B-cell acute lymphoblastic leukemia	GCST009638	31767839
10	10q26.13	126293309	rs35837782	G	LHPP	1e-11	Vijayakrishnan J	Acute lymphoblastic leukemia in childhood (B cell precursor)	B-cell acute lymphoblastic leukemia	GCST003798	27694927
10	10q26.13	126293309	rs35837782	?	LHPP	9e-11	Vijayakrishnan J	Acute lymphoblastic leukemia in childhood (B cell precursor)	B-cell acute lymphoblastic leukemia	GCST005832	29632299
10	10q26.13	126294167	rs3740540	C	LHPP	6e-06	Wiemels JL	Acute lymphoblastic leukemia (childhood)	acute lymphoblastic leukemia	GCST005315	29348612
10	10q26.13	126454248	rs11245358	?	EEF1AKMT2	2e-08	Yu X	B-cell lymphoblastic leukemia or inflammatory bowel disease (pleiotropy)	B-cell acute lymphoblastic leukemia,inflammatory bowel disease	GCST90428829	38616254
11	11p15.5	2311152	rs7944004	T	ASCL2,C11orf21	2e-10	Berndt SI	Chronic lymphocytic leukemia	chronic lymphocytic leukemia	GCST002073	23770605
11	11p15.5	2321095	rs2521269	C	C11orf21	4e-08	Berndt SI	Chronic lymphocytic leukemia	chronic lymphocytic leukemia	GCST003468	26956414
11	11p15.5	2321650	rs2651823	A	C11orf21	5e-11	Law PJ	Chronic lymphocytic leukemia	chronic lymphocytic leukemia	GCST004146	28165464
11	11p15.5	2322829	rs11022157	A	C11orf21	3e-06	Speedy HE	Chronic lymphocytic leukemia	chronic lymphocytic leukemia	GCST002299	24292274
11	11p14.3	21896880	rs11026318	A	ANO5	9e-06	Weinhold N	Multiple myeloma (hyperdiploidy)	multiple myeloma	GCST001907	23502783
11	11p14.1	28071201	rs79312974	?	KIF18A	8e-06	Brandes N	Chronic lymphocytic leukemia	chronic lymphocytic leukemia	GCST90027053	34290314
11	11p14.1	28570144	rs112718809	?	LINC02758,METTL15	6e-06	Brandes N	Chronic lymphocytic leukemia	chronic lymphocytic leukemia	GCST90027053	34290314
11	11p11.2	48115089	rs3942852	C	PTPRJ	5e-07	Ellinghaus E	Acute lymphoblastic leukemia (childhood)	acute lymphoblastic leukemia	GCST001320	22076464
11	11p11.2	48115089	rs3942852	T	PTPRJ	1e-06	Ellinghaus E	Acute lymphoblastic leukemia (childhood)	acute lymphoblastic leukemia	GCST001320	22076464
11	11q12.1	56175671	rs1945213	C	OR5AL2P,OR5AL1	9e-11	Ellinghaus E	Acute lymphoblastic leukemia (childhood)	acute lymphoblastic leukemia	GCST001320	22076464
11	11q12.1	56175671	rs1945213	G	OR5AL2P,OR5AL1	3e-08	Ellinghaus E	Acute lymphoblastic leukemia (childhood)	acute lymphoblastic leukemia	GCST001320	22076464
11	11q12.1	56175671	rs1945213	G	OR5AL2P,OR5AL1	4e-08	Ellinghaus E	Acute lymphoblastic leukemia (childhood)	acute lymphoblastic leukemia	GCST001320	22076464
11	11q12.1	58060192	rs12289961	T	OR10Q2P	1e-07	Vijai J	Lymphoma	lymphoma	GCST001826	23349640
11	11q12.1	58060192	rs12289961	T	OR10Q2P	4e-08	Vijai J	Lymphoma	lymphoma	GCST001826	23349640
11	11q12.1	58347765	rs948562	G	ZFP91,ZFP91-CNTF	6e-07	Vijai J	Lymphoma	lymphoma	GCST001826	23349640
11	11q12.1	58347765	rs948562	G	ZFP91,ZFP91-CNTF	3e-07	Vijai J	Lymphoma	lymphoma	GCST001826	23349640
11	11q13.3	69457293	rs1352075	A	CCND1	2e-06	Weinhold N	Multiple myeloma (hyperdiploidy)	multiple myeloma	GCST001907	23502783
11	11q13.3	69462910	rs603965	G	CCND1	8e-11	Weinhold N	Multiple myeloma (IgH translocation)	multiple myeloma	GCST001906	23502783
11	11q13.3	69462910	rs603965	G	CCND1	2e-11	Weinhold N	Multiple myeloma (IgH translocation)	multiple myeloma	GCST001906	23502783
11	11q22.3	104308987	rs117953624	C	PDGFD,LINC02552	1e-08	Chen C	Hodgkin's lymphoma	Hodgkins lymphoma	GCST90134660	35939300
11	11q23.1	111249611	rs7111520	A	POU2AF1	1e-11	Sud A	Hodgkin's lymphoma	Hodgkins lymphoma	GCST007062	30194254
11	11q23.2	113517203	rs61904987	T	DRD2,TMPRSS5	2e-11	Law PJ	Chronic lymphocytic leukemia	chronic lymphocytic leukemia	GCST004146	28165464
11	11q23.3	118608716	rs7945144	G	RNU6-376P,DDX6	1e-09	Sakaue S	Malignant lymphoma	lymphoma	GCST90018878	34594039
11	11q23.3	118662993	rs199725450	T	-	4e-08	Rashkin SR	Non-Hodgkin's lymphoma	non-Hodgkins lymphoma	GCST90011819	32887889
11	11q23.3	118741842	rs4938573	C	CXCR5,Y_RNA	6e-20	Skibola CF	Follicular lymphoma	neoplasm of mature B-cells	GCST002643	25279986
11	11q23.3	118745243	rs7481797	?	Y_RNA,CXCR5	9e-09	Yu X	B-cell lymphoblastic leukemia or rheumatoid arthritis (pleiotropy)	B-cell acute lymphoblastic leukemia,rheumatoid arthritis	GCST90428832	38616254
11	11q24.1	123344959	rs36051450	C	GRAMD1B	3e-14	Rashkin SR	Lymphocytic leukemia	lymphoid leukemia	GCST90011814	32887889
11	11q24.1	123355391	rs35923643	G	GRAMD1B	2e-40	Berndt SI	Chronic lymphocytic leukemia	chronic lymphocytic leukemia	GCST003468	26956414
11	11q24.1	123355391	rs35923643	G	GRAMD1B	4e-58	Law PJ	Chronic lymphocytic leukemia	chronic lymphocytic leukemia	GCST004146	28165464
11	11q24.1	123355391	rs35923643	G	GRAMD1B	8e-13	Berndt SI	Malignant lymphoma (Non-Hodgkin lymphoma, multiple myeloma, or Hodgkin lymphoma)	Hodgkins lymphoma,multiple myeloma,non-Hodgkins lymphoma	GCST90267403	36273105
11	11q24.1	123361397	rs735665	A	GRAMD1B	4e-12	Di Bernardo MC	Chronic lymphocytic leukemia	chronic lymphocytic leukemia	GCST000224	18758461
11	11q24.1	123361397	rs735665	T	GRAMD1B	4e-09	Conde L	Follicular lymphoma	neoplasm of mature B-cells	GCST000734	20639881
11	11q24.1	123361397	rs735665	A	GRAMD1B	3e-12	Slager SL	Chronic lymphocytic leukemia	chronic lymphocytic leukemia	GCST001570	22700719
11	11q24.1	123361397	rs735665	A	GRAMD1B	4e-39	Berndt SI	Chronic lymphocytic leukemia	chronic lymphocytic leukemia	GCST002073	23770605
11	11q24.1	123361397	rs735665	A	GRAMD1B	4e-24	Speedy HE	Chronic lymphocytic leukemia	chronic lymphocytic leukemia	GCST002299	24292274
11	11q24.1	123361397	rs735665	?	GRAMD1B	3e-09	Brandes N	Chronic lymphocytic leukemia	chronic lymphocytic leukemia	GCST90027053	34290314
11	11q24.1	123368333	rs2953196	G	GRAMD1B	5e-16	Berndt SI	Chronic lymphocytic leukemia	chronic lymphocytic leukemia	GCST003468	26956414
11	11q24.1	123395246	rs4525246	C	GRAMD1B	3e-14	Law PJ	B-cell malignancies (chronic lymphocytic leukemia, Hodgkin lymphoma or multiple myeloma) (pleiotropy)	Hodgkins lymphoma,multiple myeloma,chronic lymphocytic leukemia	GCST004099	28112199
11	11q24.3	128492739	rs4937362	T	FLI1,ETS1	7e-11	Skibola CF	Follicular lymphoma	neoplasm of mature B-cells	GCST002643	25279986
11	11q24.3	128499000	rs7941765	?	FLI1,ETS1	1e-08	Din L	Chronic lymphocytic leukemia or systemic lupus erythematosus	systemic lupus erythematosus,chronic lymphocytic leukemia	GCST008727	31407831
11	11q25	131806488	rs112479596	C	NTM	1e-06	Rashkin SR	Non-Hodgkin's lymphoma	non-Hodgkins lymphoma	GCST90011819	32887889
12	12p13.32	4425122	rs10849033	G	TIGAR	9e-06	TreviÃ±o LR	Acute lymphoblastic leukemia (childhood)	acute lymphoblastic leukemia	GCST000464	19684603
12	12p13.31	9914865	rs3176779	G	GCNAP1,CD69	1e-06	Rashkin SR	Non-Hodgkin's lymphoma	non-Hodgkins lymphoma	GCST90011819	32887889
12	12p12.2	20890106	rs753542981		-	7e-06	Brandes N	Chronic lymphocytic leukemia	chronic lymphocytic leukemia	GCST90027053	34290314
12	12q13.3	57489709	rs1059513	?	STAT6	2e-09	Yu X	B-cell lymphoblastic leukemia or adult-onset asthma (pleiotropy)	B-cell acute lymphoblastic leukemia,adult onset asthma	GCST90428822	38616254
12	12q14.3	66887206	rs2047077	G	GRIP1	2e-07	Du Z	Multiple myeloma	multiple myeloma	GCST009680	31935283
12	12q21.1	74669967	rs181181503	C	LINC02882	3e-07	Law PJ	B-cell malignancies (chronic lymphocytic leukemia, Hodgkin lymphoma or multiple myeloma) (pleiotropy)	Hodgkins lymphoma,multiple myeloma,chronic lymphocytic leukemia	GCST004099	28112199
12	12q23.1	96612762	rs4762284	T	ELK3	8e-09	Vijayakrishnan J	Acute lymphoblastic leukemia in childhood (B cell precursor)	B-cell acute lymphoblastic leukemia	GCST003798	27694927
12	12q23.1	96612762	rs4762284	?	ELK3	3e-07	Vijayakrishnan J	Acute lymphoblastic leukemia in childhood (B cell precursor)	B-cell acute lymphoblastic leukemia	GCST005832	29632299
12	12q23.1	96612762	rs4762284	T	ELK3	4e-07	Vijayakrishnan J	B-cell acute lymphoblastic leukaemia	B-cell acute lymphoblastic leukemia	GCST009638	31767839
12	12q24.12	112168009	rs11066015	?	ALDH2	6.57e-09	Cui Q	Diffuse large B-cell lymphoma	diffuse large B-cell lymphoma	NA	39707004
12	12q24.13	113381376	rs6489882	G	OAS3	5e-08	Law PJ	Chronic lymphocytic leukemia	chronic lymphocytic leukemia	GCST004146	28165464
12	12q24.22	117002658	rs2089222	A	MAP1LC3B2	8e-08	TreviÃ±o LR	Acute lymphoblastic leukemia (childhood)	acute lymphoblastic leukemia	GCST000464	19684603
12	12q24.22	117366531	rs16947122	C	FBXW8	5e-09	Din L	Marginal zone lymphoma or rheumatoid arthritis	rheumatoid arthritis,marginal zone B-cell lymphoma	GCST008726	31407831
13	13q12.12	24776196	rs7318607	?	SPATA13	3e-08	Yu X	B-cell lymphoblastic leukemia or hypothyroidism (pleiotropy)	B-cell acute lymphoblastic leukemia,hypothyroidism	GCST90428826	38616254
13	13q12.2	28197436	rs7097	?	POLR1D	7e-06	Kumar V	Large B-cell lymphoma	diffuse large B-cell lymphoma	GCST001031	21471979
13	13q12.2	28591773	rs9512977	?	FLT3	4e-09	Yu X	B-cell lymphoblastic leukemia or rheumatoid arthritis (pleiotropy)	B-cell acute lymphoblastic leukemia,rheumatoid arthritis	GCST90428832	38616254
13	13q13.1	32972626	rs11571833	T	BRCA2	3e-08	Went M	Multiple myeloma	multiple myeloma	GCST90451657	39103364
13	13q13.3	36746056	rs76601148	G	SOHLH2,CCDC169-SOHLH2	4e-06	Mitchell JS	Multiple myeloma	multiple myeloma	GCST004483	27363682
13	13q13.3	36758596	rs200203825	AC	CCDC169-SOHLH2,SOHLH2	8e-12	Duran-Lozano L	Multiple myeloma	multiple myeloma	GCST012396	33875642
13	13q13.3	36758596	rs200203825	AC	CCDC169-SOHLH2,SOHLH2	3e-10	Duran-Lozano L	Multiple myeloma or monoclonal gammopathy of undetermined significance	multiple myeloma,monoclonal gammopathy	GCST012397	33875642
13	13q13.3	36766420	rs75712673	G	SOHLH2,CCDC169-SOHLH2	3e-10	Went M	Multiple myeloma	multiple myeloma	GCST90451657	39103364
13	13q13.3	39498265	rs1413102	?	ANKRD26P2	5e-07	Brandes N	Chronic lymphocytic leukemia	chronic lymphocytic leukemia	GCST90027053	34290314
13	13q14.2	49466931	rs1449572	A	PSME2P2,FNDC3A	8e-06	Weinhold N	Multiple myeloma (IgH translocation)	multiple myeloma	GCST001906	23502783
13	13q14.2	50841323	rs806321	?	DLEU1	5e-08	Din L	Diffuse large B-cell lymphoma or multiple sclerosis	diffuse large B-cell lymphoma,multiple sclerosis	GCST008722	31407831
13	13q14.2	50841323	rs806321	?	DLEU1	2e-08	Din L	Chronic lymphocytic leukemia or multiple sclerosis	multiple sclerosis,chronic lymphocytic leukemia	GCST008721	31407831
13	13q21.2	61260524	rs1576377	C	LINC00378	4e-06	Law PJ	B-cell malignancies (chronic lymphocytic leukemia, Hodgkin lymphoma or multiple myeloma) (pleiotropy)	Hodgkins lymphoma,multiple myeloma,chronic lymphocytic leukemia	GCST004099	28112199
13	13q32.1	95571786	rs61965473	T	LINC00557,SOX21-AS1	4e-08	Rashkin SR	Lymphocytic leukemia	lymphoid leukemia	GCST90011814	32887889
13	13q34	115059729	rs112998813	C	UPF3A	5e-08	Sud A	Nodular sclerosis Hodgkin lymphoma	nodular sclerosis Hodgkin lymphoma	GCST005211	29196614
14	14q11.2	23585333	rs4982731	C	CIROP,CEBPE	9e-12	Xu H	Acute lymphoblastic leukemia (childhood)	acute lymphoblastic leukemia	GCST001912	23512250
14	14q11.2	23589057	rs2239633	G	CEBPE	3e-07	Papaemmanuil E	Acute lymphoblastic leukemia (childhood)	acute lymphoblastic leukemia	GCST000463	19684604
14	14q11.2	23589057	rs2239633	C	CEBPE	2e-08	Ellinghaus E	Acute lymphoblastic leukemia (childhood)	acute lymphoblastic leukemia	GCST001320	22076464
14	14q11.2	23589057	rs2239633	C	CEBPE	4e-10	Ellinghaus E	Acute lymphoblastic leukemia (childhood)	acute lymphoblastic leukemia	GCST001320	22076464
14	14q11.2	23589057	rs2239633	?	CEBPE	1e-16	Migliorini G	Acute lymphoblastic leukemia (B-cell precursor)	B-cell acute lymphoblastic leukemia	GCST002158	23996088
14	14q11.2	23589057	rs2239633	T	CEBPE	7e-13	Wiemels JL	Acute lymphoblastic leukemia (childhood)	acute lymphoblastic leukemia	GCST005315	29348612
14	14q11.2	23589057	rs2239633	?	CEBPE	5e-14	Vijayakrishnan J	Acute lymphoblastic leukemia in childhood (B cell precursor)	B-cell acute lymphoblastic leukemia	GCST005832	29632299
14	14q11.2	23589349	rs2239630	A	CEBPE	2e-21	Vijayakrishnan J	B-cell acute lymphoblastic leukaemia	B-cell acute lymphoblastic leukemia	GCST009638	31767839
14	14q21.1	43403459	rs11157317	A	YWHAQP1,TUBBP3	9e-06	Weinhold N	Multiple myeloma (hyperdiploidy)	multiple myeloma	GCST001907	23502783
14	14q22.1	51403531	rs7142143	C	PYGL	7e-09	Yang JJ	Acute lymphoblastic leukemia (childhood)	acute lymphoblastic leukemia	GCST001693	23007406
14	14q22.3	57607067	rs7144018	G	OTX2-AS1	9e-06	Weinhold N	Multiple myeloma (IgH translocation)	multiple myeloma	GCST001906	23502783
14	14q23.1	61729493	rs76788097	G	PRKCH	2e-06	Vijai J	Marginal zone lymphoma	marginal zone B-cell lymphoma	GCST002742	25569183
14	14q24.3	76022400	rs8021741	?	FLVCR2-AS1,BATF	2e-08	Din L	Marginal zone lymphoma or multiple sclerosis	marginal zone B-cell lymphoma,multiple sclerosis	GCST008723	31407831
14	14q24.3	76703351	rs7156960	G	GPATCH2L	4e-06	Ellinghaus E	Acute lymphoblastic leukemia (childhood)	acute lymphoblastic leukemia	GCST001320	22076464
14	14q24.3	76703351	rs7156960	C	GPATCH2L	3e-06	Ellinghaus E	Acute lymphoblastic leukemia (childhood)	acute lymphoblastic leukemia	GCST001320	22076464
14	14q24.3	76703351	rs7156960	C	GPATCH2L	1e-06	Ellinghaus E	Acute lymphoblastic leukemia (childhood)	acute lymphoblastic leukemia	GCST001320	22076464
14	14q32.12	92697912	rs189434316	T	CPSF2,RNU6-366P	6e-09	Clay-Gilmour AI	B cell acute lymphoblastic leukaemia (normal cytogenetics)	B-cell acute lymphoblastic leukemia	GCST005965	29296818
14	14q32.12	92697912	rs189434316	T	CPSF2,RNU6-366P	2e-06	Clay-Gilmour AI	B cell acute lymphoblastic leukaemia (hyperdiploid negative)	B-cell acute lymphoblastic leukemia	GCST005966	29296818
14	14q32.12	92697912	rs189434316	T	CPSF2,RNU6-366P	3e-06	Clay-Gilmour AI	B cell acute lymphoblastic leukaemia (Philadelphia chromosome negative)	B-cell acute lymphoblastic leukemia	GCST005967	29296818
14	14q32.12	93098617	rs72699846	?	RIN3	9e-10	Yu X	B-cell lymphoblastic leukemia or primary biliary cholangitis (pleiotropy)	B-cell acute lymphoblastic leukemia,primary biliary cirrhosis	GCST90428827	38616254
14	14q32.13	95972448	rs179159	A	SYNE3	5e-07	McMaster ML	Waldenstrom macroglobulinemia / lymphoplasmacytic lymphoma	Waldenstrom macroglobulinemia	GCST006982	30305637
14	14q32.13	96043546	rs117972357	A	LINC02318	3e-08	Sakaue S	Malignant lymphoma	lymphoma	GCST90018878	34594039
14	14q32.13	96051974	rs117410836	C	TCL6,LINC02318	9e-19	McMaster ML	Waldenstrom macroglobulinemia / lymphoplasmacytic lymphoma	Waldenstrom macroglobulinemia	GCST006982	30305637
14	14q32.32	103484825	rs751837	?	CDC42BPB	3e-07	Kumar V	Large B-cell lymphoma	diffuse large B-cell lymphoma	GCST001031	21471979
15	15q13.1	28488888	rs8028689	G	HERC2	7e-06	Weinhold N	Multiple myeloma (IgH translocation)	multiple myeloma	GCST001906	23502783
15	15q14	38907041	rs7171171	?	LINC02694	5e-09	Yu X	B-cell lymphoblastic leukemia or hypothyroidism (pleiotropy)	B-cell acute lymphoblastic leukemia,hypothyroidism	GCST90428826	38616254
15	15q15.1	40391965	rs35603048	T	BMF	4e-07	Law PJ	B-cell malignancies (chronic lymphocytic leukemia, Hodgkin lymphoma or multiple myeloma) (pleiotropy)	Hodgkins lymphoma,multiple myeloma,chronic lymphocytic leukemia	GCST004099	28112199
15	15q15.1	40397936	rs539846	T	BMF	1e-10	Rashkin SR	Lymphocytic leukemia	lymphoid leukemia	GCST90011814	32887889
15	15q15.1	40403657	rs8024033	C	BUB1B,BMF	3e-10	Berndt SI	Chronic lymphocytic leukemia	chronic lymphocytic leukemia	GCST003468	26956414
15	15q15.1	40403657	rs8024033	C	BUB1B,BMF	7e-19	Law PJ	Chronic lymphocytic leukemia	chronic lymphocytic leukemia	GCST004146	28165464
15	15q15.1	40414116	rs8023845	G	BMF,BUB1B	2e-06	Speedy HE	Chronic lymphocytic leukemia	chronic lymphocytic leukemia	GCST002299	24292274
15	15q21.3	56340896	rs7169431	?	NEDD4	4.74e-07	Crowther-Swanepoel D	Chronic lymphocytic leukemia	chronic lymphocytic leukemia	NA	20062064
15	15q21.3	56382295	rs16976734	G	RFX7	4e-07	Speedy HE	Chronic lymphocytic leukemia	chronic lymphocytic leukemia	GCST002299	24292274
15	15q21.3	56775597	rs11636802	G	MNS1,ZNF280D	2e-13	Berndt SI	Chronic lymphocytic leukemia	chronic lymphocytic leukemia	GCST002073	23770605
15	15q21.3	56777691	rs142215530	G	ZNF280D,MNS1	2e-18	Law PJ	Chronic lymphocytic leukemia	chronic lymphocytic leukemia	GCST004146	28165464
15	15q21.3	56780767	rs72742684	T	ZNF280D,MNS1	2e-13	Berndt SI	Chronic lymphocytic leukemia	chronic lymphocytic leukemia	GCST003468	26956414
15	15q21.3	56783550	rs72742686	A	ZNF280D,MNS1	3e-09	Berndt SI	Malignant lymphoma (Non-Hodgkin lymphoma, multiple myeloma, or Hodgkin lymphoma)	Hodgkins lymphoma,multiple myeloma,non-Hodgkins lymphoma	GCST90267403	36273105
15	15q21.3	58731057	rs76472879	A	LIPC-AS1,LIPC,ALDH1A2	3e-07	Rashkin SR	Lymphocytic leukemia	lymphoid leukemia	GCST90011814	32887889
15	15q22.31	66471328	rs62009887	C	MEGF11	6e-07	Rashkin SR	Lymphocytic leukemia	lymphoid leukemia	GCST90011814	32887889
15	15q22.32	67228085	rs266375	C	SMASR	1e-07	Du Z	Multiple myeloma	multiple myeloma	GCST009680	31935283
15	15q22.33	67384876	rs79458729	?	SMAD3	1e-07	Brandes N	Chronic lymphocytic leukemia	chronic lymphocytic leukemia	GCST90027053	34290314
15	15q23	69989505	rs2052702	A	DRAIC	4e-18	Berndt SI	Chronic lymphocytic leukemia	chronic lymphocytic leukemia	GCST003468	26956414
15	15q23	70018990	rs7176508	A	DRAIC	5e-12	Di Bernardo MC	Chronic lymphocytic leukemia	chronic lymphocytic leukemia	GCST000224	18758461
15	15q23	70018990	rs7176508	A	DRAIC	3e-11	Slager SL	Chronic lymphocytic leukemia	chronic lymphocytic leukemia	GCST001570	22700719
15	15q23	70018990	rs7176508	A	DRAIC	1e-17	Berndt SI	Chronic lymphocytic leukemia	chronic lymphocytic leukemia	GCST002073	23770605
15	15q23	70018990	rs7176508	A	DRAIC	8e-18	Speedy HE	Chronic lymphocytic leukemia	chronic lymphocytic leukemia	GCST002299	24292274
15	15q23	70018990	rs7176508	?	DRAIC	2e-09	Brandes N	Chronic lymphocytic leukemia	chronic lymphocytic leukemia	GCST90027053	34290314
15	15q23	70020525	rs11637565	G	DRAIC	2e-31	Law PJ	Chronic lymphocytic leukemia	chronic lymphocytic leukemia	GCST004146	28165464
15	15q23	70024407	rs4776477	A	DRAIC	4e-11	Rashkin SR	Lymphocytic leukemia	lymphoid leukemia	GCST90011814	32887889
15	15q25.2	83254708	rs783540	?	RPS17	3.67e-06	Crowther-Swanepoel D	Chronic lymphocytic leukemia	chronic lymphocytic leukemia	NA	20062064
15	15q25.3	87163264	rs11638062	?	AGBL1	3e-07	Hao Q	Acute lymphoblastic leukemia	acute lymphoblastic leukemia	GCST012357	33891562
15	15q25.3	87163264	rs11638062	?	AGBL1	5e-06	Hao Q	Acute lymphoblastic leukemia (adult)	acute lymphoblastic leukemia	GCST012359	33891562
15	15q26.1	90098754	rs11629542	G	TICRR,LINC00928	3e-06	Went M	Multiple myeloma	multiple myeloma	GCST006432	30213928
15	15q26.1	92657373	rs207954	C	SLCO3A1	1e-06	Ellinghaus E	Acute lymphoblastic leukemia (childhood)	acute lymphoblastic leukemia	GCST001320	22076464
16	16p13.13	11198938	rs34972832	A	CLEC16A	2e-08	Sud A	Nodular sclerosis Hodgkin lymphoma	nodular sclerosis Hodgkin lymphoma	GCST005211	29196614
16	16p13.13	11198938	rs34972832	A	CLEC16A	8e-07	Sud A	Hodgkin's lymphoma	Hodgkins lymphoma	GCST005209	29196614
16	16p11.2	28618914	rs3020803	?	SULT1A1	2e-10	Yu X	B-cell lymphoblastic leukemia or inflammatory bowel disease (pleiotropy)	B-cell acute lymphoblastic leukemia,inflammatory bowel disease	GCST90428829	38616254
16	16p11.2	28618914	rs3020803	?	SULT1A1	3e-10	Yu X	B-cell lymphoblastic leukemia or Crohn's disease (pleiotropy)	B-cell acute lymphoblastic leukemia,Crohn's disease	GCST90428830	38616254
16	16p11.2	30174926	rs6565176	T	MAPK3,CORO1A	4e-08	Sud A	Hodgkin's lymphoma	Hodgkins lymphoma	GCST007062	30194254
16	16p11.2	30700858	rs13338946	C	RNU6-416P,SRCAP	1e-13	Went M	Multiple myeloma	multiple myeloma	GCST006432	30213928
16	16p11.2	30700858	rs13338946	C	RNU6-416P,SRCAP	6e-06	Duran-Lozano L	Multiple myeloma	multiple myeloma	GCST012396	33875642
16	16p11.2	30704312	rs8058928	G	SRCAP,RNU6-416P	4e-12	Went M	Multiple myeloma	multiple myeloma	GCST90451657	39103364
16	16p11.2	30726248	rs8058578	T	SRCAP	1e-06	Mitchell JS	Multiple myeloma	multiple myeloma	GCST004483	27363682
16	16q12.2	53781464	rs4784322	?	FTO	4e-06	Brandes N	Chronic lymphocytic leukemia	chronic lymphocytic leukemia	GCST90027053	34290314
16	16q13	56932165	rs377719564	T	SLC12A3	7e-07	Rashkin SR	Lymphocytic leukemia	lymphoid leukemia	GCST90011814	32887889
16	16q21	62628775	rs1364229	A	RNU6-21P,DPPA3P11	2e-10	Din L	Marginal zone lymphoma or rheumatoid arthritis	rheumatoid arthritis,marginal zone B-cell lymphoma	GCST008726	31407831
16	16q23.1	74661159	rs8050262	T	RFWD3	8e-10	Went M	Multiple myeloma	multiple myeloma	GCST90451657	39103364
16	16q23.1	74664743	rs7193541	T	RFWD3	5e-12	Mitchell JS	Multiple myeloma	multiple myeloma	GCST004483	27363682
16	16q23.3	82787053	rs8056064	G	CDH13	2e-06	Weinhold N	Multiple myeloma (IgH translocation)	multiple myeloma	GCST001906	23502783
16	16q24.1	85927814	rs391023	G	RPL10AP12,IRF8	5e-17	Berndt SI	Chronic lymphocytic leukemia	chronic lymphocytic leukemia	GCST002073	23770605
16	16q24.1	85927871	rs375288	A	RPL10AP12,IRF8	1e-08	Berndt SI	Malignant lymphoma (Non-Hodgkin lymphoma, multiple myeloma, or Hodgkin lymphoma)	Hodgkins lymphoma,multiple myeloma,non-Hodgkins lymphoma	GCST90267403	36273105
16	16q24.1	85928621	rs391855	A	IRF8,RPL10AP12	1e-22	Berndt SI	Chronic lymphocytic leukemia	chronic lymphocytic leukemia	GCST003468	26956414
16	16q24.1	85928621	rs391855	A	IRF8,RPL10AP12	1e-28	Law PJ	Chronic lymphocytic leukemia	chronic lymphocytic leukemia	GCST004146	28165464
16	16q24.1	85944439	rs391525	?	IRF8	3e-09	Slager SL	Chronic lymphocytic leukemia	chronic lymphocytic leukemia	GCST000906	21131588
16	16q24.1	85955671	rs1044873	C	IRF8	1e-09	Speedy HE	Chronic lymphocytic leukemia	chronic lymphocytic leukemia	GCST002299	24292274
16	16q24.1	85975659	rs305061	?	IRF8	3.6e-07	Crowther-Swanepoel D	Chronic lymphocytic leukemia	chronic lymphocytic leukemia	NA	20062064
16	16q24.1	85975659	rs305061	?	LINC02132,LINC01082	9e-08	Slager SL	Chronic lymphocytic leukemia	chronic lymphocytic leukemia	GCST001570	22700719
16	16q24.1	85985361	rs4240807	C	LINC01082,LINC02132	7e-07	Law PJ	B-cell malignancies (chronic lymphocytic leukemia, Hodgkin lymphoma or multiple myeloma) (pleiotropy)	Hodgkins lymphoma,multiple myeloma,chronic lymphocytic leukemia	GCST004099	28112199
16	16q24.3	89448663	rs3096299	G	ANKRD11	4e-06	Weinhold N	Multiple myeloma (IgH translocation)	multiple myeloma	GCST001906	23502783
16	16q24.3	89471246	rs2086824	A	ANKRD11	2e-06	Weinhold N	Multiple myeloma (IgH translocation)	multiple myeloma	GCST001906	23502783
17	17p13.1	7571752	rs78378222	G	TP53	2e-09	Rashkin SR	Lymphocytic leukemia	lymphoid leukemia	GCST90011814	32887889
17	17p11.2	16820099	rs57968458	A	TBC1D27P,COTL1P1	6e-11	Swaminathan B	Multiple myeloma	multiple myeloma	GCST002921	26007630
17	17p11.2	16820099	rs57968458	A	TBC1D27P,COTL1P1	3e-10	Swaminathan B	Multiple myeloma and monoclonal gammopathy	multiple myeloma,monoclonal gammopathy	GCST002922	26007630
17	17p11.2	16842991	rs34562254	A	TNFRSF13B	4e-17	Mitchell JS	Multiple myeloma	multiple myeloma	GCST004483	27363682
17	17p11.2	16842991	rs34562254	?	TNFRSF13B	2e-08	Clay-Gilmour AI	Multiple myeloma	multiple myeloma	GCST010508	32569378
17	17p11.2	16842991	rs34562254	A	TNFRSF13B	3e-23	Went M	Multiple myeloma	multiple myeloma	GCST90451657	39103364
17	17p11.2	16849139	rs4273077	G	TNFRSF13B	8e-09	Chubb D	Multiple myeloma	multiple myeloma	GCST002140	23955597
17	17p11.2	16849139	rs4273077	G	TNFRSF13B	3e-14	Duran-Lozano L	Multiple myeloma	multiple myeloma	GCST012396	33875642
17	17q12	32582007	rs2857656	?	LINC01989,CCL2	2e-09	Yu X	B-cell lymphoblastic leukemia or Crohn's disease (pleiotropy)	B-cell acute lymphoblastic leukemia,Crohn's disease	GCST90428830	38616254
17	17q12	37822311	rs1053651	?	TCAP	1e-08	Yu X	B-cell lymphoblastic leukemia or primary biliary cholangitis (pleiotropy)	B-cell acute lymphoblastic leukemia,primary biliary cirrhosis	GCST90428827	38616254
17	17q12	37921194	rs2941509	T	IKZF3	2e-08	Din L	Marginal zone lymphoma or systemic lupus erythematosus	marginal zone B-cell lymphoma,systemic lupus erythematosus	GCST008729	31407831
17	17q12	38007321	rs35222145	?	IKZF3	9e-09	Yu X	B-cell lymphoblastic leukemia or rheumatoid arthritis (pleiotropy)	B-cell acute lymphoblastic leukemia,rheumatoid arthritis	GCST90428832	38616254
17	17q12	38056632	rs117504211	?	ZPBP2,GSDMB	1e-08	Yu X	B-cell lymphoblastic leukemia or inflammatory bowel disease (pleiotropy)	B-cell acute lymphoblastic leukemia,inflammatory bowel disease	GCST90428829	38616254
17	17q12	38066240	rs2290400	T	GSDMB	1e-09	Wiemels JL	Acute lymphoblastic leukemia (childhood)	acute lymphoblastic leukemia	GCST005315	29348612
17	17q21.1	38179492	rs2302777	A	MED24	8e-07	Weinhold N	Multiple myeloma (hyperdiploidy)	multiple myeloma	GCST001907	23502783
17	17q21.2	39616427	rs9893787	?	KRT32	2e-06	Brandes N	Chronic lymphocytic leukemia	chronic lymphocytic leukemia	GCST90027053	34290314
17	17q21.2	39890813	rs34106519	?	HAP1	8e-06	Brandes N	Chronic lymphocytic leukemia	chronic lymphocytic leukemia	GCST90027053	34290314
17	17q23.1	57832391	rs2777899	?	VMP1	2e-08	Din L	Marginal zone lymphoma or multiple sclerosis	marginal zone B-cell lymphoma,multiple sclerosis	GCST008723	31407831
17	17q23.1	57832391	rs2777899	?	VMP1	3e-08	Din L	Chronic lymphocytic leukemia or multiple sclerosis	multiple sclerosis,chronic lymphocytic leukemia	GCST008721	31407831
17	17q23.1	57989860	rs1292034	?	RPS6KB1	3e-08	Din L	Chronic lymphocytic leukemia or multiple sclerosis	multiple sclerosis,chronic lymphocytic leukemia	GCST008721	31407831
17	17q25.3	80405552	rs3751913	C	CYBC1	2e-07	Skibola CF	Follicular lymphoma	neoplasm of mature B-cells	GCST002643	25279986
18	18p11.32	2498054	rs1879352	C	AIDAP3,METTL4	9e-06	TreviÃ±o LR	Acute lymphoblastic leukemia (childhood)	acute lymphoblastic leukemia	GCST000464	19684603
18	18q21.1	7843534	rs1036935	?	CXXC1	2.28e-06	Crowther-Swanepoel D	Chronic lymphocytic leukemia	chronic lymphocytic leukemia	NA	20062064
18	18q12.3	40591084	rs9958208	A	RIT2	5e-06	Yang JJ	Acute lymphoblastic leukemia (childhood)	acute lymphoblastic leukemia	GCST001693	23007406
18	18q12.3	42865210	rs11082438	G	SLC14A2	4e-07	Skibola CF	Follicular lymphoma	neoplasm of mature B-cells	GCST002643	25279986
18	18q21.1	47843534	rs1036935	A	CXXC1,RNA5SP458	3e-08	Law PJ	Chronic lymphocytic leukemia	chronic lymphocytic leukemia	GCST004146	28165464
18	18q21.32	57622287	rs4368253	C	NFE2L3P1,PLEKHB2P1	3e-08	Berndt SI	Chronic lymphocytic leukemia	chronic lymphocytic leukemia	GCST002073	23770605
18	18q21.32	57622287	rs4368253	C	NFE2L3P1,PLEKHB2P1	8e-07	Berndt SI	Chronic lymphocytic leukemia	chronic lymphocytic leukemia	GCST003468	26956414
18	18q21.32	58038777	rs79783591	?	MC4R	7e-06	Brandes N	Chronic lymphocytic leukemia	chronic lymphocytic leukemia	GCST90027053	34290314
18	18q21.33	60783211	rs17749561	G	BCL2,PHLPP1	8e-10	Skibola CF	Follicular lymphoma	neoplasm of mature B-cells	GCST002643	25279986
18	18q21.33	60785638	rs17676949	A	PHLPP1,BCL2	2e-12	Berndt SI	Malignant lymphoma (Non-Hodgkin lymphoma, multiple myeloma, or Hodgkin lymphoma)	Hodgkins lymphoma,multiple myeloma,non-Hodgkins lymphoma	GCST90267403	36273105
18	18q21.33	60788745	rs77551289	A	PHLPP1,BCL2	2e-11	Law PJ	Chronic lymphocytic leukemia	chronic lymphocytic leukemia	GCST004146	28165464
18	18q21.33	60793494	rs4987856	C	BCL2	4e-11	Berndt SI	Chronic lymphocytic leukemia	chronic lymphocytic leukemia	GCST003468	26956414
18	18q21.33	60793549	rs4987855	G	BCL2	3e-12	Berndt SI	Chronic lymphocytic leukemia	chronic lymphocytic leukemia	GCST002073	23770605
18	18q21.33	60793921	rs4987852	?	BCL2	8e-11	Berndt SI	Chronic lymphocytic leukemia	chronic lymphocytic leukemia	GCST002073	23770605
18	18q22.1	64952213	rs8099213	A	RPL31P9,DSEL	5e-06	Weinhold N	Multiple myeloma (IgH translocation)	multiple myeloma	GCST001906	23502783
19	19p13.3	1650134	rs1860661	?	TCF3	4e-10	Cozen W	Hodgkin's lymphoma	Hodgkins lymphoma	GCST002480	24920014
19	19p13.3	1650134	rs1860661	A	TCF3	9e-06	Sud A	Hodgkin's lymphoma	Hodgkins lymphoma	GCST005209	29196614
19	19p13.3	1683893	rs77943404	A	Metazoa_SRP,TCF3	6e-07	Rashkin SR	Non-Hodgkin's lymphoma	non-Hodgkins lymphoma	GCST90011819	32887889
19	19p13.3	3369572	rs11085015	T	NFIC	2e-13	Went M	Multiple myeloma	multiple myeloma	GCST90451657	39103364
19	19p13.3	3462045	rs8107139	C	NFIC	5e-08	Went M	Multiple myeloma	multiple myeloma	GCST90451657	39103364
19	19p13.3	4069119	rs7254272	A	MAP2K2,ZBTB7A	5e-08	Law PJ	Chronic lymphocytic leukemia	chronic lymphocytic leukemia	GCST004146	28165464
19	19p13.2	12813683	rs16978630	?	TNPO2	9e-08	Din L	Diffuse large B-cell lymphoma or multiple sclerosis	diffuse large B-cell lymphoma,multiple sclerosis	GCST008722	31407831
19	19p13.12	16272689	rs73005220	G	CIB3	1e-06	Law PJ	B-cell malignancies (chronic lymphocytic leukemia, Hodgkin lymphoma or multiple myeloma) (pleiotropy)	Hodgkins lymphoma,multiple myeloma,chronic lymphocytic leukemia	GCST004099	28112199
19	19p13.11	16438661	rs11086029	T	KLF2	7e-11	Went M	Multiple myeloma	multiple myeloma	GCST006432	30213928
19	19p13.11	16439390	rs4808046	G	KLF2	5e-10	Went M	Multiple myeloma	multiple myeloma	GCST90451657	39103364
19	19p12	22799256	rs187021028	A	LINC01785	9e-09	Rashkin SR	Lymphocytic leukemia	lymphoid leukemia	GCST90011814	32887889
19	19q13.11	33726375	rs11672303	?	SLC7A10,CEBPA	4e-08	Yu X	B-cell lymphoblastic leukemia or adult-onset asthma (pleiotropy)	B-cell acute lymphoblastic leukemia,adult onset asthma	GCST90428822	38616254
19	19q13.11	33731379	rs11669923	?	SLC7A10,CEBPA	1e-09	Yu X	B-cell lymphoblastic leukemia or inflammatory bowel disease (pleiotropy)	B-cell acute lymphoblastic leukemia,inflammatory bowel disease	GCST90428829	38616254
19	19q13.11	33731379	rs11669923	?	SLC7A10,CEBPA	1e-08	Yu X	B-cell lymphoblastic leukemia or Crohn's disease (pleiotropy)	B-cell acute lymphoblastic leukemia,Crohn's disease	GCST90428830	38616254
19	19q13.31	44511389	rs2191566	G	ZNF230	4e-07	TreviÃ±o LR	Acute lymphoblastic leukemia (childhood)	acute lymphoblastic leukemia	GCST000464	19684603
19	19q13.32	47176752	rs874460	C	DACT3-AS1	3e-08	Law PJ	Chronic lymphocytic leukemia	chronic lymphocytic leukemia	GCST004146	28165464
19	19q13.32	47207654	rs11083846	A	PRKD2	4e-09	Di Bernardo MC	Chronic lymphocytic leukemia	chronic lymphocytic leukemia	GCST000224	18758461
20	20q12	38621456	rs6071887	A	LINC01370,HSPE1P1	6e-07	Mitchell JS	Multiple myeloma	multiple myeloma	GCST004483	27363682
20	20q13.12	44702120	rs2425752	T	NCOA5	2e-08	Sud A	Hodgkin's lymphoma	Hodgkins lymphoma	GCST007062	30194254
20	20q13.12	44702120	rs2425752	?	NCOA5	1e-07	Din L	Follicular lymphoma or multiple sclerosis	follicular lymphoma,multiple sclerosis	GCST008718	31407831
20	20q13.12	44702120	rs2425752	?	NCOA5	1e-07	Din L	Marginal zone lymphoma or multiple sclerosis	marginal zone B-cell lymphoma,multiple sclerosis	GCST008723	31407831
20	20q13.12	44702120	rs2425752	?	NCOA5	5e-09	Din L	Diffuse large B-cell lymphoma or multiple sclerosis	diffuse large B-cell lymphoma,multiple sclerosis	GCST008722	31407831
20	20q13.12	44734310	rs6032662	?	CD40	5.22e-12	Cui Q	Diffuse large B-cell lymphoma	diffuse large B-cell lymphoma	NA	39707004
20	20q13.13	47355009	rs6066835	C	PREX1	1e-13	Mitchell JS	Multiple myeloma	multiple myeloma	GCST004483	27363682
20	20q13.13	47355009	rs6066835	C	PREX1	2e-06	Duran-Lozano L	Multiple myeloma	multiple myeloma	GCST012396	33875642
20	20q13.13	47358450	rs6090899	G	PREX1	3e-13	Went M	Multiple myeloma	multiple myeloma	GCST90451657	39103364
20	20q13.32	57406068	rs76473307	A	GNAS-AS1	7e-06	Berndt SI	Chronic lymphocytic leukemia	chronic lymphocytic leukemia	GCST003468	26956414
20	20q13.33	62308364	rs6089956	?	RTEL1-TNFRSF6B,RTEL1	2e-09	Yu X	B-cell lymphoblastic leukemia or inflammatory bowel disease (pleiotropy)	B-cell acute lymphoblastic leukemia,inflammatory bowel disease	GCST90428829	38616254
20	20q13.33	62409713	rs6062314	?	ZBTB46	2e-08	Din L	Marginal zone lymphoma or multiple sclerosis	marginal zone B-cell lymphoma,multiple sclerosis	GCST008723	31407831
21	21q11.2	15898681	rs2822736	C	SAMSN1	3e-09	Went M	Multiple myeloma	multiple myeloma	GCST90451657	39103364
21	21q21.1	16798463	rs2403967	?	LINC02920,CYCSP42	2e-08	Yu X	B-cell lymphoblastic leukemia or inflammatory bowel disease (pleiotropy)	B-cell acute lymphoblastic leukemia,inflammatory bowel disease	GCST90428829	38616254
21	21q21.1	16802554	rs17209200	?	CYCSP42,LINC02920	2e-08	Yu X	B-cell lymphoblastic leukemia or Crohn's disease (pleiotropy)	B-cell acute lymphoblastic leukemia,Crohn's disease	GCST90428830	38616254
21	21q21.3	27264108	rs63750066	?	APP	2e-07	Brandes N	Chronic lymphocytic leukemia	chronic lymphocytic leukemia	GCST90027053	34290314
21	21q22.2	39776485	rs9976326	T	ERG	1e-08	Vijayakrishnan J	B-cell acute lymphoblastic leukaemia	B-cell acute lymphoblastic leukemia	GCST009638	31767839
21	21q22.2	39776485	rs9976326	T	ERG	5e-09	Vijayakrishnan J	B-cell acute lymphoblastic leukaemia (high-hyperdiploidy)	B-cell acute lymphoblastic leukemia	GCST009637	31767839
21	21q22.2	39864727	rs2836438	?	ERG	5e-09	Yu X	B-cell lymphoblastic leukemia or multiple sclerosis (pleiotropy)	B-cell acute lymphoblastic leukemia,multiple sclerosis	GCST90428833	38616254
22	22q12.1	27084689	rs146427908	T	MIATNB	7e-07	Rashkin SR	Non-Hodgkin's lymphoma	non-Hodgkins lymphoma	GCST90011819	32887889
22	22q12.2	32019696	rs57725422	?	PISD	5e-07	Brandes N	Chronic lymphocytic leukemia	chronic lymphocytic leukemia	GCST90027053	34290314
22	22q12.3	35699582	rs138740	C	TOM1	6e-08	Swaminathan B	Multiple myeloma	multiple myeloma	GCST002921	26007630
22	22q12.3	35699582	rs138740	C	TOM1	3e-07	Swaminathan B	Multiple myeloma and monoclonal gammopathy	multiple myeloma,monoclonal gammopathy	GCST002922	26007630
22	22q12.3	35700488	rs138747	A	TOM1	3e-08	Mitchell JS	Multiple myeloma	multiple myeloma	GCST004483	27363682
22	22q13.1	39519196	rs139371	A	CBX7	2e-09	Weinhold N	Multiple myeloma (hyperdiploidy)	multiple myeloma	GCST001907	23502783
22	22q13.1	39519196	rs139371	G	CBX7	9e-06	Weinhold N	Multiple myeloma (IgH translocation)	multiple myeloma	GCST001906	23502783
22	22q13.1	39542292	rs877529	A	CBX7	8e-16	Chubb D	Multiple myeloma	multiple myeloma	GCST002140	23955597
22	22q13.1	39542292	rs877529	A	CBX7	1e-09	Duran-Lozano L	Multiple myeloma	multiple myeloma	GCST012396	33875642
22	22q13.1	39546145	rs139402	C	CBX7	5e-26	Mitchell JS	Multiple myeloma	multiple myeloma	GCST004483	27363682
22	22q13.1	39548027	rs5995688	G	CBX7	3e-31	Went M	Multiple myeloma	multiple myeloma	GCST90451657	39103364
22	22q13.1	39563913	rs34101942	?	PDGFB,FUNDC2P4	3e-07	Swaminathan B	Multiple myeloma	multiple myeloma	GCST002921	26007630
22	22q13.1	39563913	rs34101942	?	PDGFB,FUNDC2P4	9e-06	Swaminathan B	Multiple myeloma and monoclonal gammopathy	multiple myeloma,monoclonal gammopathy	GCST002922	26007630
22	22q13.31	46865705	rs114959229	T	CELSR1	6e-08	Rashkin SR	Lymphocytic leukemia	lymphoid leukemia	GCST90011814	32887889
22	22q13.33	50950077	rs131821	AT	NCAPH2	7e-08	Law PJ	B-cell malignancies (chronic lymphocytic leukemia, Hodgkin lymphoma or multiple myeloma) (pleiotropy)	Hodgkins lymphoma,multiple myeloma,chronic lymphocytic leukemia	GCST004099	28112199
22	22q13.33	50971266	rs140522	T	CIMAP1B,KLHDC7B-DT	3e-09	Law PJ	Chronic lymphocytic leukemia	chronic lymphocytic leukemia	GCST004146	28165464
22	22q13.33	50971266	rs140522	?	CIMAP1B,KLHDC7B-DT	2e-08	Din L	Diffuse large B-cell lymphoma or multiple sclerosis	diffuse large B-cell lymphoma,multiple sclerosis	GCST008722	31407831
22	22q13.33	50971266	rs140522	?	CIMAP1B,KLHDC7B-DT	6e-11	Din L	Chronic lymphocytic leukemia or multiple sclerosis	multiple sclerosis,chronic lymphocytic leukemia	GCST008721	31407831

## Sheet: STable 6
Supplementary Table 6. Genome-wide significant and suggestive associations from single-subtype GWAS analyses.
Index*	LN Subtypes	Variant			UKBB				MVP				FinnGen				Meta-analysis				Reported						AoU			PLCO			UKBB+MVP+FinnGen+AoU+PLCO
		ID	Cytoband	rsID	AF	No. Cases/ No. controls	OR (95%CI)	P	AF	No. Cases/ No. controls	OR (95%CI)	P	AF	No. Cases/ No. controls	OR (95%CI)	P	No. Cases/ No. controls	OR (95%CI)	P	PHET	Subtype(s)	rsID(s)	R2(s)	OR(s)	P(s)	PMID(s)	AF	OR (95%CI)	P	AF	OR (95%CI)	P	OR (95%CI)	P	PHET
R6-L007	HL	1:114173410:A:G	1p13.2	rs1230666	0.851168	105/277506	0.77 (0.52-1.15)	0.197884	0.8601	975/449793	0.88 (0.78-0.99)	0.03821	0.835062	1033/378749	0.77 (0.69-0.86)	2.91293e-06	2113/1106048	0.81 (0.75-0.88)	4.6e-07	0.294	HL	rs2476601	0.554	1.21	4e-07	30194254
R5-L006	CLL	1:78450517:C:A	1p31.1	rs34517439	0.1221	662/277506	1.32 (1.12-1.57)	0.00109466	0.1114	2845/448087	1.16 (1.07-1.26)	0.0005655	0.127564	935/378742	1.16 (1.01-1.33)	0.0345541	4442/1104335	1.18 (1.11-1.27)	8.005e-07	0.3674	Malignant lymphoma	rs17391694	0.544	1.19	2e-08	36273105
R4-L004	CLL	1:40132795:T:G	1p34.2	rs873917	0.67083	662/277506	1.20 (1.06-1.34)	0.0026007	0.6844	2845/448087	1.13 (1.06-1.19)	4.621e-05	0.706324	935/378742	1.15 (1.04-1.27)	0.00863873	4442/1104335	1.14 (1.09-1.20)	3.15e-08	0.664	No						0.6851	0.99 (0.84-1.18)	0.94074	0.686	1.08 (0.93-1.25)	0.3339	1.13 (1.08-1.18)	7.69057e-08	0.253521
R3-L003	CLL	1:23943735:C:A	1p36.11	rs34676223	0.295993	662/277506	0.85 (0.75-0.95)	0.00616993	0.3003	2845/448087	0.86 (0.81-0.91)	9.471e-07	0.244149	935/378742	0.88 (0.79-0.97)	0.0149851	4442/1104335	0.86 (0.82-0.90)	2.217e-09	0.9121	CLL	rs34676223	1	1.19	5e-13	28165464
R2-L002	MGUS	1:4636983:T:C	1p36.32	rs145260171	0.00350116	107/277506	0.33 (0.02-4.30)	0.395361	0.0034	4168/445997	2.21 (1.64-2.97)	1.716e-06	0.00250924	831/499517	1.91 (0.67-5.46)	0.225966	5106/1223020	2.13 (1.60-2.85)	2.861e-07	0.345	No
R8-L009	MM	1:157873553:C:A	1q23.1	rs56179914	0.0413234	745/277506	1.53 (1.17-1.99)	0.00172922	0.0334	1638/449163	1.43 (1.18-1.74)	0.0002967	0.018643	1608/378739	1.39 (1.11-1.74)	0.00422708	3991/1105408	1.44 (1.27-1.64)	3.644e-08	0.8713	No						0.03796	1.35 (0.83-2.21)	0.22979	NA	NA	NA	1.43 (1.27-1.62)	1.11e-08	0.803
R11-L011	CLL	1:180850541:C:T	1q25.3	rs183113863	0.00396192	662/277506	2.53 (1.02-6.27)	0.0460257	0.004	2845/448087	2.13 (1.48-3.06)	0.0001217	0.000338063	935/378742	6.50 (1.87-22.56)	0.00321166	4442/1104335	2.36 (1.69-3.30)	4.149e-07	0.241	No
R13-L013	MGUS	2:25613146:T:C	2p23.3	rs7577599	0.189274	107/277506	0.84 (0.59-1.18)	0.315381	0.1792	4168/445997	0.87 (0.82-0.92)	6.873e-06	0.278561	831/499517	0.77 (0.69-0.86)	3.58848e-06	5106/1223020	0.84 (0.80-0.89)	5.712e-10	0.1805	MM, B-cell malignancies, DLBCL	rs7577599, rs6546149, rs79480871	1, 0.515, 0.005	1.24, NA, 1.34	1.00E-16, 6.00E-10, 4.00E-08	27363682, 28112199, 25261932	0.18153	0.84 (0.74-0.97)	0.014059	NA	NA	NA	0.84 (0.80-0.88)	5.56545e-12	1
R13-L013	MM	2:25613146:T:C	2p23.3	rs7577599	0.189214	745/277506	0.83 (0.73-0.95)	0.00688494	0.1792	1638/449163	0.81 (0.73-0.89)	2.683e-05	0.27757	1608/378739	0.83 (0.77-0.90)	4.05023e-06	3991/1105408	0.82 (0.78-0.87)	2.762e-11	0.913	MM, B-cell malignancies, DLBCL	rs7577599, rs6546149, rs79480871	1, 0.515, 0.005	1.24, NA, 1.34	1.00E-16, 6.00E-10, 4.00E-08	27363682, 28112199, 25261932
R16-L015	CLL	2:111927379:A:G	2q13	rs6708784	0.49569	662/277506	1.39 (1.25-1.55)	2.98676e-09	0.4774	2845/448087	1.27 (1.21-1.34)	4.686e-19	0.491146	935/378742	1.24 (1.13-1.36)	3.12335e-06	4442/1104335	1.28 (1.23-1.34)	1.135e-29	0.2503	CLL	rs1439287	0.926	1.37	5e-15	24292274
R17-L016	CLL	2:113727466:C:T	2q13	rs116676115	0.013668	662/277506	1.77 (1.10-2.83)	0.0179127	0.0129	2845/448087	1.52 (1.25-1.84)	3.893e-05	0.00492974	935/378742	1.63 (0.86-3.12)	0.136181	4442/1104335	1.56 (1.31-1.86)	6.69e-07	0.8367	No
R19-L018	MM	2:151550891:C:T	2q23.3	rs140028990	0.00540259	745/277506	3.22 (1.57-6.59)	0.00140987	0.0059	1638/449163	2.08 (1.42-3.04)	0.0004094	0.00347563	1608/378739	1.73 (0.97-3.11)	0.0642333	3991/1105408	2.14 (1.59-2.88)	4.887e-07	0.417	No
R24-L023	CLL	2:202158540:C:CA	2q33.1	rs199562054	0.595916	662/277506	0.83 (0.75-0.93)	0.0015283	0.5674	2845/448087	0.84 (0.80-0.89)	1.917e-10	0.570789	935/378742	0.87 (0.79-0.95)	0.00230234	4442/1104335	0.85 (0.81-0.88)	4.189e-14	0.83	CLL	rs3769825	0.299	1.19	3e-09	23770605
R25-L024	CLL	2:231110582:C:T	2q37.1	rs28445040	0.187755	662/277506	1.36 (1.19-1.57)	1.16729e-05	0.1875	2845/448087	1.45 (1.36-1.54)	2.186e-31	0.131605	935/378742	1.41 (1.25-1.59)	3.82173e-08	4442/1104335	1.43 (1.36-1.50)	3.572e-42	0.7246	CLL, Malignant lymphoma	rs13397985, rs6436922	0.993, 0.965	1.41, 1.15	6.00E-10, 1.00E-08	18758461, 36273105
R26-L025	CLL	2:242391183:T:G	2q37.3	rs3771577	0.270708	662/277506	1.20 (1.06-1.35)	0.00425932	0.2593	2845/448087	1.18 (1.11-1.25)	1.497e-08	0.212984	935/378742	1.15 (1.03-1.28)	0.011206	4442/1104335	1.18 (1.12-1.23)	2.988e-11	0.8663	CLL	rs3755397	0.316	1.32	9e-12	28165464
R28-L028	MGUS	3:41751333:C:T	3p22.1	rs6781529	0.164224	107/277506	1.22 (0.85-1.75)	0.2826	0.1725	4168/445997	1.16 (1.10-1.23)	1.609e-07	0.218028	831/499517	1.33 (1.19-1.48)	4.47178e-07	5106/1223020	1.19 (1.14-1.25)	3.083e-12	0.1003	MM, MM-MGUS, B-cell malignancies, MGUS	rs1052501, rs73071352, rs6763508, rs9848754	0.943, 0.793, 0.987, 0.923	1.32, 1.28, NA, 1.44	2.00E-08, 3.00E-08, 8.00E-12, 6.00E-07	22120009, 26007630, 28112199, 30737484	0.17138	1.26 (1.09-1.45)	0.0011953	NA	NA	NA	1.20 (1.15-1.25)	1.05853e-15	0.454967
R28-L028	MM	3:41812032:T:C	3p22.1	rs9832037	0.164643	745/277506	1.23 (1.07-1.41)	0.00366784	0.1744	1638/449163	1.15 (1.05-1.25)	0.002062	0.202991	1608/378739	1.20 (1.10-1.30)	2.20811e-05	3991/1105408	1.18 (1.12-1.25)	5.025e-09	0.6501	MM, MM-MGUS, B-cell malignancies, MGUS	rs1052501, rs73071352, rs6763508, rs9848754	0.994, 0.844, 0.924, 0.924	1.32, 1.28, NA, 1.44	2.00E-08, 3.00E-08, 8.00E-12, 6.00E-07	22120009, 26007630, 28112199, 30737484
R27-L027	CLL	3:28076257:T:C	3p24.1	rs388368	0.470868	662/277506	1.03 (0.92-1.15)	0.609929	0.4711	2845/448087	1.12 (1.06-1.18)	2.277e-05	0.425827	935/378742	1.24 (1.14-1.36)	2.04099e-06	4442/1104335	1.13 (1.09-1.18)	1.227e-08	0.05638	No						0.47841	1.08 (0.92-1.27)	0.34594	0.4844	1.08 (0.94-1.25)	0.2563	1.13 (1.08-1.17)	5.71769e-09	0.73346
R27-L026	FL	3:27795397:A:C	3p24.1	rs12497690	0.371702	292/277506	1.18 (1.00-1.40)	0.0511859	NA	NA	NA	NA	0.364037	1435/378749	1.26 (1.17-1.36)	6.57703e-10	1727/656255	1.25 (1.17-1.34)	1.71e-10	0.4828	HL, CLL, B-cell malignancies, Malignant lymphoma	rs3806624, rs9880772, rs9880772, rs3806624	0.70, 0.72, 0.72, 0.70	1.26, 1.19, NA, 1.140	1.00E-12, 3.00E-11, 7.00E-09, 5.00E-13	24149102, 26956414, 28112199, 36273105	NA	NA	NA	NA	NA	NA	NA	NA	NA
R30-L031	CLL	3:122344286:T:C	3q21.1	rs9825582	0.379816	662/277506	0.85 (0.76-0.96)	0.00617575	0.3711	2845/448087	0.90 (0.85-0.96)	0.0009885	0.397075	935/378742	0.87 (0.79-0.95)	0.0027269	4442/1104335	0.88 (0.84-0.93)	3.808e-07	0.6247	No
R32-L033	CLL	3:169487501:T:C	3q26.2	rs9811216	0.264118	662/277506	0.77 (0.68-0.87)	3.09963e-05	0.2621	2845/448087	0.78 (0.73-0.83)	7.763e-15	0.28713	935/378742	0.80 (0.72-0.89)	2.25185e-05	4442/1104335	0.78 (0.74-0.82)	4.166e-22	0.8291	MM, CLL, MM-MGUS, B-cell malignancies	rs10936599, rs10936599, rs6793295, rs12638862	0.984, 0.913, 0.960, 0.984	1.256, 1.260, 1.173, 1.260	9.00E-14, 2.00E-09, 7.00E-06, 2.00E-11	23955597, 24292274, 26007630, 28112199
R32-L033	MM	3:169492101:C:T	3q26.2	rs10936599	0.247756	745/277506	0.76 (0.68-0.86)	1.33297e-05	0.2449	1638/449163	0.87 (0.80-0.95)	0.001176	0.276173	1608/378739	0.88 (0.81-0.95)	0.00153986	3991/1105408	0.85 (0.81-0.90)	4.314e-09	0.1279	MM, CLL, MM-MGUS, B-cell malignancies	rs10936599, rs10936599, rs6793295, rs12638862	1, 1, 0.886, 0.928	1.256, 1.260, 1.173, 1.260	9.00E-14, 2.00E-09, 7.00E-06, 2.00E-11	23955597, 24292274, 26007630, 28112199
R35-L036	HL	3:187687459:G:T	3q27.3	rs79884616	0.00265941	105/277506	1.97 (0.15-25.88)	0.605956	0.0035	975/449793	3.37 (2.13-5.34)	9.975e-06	0.000274208	1033/378749	0.60 (0.04-9.35)	0.714134	2113/1106048	3.16 (2.01-4.97)	5.644e-07	0.4468	B cell non-Hodgkin lymphoma	rs6773854	0.002	1.44	3e-13	23749188
R36-L038	CLL	3:188298989:G:A	3q28	rs1849913	0.729115	662/277506	1.30 (1.15-1.47)	3.03914e-05	0.7076	2845/448087	1.14 (1.07-1.21)	3.055e-05	0.718907	935/378742	1.15 (1.04-1.27)	0.00749083	4442/1104335	1.17 (1.11-1.23)	1.172e-09	0.1648	FL, CLL, B-cell malignancies, HL	rs6444305, rs9815073, rs4459895, rs4459895	0.995, 0.004, 0.0002, 0.0002	1.210, 1.180, NA, 1.300	1.00E-10, 4.00E-08, 2.00E-07, 4.00E-18	25279986, 26956414, 28112199, 29196614	0.7247	1.15 (0.96-1.38)	0.121	0.6878	1.09 (0.93-1.28)	0.2809	1.16 (1.11-1.21)	2.68686e-10	0.723456
R36-L037	FL	3:187954414:A:C	3q28	rs4459895	0.810557	292/277506	0.78 (0.63-0.96)	0.018406	NA	NA	NA	NA	0.827923	1435/378749	0.76 (0.69-0.83)	3.43748e-09	1727/656256	0.76 (0.70-0.83)	2.837e-10	0.8358	FL, CLL, B-cell malignancies, HL	rs6444305, rs9815073, rs4459895, rs4459895	0.0002, 0.001, 1, 1	1.210, 1.180, NA, 1.300	1.00E-10, 4.00E-08, 2.00E-07, 4.00E-18	25279986, 26956414, 28112199, 29196614
R37-L039	LPL-WM	4:17675659:T:A	4p15.32	rs550571596	0.00346466	131/277506	19.90 (3.00-132.12)	0.00195362	NA	NA	NA	NA	0.00148438	230/378748	10.44 (4.04-26.98)	1.29745e-06	361/656254	11.88 (5.09-27.77)	1.096e-08	0.5502	No						NA	NA	NA	NA	NA	NA	NA	NA	NA
R38-L040	HL	4:92144397:G:T	4q22.1	rs182509487	0.00315013	105/277506	5.54 (0.56-54.83)	0.143478	0.003	975/449793	3.50 (2.18-5.61)	1.09e-05	0.00193573	1033/378749	1.15 (0.40-3.31)	0.789662	2113/1106048	2.96 (1.93-4.54)	6.128e-07	0.1479	MM	rs72665486	0.035	1.14	2e-06	27363682
R39-L041	CLL	4:102777542:TAAAG:T	4q24	rs755492124	0.39405	662/277506	0.80 (0.72-0.90)	0.000108201	0.3811	2845/448087	0.88 (0.83-0.93)	2.623e-06	0.447346	935/378742	0.89 (0.81-0.97)	0.0114755	4442/1104335	0.87 (0.83-0.91)	3.162e-10	0.3144	CLL	rs71597109	0.548	1.17	1e-10	28165464
R40-L042	MM	4:103614683:G:A	4q24	rs28464806	0.00705193	745/277506	1.66 (0.86-3.18)	0.129832	0.0053	1638/449163	2.11 (1.48-3.03)	0.0001463	0.00427391	1608/378739	2.07 (1.20-3.56)	0.00881901	3991/1105408	2.01 (1.52-2.65)	7.975e-07	0.8102	No
R42-L044	CLL	4:109089824:C:G	4q25	rs61399930	0.564172	662/277506	1.30 (1.17-1.46)	2.64357e-06	0.5719	2845/448087	1.15 (1.09-1.22)	2.979e-07	0.493378	935/378742	1.10 (1.00-1.20)	0.0500864	4442/1104335	1.16 (1.11-1.21)	2.222e-11	0.05518	CLL	rs898518	0.812	1.2	4e-10	23770605
R45-L046	CLL	5:1280830:G:C	5p15.33	rs4975538	0.354407	662/277506	1.22 (1.09-1.37)	0.000621942	0.3586	2845/448087	1.23 (1.16-1.30)	2.433e-13	0.407922	935/378742	1.30 (1.19-1.43)	1.03772e-08	4442/1104335	1.25 (1.19-1.30)	4.493e-22	0.5412	CLL	rs7705526	0.525	1.18	6e-10	28165464
R47-L048	CLL	5:88684376:A:C	5q14.3	rs247584	0.634318	662/277506	0.88 (0.79-0.99)	0.0276319	0.6238	2845/448087	0.90 (0.86-0.95)	0.0001676	0.579722	935/378742	0.86 (0.79-0.95)	0.0016719	4442/1104335	0.89 (0.85-0.93)	1.623e-07	0.7005	No
R48-L049	MM	5:95251346:G:A	5q15	rs1458017	0.245673	745/277506	0.90 (0.79-1.01)	0.0814592	0.2474	1638/449163	0.84 (0.77-0.91)	3.548e-05	0.266621	1608/378739	0.84 (0.77-0.91)	1.6724e-05	3991/1105408	0.85 (0.80-0.89)	1.706e-09	0.6072	MM, MM-MGUS, B-cell malignancies	rs56219066, rs56219066, rs2546191	0.99, 0.99, 0.96	1.25, 1.24, NA	1.00.E-09, 2.00E-10, 4.00E-07	26007630, 26007630, 28112199
R48-L049	MGUS	5:95227507:T:C	5q15	rs10035477	0.266303	107/277506	0.82 (0.60-1.11)	0.194102	0.2561	4168/445997	0.89 (0.84-0.93)	5.566e-06	0.283042	831/499517	0.88 (0.79-0.98)	0.0230112	5106/1223020	0.88 (0.84-0.93)	2.535e-07	0.8725	MM, MM-MGUS, B-cell malignancies	rs56219066, rs56219066, rs2546191	0.99, 0.99, 0.96	1.25, 1.24, NA	1.00.E-09, 2.00E-10, 4.00E-07	26007630, 26007630, 28112199
R56-L058	LPL-WM	6:51992311:A:C	6p12.2	rs114087367	0.0109009	131/277506	8.12 (2.44-27.01)	0.000630914	NA	NA	NA	NA	0.00325206	230/378748	5.56 (2.45-12.62)	4.12183e-05	361/656254	6.27 (3.19-12.35)	1.074e-07	0.6092	No
R54-L056	CLL	6:41636059:T:A	6p21.1	rs9394823	0.673446	662/277506	0.88 (0.78-0.99)	0.0322322	0.641	2845/448087	0.90 (0.85-0.96)	0.0005361	0.615882	935/378742	0.86 (0.78-0.94)	0.00113941	4442/1104335	0.89 (0.84-0.93)	4.56e-07	0.6796	No
R55-L057	HL	6:45682772:C:G	6p21.1	rs77162773	0.007122	105/277506	2.19 (0.45-10.68)	0.334346	0.0066	975/449793	2.71 (1.76-4.16)	5.084e-05	0.00086578	1033/378749	4.27 (0.93-19.53)	0.061314	2113/1106048	2.76 (1.84-4.13)	8.178e-07	0.8157	No
R53-L055	FL	6:33524820:T:C	6p21.31	rs62405954	0.0474303	292/277506	1.73 (1.17-2.54)	0.00587084	NA	NA	NA	NA	0.203315	1435/378749	1.34 (1.23-1.46)	3.05562e-11	1727/656262	1.35 (1.24-1.47)	2.149e-12	0.2118	CLL, FL, HL, Lymphoma	rs674313, rs10484561, rs649775, rs2647046	0.003, 0.049, 0.004, 0.013	1.690, 1.950, 1.290, 1.930, 2.660. 1.254	7.00E-09, 1.00E-29, 2.00E-10, 3.00E-12, 4.00E-15, 1.00E-16	21131588, 20639881, 30194254, 23349640, 25569183, 34594039
R53-L055	CLL	6:32615421:A:G	6p21.32	rs7745002	0.501784	662/277506	1.32 (1.18-1.48)	1.12899e-06	0.4312	2845/448087	1.15 (1.07-1.24)	0.0001805	0.451728	935/378742	1.26 (1.15-1.37)	6.37016e-07	4442/1104335	1.22 (1.16-1.28)	4.23e-14	0.09224	CLL, FL, HL, Lymphoma	rs674313, rs10484561, rs6903608, rs2647046	0.007, 0.096, 0.270 0.050	1.690, 1.950, 1.950, 1.930	7.00E-09, 1.00E-29, 3.00E-50, 3.00E-12	21131588, 20639881, 21037568, 23349640
R53-L055	DLBCL	6:32626040:C:T	6p21.32	rs4713570	0.265916	775/277506	1.31 (1.17-1.47)	3.87454e-06	NA	NA	NA	NA	0.292903	1505/378749	1.38 (1.28-1.48)	5.69639e-17	2280/656255	1.36 (1.27-1.44)	2.938e-21	0.4794	CLL, FL, HL, Lymphoma, MZL, Malignant lymphoma	rs674313, rs10484561, rs6903608, rs2647046, rs9461741, rs4713570	0.099, 0.492, 0.057, 0.437, 0.014, 1	1.690, 1.950, 1.950, 1.930, 2.660. 1.254	7.00E-09, 1.00E-29, 3.00E-50, 3.00E-12, 4.00E-15, 1.00E-16	21131588, 20639881, 21037568, 23349640, 25569183, 34594039
R53-L055	MGUS	6:32592219:A:G	6p21.32	rs9271642	0.595428	107/277506	1.04 (0.79-1.36)	0.802369	0.5778	4168/445997	0.89 (0.85-0.93)	1.536e-06	0.582398	831/499517	0.88 (0.80-0.97)	0.0122882	5106/1223020	0.89 (0.85-0.93)	1.434e-07	0.5502	CLL, FL, HL, Lymphoma, MZL	rs674313, rs10484561, rs6903608, rs2647046, rs9461741	0.303, 0.113, 0.336 0.102, 0.010	1.690, 1.950, 1.950, 1.930, 2.660	7.00E-09, 1.00E-29, 3.00E-50, 3.00E-12, 4.00E-15	21131588, 20639881, 21037568, 23349640, 25569183
R53-L055	MZL	6:32414290:A:G	6p21.32	rs9268671	0.659937	110/277506	0.83 (0.63-1.10)	0.196549	NA	NA	NA	NA	0.634496	513/378749	0.73 (0.65-0.83)	5.06174e-07	623/656255	0.75 (0.67-0.84)	2.957e-07	0.4273	CLL, FL, HL, Lymphoma, MZL	rs674313, rs10484561, rs6903608, rs2647046, rs9461741	0.015, 0.067, 0.018, 0.061, 0.005	1.690, 1.950, 1.950, 1.930, 2.660	7.00E-09, 1.00E-29, 3.00E-50, 3.00E-12, 4.00E-15	21131588, 20639881, 21037568, 23349640, 25569183
R53-L055	CLL	6:31328739:A:G	6p21.33	rs2523577	0.17608	662/277506	0.78 (0.67-0.90)	0.000806492	0.1466	2845/448087	0.86 (0.79-0.93)	0.000268	0.0790321	935/378742	0.70 (0.58-0.84)	0.000102733	4442/1104335	0.82 (0.76-0.87)	6.288e-09	0.09568	CLL, HL, DLBCL, MZL, Non-Hodgkin's lymphoma, MM, MM-MGUS	rs926070, rs2248462, rs2523607, rs2922994, rs2471960, rs2285803, rs6919908	0.003, 0.025, 0.018, 0.017, 0.043, 0.042, 0.027	1.270, 1.640, 1.320, 1.640, 1.230, 1.192, 1.260	4.00E-08, 7.00E-16, 2.00E-10, 2.00E-09, 1.00E-11 , 1.00E-10, 6.00E-10	24292274, 22286212, 25261932, 25569183, 32887889, 23955597, 26007630
R53-L055	DLBCL	6:31298375:GA:G	6p21.33	rs112516566	0.226158	775/277506	1.32 (1.17-1.49)	8.58915e-06	NA	NA	NA	NA	0.245431	1505/378749	1.27 (1.17-1.38)	4.89914e-09	2280/656255	1.29 (1.20-1.37)	3.134e-13	0.6079	DLBCL, MZL, HL, Non-Hodgkin's lymphoma, MM, MM-MGUS	rs2523607, rs2922994, rs1633096, rs1265080, rs2285803, rs6919908	0.002, 0.002, 0.003, 0.044, 0.016, 0.011	1.320, 1.640, 1.790, 1.179, 1.192, 1.260	2.00E-10, 2.00E-09, 3.00E-23, 2.00E-08, 1.00E-10, 6.00E-10	25261932, 25569183, 29196614, 32887889, 23955597, 26007630
R53-L055	FL	6:31872257:ATTTTCGCAT:A	6p21.33	rs142720403	0.0219571	292/277506	2.53 (1.44-4.44)	0.00122369	NA	NA	NA	NA	0.119397	1435/378749	1.79 (1.63-1.97)	1.05293e-32	1727/656261	1.81 (1.64-1.99)	3.804e-34	0.2398	CLL, FL, HL, DLBCL, MZL, Non-Hodgkin's lymphoma, MM, MM-MGUS	rs926070, rs6457327, rs2248462, rs2523607, rs2922994, rs2471960, rs2285803, rs6919908	0.083, 0.017, 0.017, 0.001, 0.001, 0.110, 0.007, 0.007	1.270, 1.690, 1.640, 1.320, 1.640, 1.230, 1.192, 1.260	4.00E-08, 5.00E-11, 7.00E-16, 2.00E-10, 2.00E-09, 1.00E-11 , 1.00E-10, 6.00E-10	24292274, 19620980, 22286212, 25261932, 25569183, 32887889, 23955597, 26007630
R53-L055	HL	6:31376798:A:G	6p21.33	rs7747161	0.10955	105/277506	1.20 (0.78-1.85)	0.415405	0.1367	975/449793	1.40 (1.24-1.58)	2.032e-07	0.132238	1033/378749	1.27 (1.13-1.44)	6.79689e-05	2113/1106048	1.33 (1.22-1.44)	6.563e-11	0.5106	CLL, FL, HL, DLBCL, MZL, Non-Hodgkin's lymphoma, MM, MM-MGUS	rs926070, rs6457327, rs2248462, rs2523607, rs2922994, rs2471960, rs2285803, rs6919908	0.010, 0.018, 0.003, 0.016, 0.001, 0.015, 0.001, 0.004	1.270, 1.690, 1.640, 1.320, 1.640, 1.230, 1.192, 1.260	4.00E-08, 5.00E-11, 7.00E-16, 2.00E-10, 2.00E-09, 1.00E-11 , 1.00E-10, 6.00E-10	24292274, 19620980, 22286212, 25261932, 25569183, 32887889, 23955597, 26007630
R53-L055	DLBCL	6:30366642:C:T	6p22.1	rs3131113	0.365073	775/277506	1.17 (1.06-1.30)	0.00291273	NA	NA	NA	NA	0.325158	1505/378749	1.22 (1.13-1.31)	1.56542e-07	2280/656255	1.20 (1.13-1.28)	2.558e-09	0.5511	FL, DLBCL, MZL, HL, Non-Hodgkin's lymphoma, Malignant lymphoma, MM, MM-MGUS	rs6457327, rs2523607, rs2922994, rs1633096, rs1265080, rs9258807, rs2285803, rs6919908	0.028, 0.073, 0.086, 0.029, 0.039, 0.003, 0.016, 0.019	1.690, 1.320, 1.640, 1.790, 1.179, 1.070, 1.192, 1.260	5.00E-11, 2.00E-10, 2.00E-09, 3.00E-23, 2.00E-08, 1.00E-10, 1.00E-10, 6.00E-10	19620980, 25261932, 25569183, 29196614, 32887889, 36273105, 23955597, 26007630
R53-L054	FL	6:27545683:G:A	6p22.1	rs12154137	0.0196769	292/277506	1.49 (0.81-2.72)	0.196123	NA	NA	NA	NA	0.123478	1435/378749	1.52 (1.38-1.69)	1.91602e-16	1727/656259	1.52 (1.38-1.68)	1.466e-16	0.9394	MM	rs34565965	0.022	1.13	2e-09	39103364
R53-L055	FL	6:30394671:G:A	6p22.1	rs61410672	0.0328182	292/277506	1.54 (0.98-2.43)	0.0637265	NA	NA	NA	NA	0.134052	1435/378749	1.59 (1.44-1.75)	2.63937e-21	1727/656260	1.58 (1.44-1.74)	1.012e-21	0.9039	FL, DLBCL, MZL, HL, Non-Hodgkin's lymphoma, MM, MM-MGUS	rs6457327, rs2523607, rs2922994, rs1633096, rs1265080, rs2285803, rs6919908	0.011, 0.003, 0.004, 0.007, 0.014, 0.007, 0.005	1.690, 1.320, 1.640, 1.790, 1.179, 1.192, 1.260	5.00E-11, 2.00E-10, 2.00E-09, 3.00E-23, 2.00E-08, 1.00E-10, 6.00E-10	19620980, 25261932, 25569183, 29196614, 32887889, 23955597, 26007630
R53-L054	DLBCL	6:26840865:T:G	6p22.2	rs71557353	0.150363	775/277506	1.22 (1.06-1.42)	0.00646964	NA	NA	NA	NA	0.109075	1505/378749	1.31 (1.18-1.46)	7.04142e-07	2280/656255	1.28 (1.17-1.39)	2.538e-08	0.4696	MM	rs34565965	0.24	1.13	2e-09	39103364	NA	NA	NA	NA	NA	NA	NA	NA	NA
R53-L053	FL	6:25344987:G:A	6p22.2	rs2690093	0.166302	292/277506	1.24 (0.99-1.55)	0.0604839	NA	NA	NA	NA	0.210221	1435/378749	1.29 (1.19-1.41)	3.75941e-09	1727/656257	1.29 (1.19-1.39)	9.032e-10	0.7228	MM	rs34565965	0.0623	1.13	2e-09	39103364	NA	NA	NA	NA	NA	NA	NA	NA	NA
R53-L054	FL	6:26256149:G:T	6p22.2	rs74488719	0.00344425	292/277506	0.99 (0.23-4.37)	0.993754	NA	NA	NA	NA	0.0905379	1435/378749	1.44 (1.28-1.61)	4.9585e-10	1727/656258	1.44 (1.28-1.61)	7.756e-10	0.6274	MM	rs34565965	0.058	1.13	2e-09	39103364
R51-L051	CLL	6:15260169:AGTT:A	6p22.3	rs72098212	0.0227322	662/277506	1.95 (1.36-2.80)	0.000278042	0.0233	2845/448087	1.37 (1.17-1.59)	9.971e-05	0.0738199	935/378742	1.31 (1.11-1.55)	0.00116464	4442/1104335	1.39 (1.24-1.55)	4.398e-09	0.14	MM	rs34229995	0.96	1.37	1e-08	27363682	0.02636	1.38 (0.84-2.28)	0.20697	0.0262	1.21 (0.80-1.85)	0.3666	1.34 (1.21-1.48)	3.46492e-08	0.0417834
R50-L050	CLL	6:409119:A:G	6p25.3	rs9391997	0.528422	662/277506	1.33 (1.19-1.49)	3.1052e-07	0.5038	2845/448087	1.30 (1.23-1.37)	1.346e-21	0.47449	935/378742	1.32 (1.21-1.45)	1.02631e-09	4442/1104335	1.31 (1.25-1.37)	4.763e-34	0.8782	CLL, B-cell malignancies, MM	rs872071, rs9392017, rs1050976	0.988, 0.089, 1	1.41, NA, 1.10	2.00E-20, 6.00E-09, 2.00E-08	18758461, 28112199, 39103364
R50-L050	DLBCL	6:483593:A:G	6p25.3	rs76106586	0.0227997	775/277506	1.65 (1.19-2.29)	0.00276962	NA	NA	NA	NA	0.0140838	1505/378749	1.97 (1.54-2.52)	7.73998e-08	2280/656255	1.84 (1.51-2.25)	1.473e-09	0.3994	CLL, DLBCL, B-cell malignancies, LPL-WM, Malignant lymphoma	rs9378805, rs116446171, rs9392017, rs116446171, rs76106586	0.016, 1, 0.007, 1, 1	1.380, 2.20, NA, 21.140, 1.530	2.00E-06, 2.00E-21, 6.00E-09, 1.00E-54, 2.00E-10	21131588, 25261932, 28112199, 30305637, 36273105
R50-L050	MGUS	6:503573:T:C	6p25.3	rs115116856	0.00773046	107/277506	2.18 (0.48-9.96)	0.314498	0.0064	4168/445997	2.14 (1.73-2.65)	2.362e-10	0.00117229	831/499517	0.86 (0.23-3.19)	0.822243	5106/1223020	2.09 (1.69-2.59)	1.284e-11	0.4042	CLL, DLBCL, LPL-WM, Malignant lymphoma, MM	rs872071, rs116446171, rs116446171, rs76106586, rs1050976	0.006, 0.404, 0.404, 0.404, 0.006	1.540, 2.200, 21.140, 1.53, 1.100	2.00E-20, 2.00E-21, 1.00E-54, 2.00E-10, 2.00E-08	18758461, 25261932, 30305637, 36273105, 39103364	0.0072843	2.67 (1.40-5.07)	0.0019644	NA	NA	NA	2.14 (1.75-2.62)	1.7555e-13	0.478886
R50-L050	LPL-WM	6:575613:C:T	6p25.3	rs75402334	0.008883	131/277506	44.06 (11.55-168.07)	2.99771e-08	NA	NA	NA	NA	0.00101871	230/378748	2.73 (0.17-44.62)	0.481663	361/656254	26.21 (7.84-87.69)	1.147e-07	0.07848	CLL, DLBCL, LPL-WM, Malignant lymphoma, MM	rs872071, rs116446171, rs116446171, rs76106586, rs1050976	0.003, 0.351, 0.351, 0.351, 0.003	1.540, 2.200, 21.140, 1.53, 1.100	2.00E-20, 2.00E-21, 1.00E-54, 2.00E-10, 2.00E-08	18758461, 25261932, 30305637, 36273105, 39103364
R57-L059	HL	6:94970750:A:G	6q16.1	rs146965926	0.0023626	105/277506	2.21 (0.13-39.08)	0.587411	0.0018	975/449793	4.19 (2.24-7.87)	0.000205	0.000834689	1033/378749	4.51 (1.82-11.16)	0.0011189	2113/1106048	4.21 (2.52-7.02)	3.72e-08	0.8982	No						NA	NA	NA	NA	NA	NA	NA	NA	NA
R58-L060	MM	6:106727215:C:T	6q21	rs3804333	0.202123	745/277506	1.29 (1.14-1.47)	9.9669e-05	0.1976	1638/449163	1.10 (1.01-1.20)	0.02262	0.233699	1608/378739	1.13 (1.04-1.22)	0.00354421	3991/1105408	1.14 (1.08-1.21)	8.752e-07	0.1214	MM	rs9372120	0.968	1.18	9e-15	27363682
R63-L065	CLL	6:154587508:G:C	6q25.2	rs12202262	0.513695	662/277506	0.85 (0.76-0.95)	0.00405938	0.5058	2845/448087	0.87 (0.82-0.92)	2.912e-07	0.503488	935/378742	0.76 (0.69-0.83)	2.3118e-09	4442/1104335	0.84 (0.80-0.88)	2.606e-15	0.04537	CLL	rs2236256	0.229	1.23	2e-10	24292274
R65-L067	FL	7:39366946:G:A	7p14.1	rs4723859	0.153139	292/277506	1.37 (1.09-1.72)	0.00659979	NA	NA	NA	NA	0.106562	1435/378749	1.30 (1.16-1.45)	4.57604e-06	1727/656263	1.31 (1.19-1.45)	1.361e-07	0.6853	No
R64-L066	MM	7:21936698:A:C	7p15.3	rs75341503	0.351678	745/277506	0.73 (0.66-0.82)	3.97961e-08	0.3371	1638/449163	0.81 (0.75-0.88)	9.225e-08	0.342462	1608/378739	0.82 (0.76-0.88)	1.07335e-07	3991/1105408	0.80 (0.76-0.84)	2.042e-19	0.2473	MM, MM-MGUS	rs75341503, rs57104699	1, 0.915	1.250, 1.21	1.00E-35, 2.00E-08	39103364, 26007630
R68-L069	MM	7:106291118:C:T	7q22.3	rs17507636	0.250576	745/277506	0.82 (0.73-0.93)	0.00122183	0.2546	1638/449163	0.90 (0.83-0.98)	0.01077	0.251361	1608/378739	0.85 (0.78-0.92)	6.6112e-05	3991/1105408	0.86 (0.82-0.91)	3.803e-08	0.4179	MM	rs17507636	1	1	9e-09	30213928
R69-L070	CLL	7:124431722:G:C	7q31.33	rs6968500	0.516039	662/277506	0.83 (0.74-0.93)	0.000827161	0.5109	2845/448087	0.89 (0.84-0.94)	1.907e-05	0.41624	935/378742	0.97 (0.89-1.07)	0.556704	4442/1104335	0.90 (0.86-0.94)	9.79e-07	0.08385	CLL, MM	rs17246404, rs58618031	0.344, 0.334	1.22, 1.12	3.00E-08, 3.00E-08	24292274, 30213928
R70-L071	MGUS	7:150955871:G:A	7q36.1	rs73169681	0.161434	107/277506	1.24 (0.85-1.80)	0.263946	0.1684	4168/445997	1.15 (1.09-1.23)	3.593e-06	0.233509	831/499517	1.16 (1.04-1.30)	0.0109746	5106/1223020	1.16 (1.10-1.22)	1.087e-07	0.9319	MM	rs7781265	0.365	1.119	1e-08	27363682
R70-L071	MM	7:150931805:G:A	7q36.1	rs111632177	0.113024	745/277506	1.19 (1.01-1.40)	0.0405518	0.1132	1638/449163	1.29 (1.17-1.43)	6.603e-07	0.118447	1608/378739	1.11 (1.00-1.23)	0.0575944	3991/1105408	1.20 (1.12-1.28)	1.453e-07	0.1339	MM	rs7781265	0.941	1.119	1e-08	27363682
R73-L074	CLL	8:40978059:G:A	8p11.21	rs7007458	0.178114	662/277506	0.89 (0.77-1.03)	0.120181	0.1721	2845/448087	0.86 (0.80-0.92)	3.653e-05	0.149388	935/378742	0.85 (0.75-0.97)	0.0124185	4442/1104335	0.86 (0.81-0.91)	9.018e-07	0.8563	No
R71-L072	FL	8:3834770:A:C	8p23.2	rs12675713	0.0755144	292/277506	1.58 (1.17-2.15)	0.00324101	NA	NA	NA	NA	0.0369572	1435/378749	1.45 (1.22-1.72)	2.78029e-05	1727/656264	1.48 (1.27-1.72)	4.254e-07	0.618	No
R74-L075	CLL	8:103577865:A:G	8q22.3	rs2511713	0.264884	662/277506	1.19 (1.05-1.35)	0.00507715	0.2626	2845/448087	1.15 (1.09-1.22)	1.699e-06	0.289664	935/378742	1.16 (1.05-1.28)	0.00250894	4442/1104335	1.16 (1.11-1.22)	5.683e-10	0.8824	CLL	rs2511714	0.544	1.19	5e-08	23770605
R75-L076	HL	8:123112770:C:T	8q24.13	rs10505417	0.0148605	105/277506	4.04 (1.27-12.79)	0.0178086	0.0122	975/449793	2.49 (1.68-3.70)	3.08e-05	0.00319617	1033/378749	1.44 (0.66-3.14)	0.356914	2113/1106048	2.34 (1.67-3.29)	8.544e-07	0.2963	No
R76-L077	CLL	8:128204216:C:T	8q24.21	rs1473581	0.310531	662/277506	1.23 (1.09-1.38)	0.000596074	0.295	2845/448087	1.18 (1.12-1.25)	7.183e-09	0.276214	935/378742	1.23 (1.12-1.36)	3.47032e-05	4442/1104335	1.20 (1.15-1.26)	1.399e-14	0.711	CLL, FL, MM	rs2466035, rs13254990, rs1948915	0.369, 0.002, 0.036	1.21, 1.11. 1.13	2.00E-08, 1.00E-08, 4.00e-11	23770605, 25279986, 27363682
R76-L078	DLBCL	8:129076573:C:T	8q24.21	rs13255292	0.322752	775/277506	1.23 (1.10-1.37)	0.000226058	NA	NA	NA	NA	0.343594	1505/378749	1.26 (1.17-1.36)	4.18138e-10	2280/656255	1.25 (1.18-1.33)	6.446e-13	0.6668	HL, DLBCL, FL	rs2019960, rs13255292, rs13254990	0.001, 1, 0.917	1.330, 1.220, 1.180	1.00E-13, 1.00E-12, 1.00E-08	21037568, 25261932, 25279986
R76-L078	HL	8:129076573:C:T	8q24.21	rs13255292	0.322621	105/277506	1.00 (0.74-1.33)	0.973826	0.319	975/449793	1.25 (1.14-1.38)	4.754e-06	0.343535	1033/378749	1.26 (1.16-1.38)	1.74783e-07	2113/1106048	1.24 (1.17-1.33)	1.474e-11	0.3046	HL, DLBCL, FL	rs2019960, rs13255292, rs13254990	0.001, 1, 0.917	1.330, 1.220, 1.180	1.00E-13, 1.00E-12, 1.00E-08	21037568, 25261932, 25279986
R76-L077	MM	8:128222421:T:C	8q24.21	rs1948915	0.311131	745/277506	1.32 (1.18-1.48)	1.72998e-06	0.3091	1638/449163	1.12 (1.04-1.21)	0.002572	0.367044	1608/378739	1.16 (1.08-1.25)	3.76296e-05	3991/1105408	1.17 (1.12-1.23)	6.814e-11	0.06504	HL, CLL, MM	rs2019960, rs2466035, rs1948915	0.005, 0.149, 1	1.330, 1.210, 1.130	1.00e-13, 2.00E-08, 4.00E-11	21037568, 23770605, 27363682
R76-L078	FL	8:129074450:G:A	8q24.21	rs58467928	0.377194	292/277506	1.05 (0.89-1.24)	0.582825	NA	NA	NA	NA	0.405906	1435/378749	1.23 (1.14-1.32)	3.64678e-08	1727/656265	1.20 (1.12-1.28)	1.755e-07	0.09186	HL, DLBCL, FL	rs13279159, rs13255292, rs13254990	0.002, 0.711, 0.707	1.330, 1.220, 1.180	2.00E-08, 1.00E-12, 1.00E-08	35939300, 25261932, 25279986
R77-L079	CLL	8:141739740:A:G	8q24.3	rs149635919	0.00896094	662/277506	2.21 (1.21-4.03)	0.0101428	0.0111	2845/448087	1.97 (1.45-2.68)	2.542e-05	0.00182051	935/378742	2.10 (0.77-5.67)	0.144892	4442/1104335	2.03 (1.55-2.65)	2.461e-07	0.9472	No
R81-L082	CLL	9:37002142:A:G	9p13.2	rs12554596	0.203676	662/277506	1.02 (0.89-1.17)	0.727874	0.2087	2845/448087	1.17 (1.10-1.24)	6.319e-07	0.124242	935/378742	1.16 (1.01-1.33)	0.0404324	4442/1104335	1.14 (1.09-1.21)	6.827e-07	0.2239	No
R78-L080	CLL	9:22206987:C:T	9p21.3	rs1679013	0.460899	662/277506	0.80 (0.72-0.90)	0.000187685	0.4718	2845/448087	0.80 (0.75-0.86)	8.202e-10	0.432544	935/378742	0.88 (0.81-0.97)	0.00896169	4442/1104335	0.83 (0.79-0.87)	2.928e-13	0.2376	CLL, ALL, MM	rs1679013, rs3731217, rs2811710	1, 0.003, 0.009	1.190, NA, 1.150	1.00E-08, 2.00E-08, 2.0E-13	23770605, 23996088, 27363682
R78-L080	MGUS	9:21965232:C:G	9p21.3	rs2188127	0.142085	107/277506	0.95 (0.64-1.40)	0.780434	0.1311	4168/445997	0.85 (0.79-0.91)	3.327e-06	0.103118	831/499517	0.85 (0.73-1.00)	0.0505464	5106/1223020	0.85 (0.80-0.91)	7.208e-07	0.86	CLL, ALL, MM	rs1679013, rs3731217, rs2811710	0.003, 0.930, 0.289	1.190, NA, 1.150	1.00E-08, 2.00E-08, 2.0E-13	23770605, 23996088, 27363682
R83-L084	HL	10:11107939:G:C	10p14	rs61830421	0.0394201	105/277506	1.08 (0.53-2.19)	0.829296	0.034	975/449793	1.71 (1.40-2.09)	7.138e-07	0.0231181	1033/378749	1.29 (0.96-1.71)	0.0866782	2113/1106048	1.53 (1.30-1.79)	2.709e-07	0.1724	No
R84-L085	HL	10:63189065:C:T	10q21.2	rs551134761	0.00267095	105/277506	2.80 (0.15-51.77)	0.489587	0.0034	975/449793	3.72 (1.97-7.04)	0.0004104	0.000506204	1033/378749	4.25 (1.52-11.87)	0.0057799	2113/1106048	3.82 (2.24-6.53)	9.296e-07	0.9556	No
R86-L086	CLL	10:72382869:A:C	10q22.1	rs142239370	0.0401115	662/277506	1.90 (1.44-2.51)	5.69312e-06	0.042	2845/448087	1.45 (1.29-1.63)	1.752e-09	0.0335172	935/378742	1.53 (1.23-1.89)	0.000105087	4442/1104335	1.52 (1.38-1.68)	1.066e-16	0.2174	Lymphocytic leukemia	rs117853866	1	1.684	4e-07	32887889	0.043981	1.88 (1.26-2.80)	0.0016087	0.0465	1.38 (0.99-1.94)	0.0606	1.53 (1.39-1.67)	2.88487e-19	0.499335
R86-L086	FL	10:72382869:A:C	10q22.1	rs142239370	0.0400699	292/277506	1.62 (1.07-2.46)	0.0232509	NA	NA	NA	NA	0.0335431	1435/378749	1.60 (1.35-1.91)	1.16982e-07	1727/656266	1.60 (1.36-1.89)	1.083e-08	0.9577	Lymphocytic leukemia	rs117853866	1	1.684	4e-07	32887889	NA	NA	NA	NA	NA	NA	NA	NA	NA
R87-L087	CLL	10:90751516:C:T	10q23.31	rs1324551	0.500336	662/277506	0.80 (0.71-0.89)	4.04511e-05	0.4933	2845/448087	0.78 (0.74-0.83)	1.178e-19	0.457416	935/378742	0.81 (0.74-0.88)	4.35532e-06	4442/1104335	0.79 (0.76-0.83)	1.212e-26	0.8333	CLL	rs4406737	0.612	1.27	1e-14	23770605
R88-L088	CLL	10:94502244:T:C	10q23.33	rs11187157	0.44003	662/277506	1.31 (1.18-1.47)	1.18203e-06	0.44	2845/448087	1.15 (1.09-1.21)	2.163e-07	0.43144	935/378742	1.21 (1.11-1.33)	3.48001e-05	4442/1104335	1.19 (1.14-1.24)	5.88e-15	0.08929	Non-Hodgkin lymphoma subtypes	rs11187157	1	1.15	3e-09	36273105	0.43992	1.20 (1.02-1.41)	0.024548	0.4229	1.30 (1.12-1.50)	0.0004935	1.20 (1.15-1.24)	1.73776e-18	0.524301
R89-L090	CLL	10:105694301:C:T	10q24.33	rs7902587	0.0956536	662/277506	1.23 (1.02-1.49)	0.0291427	0.0931	2845/448087	1.14 (1.04-1.24)	0.005144	0.083323	935/378742	1.39 (1.20-1.62)	1.83916e-05	4442/1104335	1.20 (1.12-1.30)	5.098e-07	0.07542	MM	rs11813268	0.534	1.15	1e-09	39103364
R90-L091	HL	10:112885686:C:T	10q25.2	rs562588405	0.00683007	105/277506	10.16 (1.68-61.49)	0.0116284	0.0018	975/449793	3.66 (2.02-6.64)	0.000315	0.00404914	1033/378749	2.14 (1.09-4.20)	0.0262488	2113/1106048	3.10 (2.01-4.79)	3.327e-07	0.2103	No
R92-L093	CLL	11:12253170:C:A	11p15.3	rs145916219	0.00511198	662/277506	3.21 (1.42-7.28)	0.00510352	0.0018	2845/448087	2.64 (1.59-4.40)	0.0006289	0.00279055	935/378742	2.50 (1.06-5.89)	0.0365317	4442/1104335	2.73 (1.85-4.05)	5.057e-07	0.9009	No
R91-L092	CLL	11:2321095:C:A	11p15.5	rs2521269	0.56134	662/277506	0.82 (0.73-0.92)	0.000477068	0.5275	2845/448087	0.83 (0.79-0.88)	1.544e-10	0.564352	935/378742	0.79 (0.73-0.87)	5.02794e-07	4442/1104335	0.82 (0.78-0.86)	3.867e-18	0.7036	CLL	rs7944004	0.496	1.2	2e-10	23770605
R99-L100	HL	11:68213665:C:T	11q13.2	rs142772908	0.0133953	105/277506	1.63 (0.49-5.47)	0.426522	0.0118	975/449793	2.09 (1.56-2.79)	5.966e-06	0.0065429	1033/378749	1.58 (0.94-2.66)	0.0841415	2113/1106048	1.94 (1.51-2.49)	2.255e-07	0.6327	AML	rs4930561	0.009	1.17	2e-08	34716350
R100-L101	HL	11:96809472:G:C	11q21	rs183669342	0.00298432	105/277506	1.99 (0.15-27.03)	0.605745	0.0034	975/449793	4.20 (2.54-6.94)	2.821e-06	0.0019295	1033/378749	1.30 (0.48-3.53)	0.601976	2113/1106048	3.25 (2.08-5.08)	2.135e-07	0.1137	No
R101-L102	CLL	11:108344264:C:T	11q22.3	rs72992191	0.14469	662/277506	0.81 (0.69-0.95)	0.00906442	0.1416	2845/448087	0.87 (0.80-0.95)	0.001032	0.227907	935/378742	0.85 (0.76-0.95)	0.00317951	4442/1104335	0.85 (0.80-0.91)	6.365e-07	0.7072	No
R102-L103	FL	11:118606678:TA:T	11q23.3	rs140083693	0.200945	292/277506	1.54 (1.25-1.89)	4.28993e-05	NA	NA	NA	NA	0.173987	1435/378749	1.35 (1.23-1.48)	6.85962e-11	1727/656267	1.38 (1.27-1.50)	4.118e-14	0.2615	FL, Malignant lymphoma	rs4938573, rs7945144	0.888, 0.692	1.340, 1.190	6.00E-20, 1.00E-09	25279986, 34594039
R102-L103	DLBCL	11:118606678:TA:T	11q23.3	rs140083693	0.200963	775/277506	1.22 (1.07-1.38)	0.00239271	NA	NA	NA	NA	0.173923	1505/378749	1.20 (1.10-1.32)	7.18191e-05	2280/656255	1.21 (1.12-1.30)	6.854e-07	0.8613	FL, Malignant lymphoma	rs4938573, rs7945144	0.888, 0.692	1.340, 1.190	6.00E-20, 1.00E-09	25279986, 34594039
R103-L104	CLL	11:123355391:A:G	11q24.1	rs35923643	0.195028	662/277506	1.86 (1.62-2.13)	7.46277e-19	0.1886	2845/448087	1.57 (1.48-1.67)	2.349e-43	0.221276	935/378742	1.56 (1.41-1.72)	1.46083e-18	4442/1104335	1.60 (1.53-1.69)	5.36e-77	0.07951	CLL, FL, B-cell malignancies, Malignant lymphoma	rs735665, rs735665, rs4525246, rs35923643	0.993, 0.993, 0.410, 1	1.450, 1.810, NA, 1.190	4.00E-12, 4.00E-09, 3.00E-14, 8.00E-13	18758461, 20639881, 28112199, 36273105
R107-L108	HL	12:26510058:C:T	12p11.23	rs118080161	0.00360633	105/277506	16.74 (1.77-157.97)	0.0138807	0.0044	975/449793	3.34 (2.04-5.49)	3.29e-05	0.000749047	1033/378749	1.36 (0.28-6.68)	0.708119	2113/1106048	3.32 (2.08-5.30)	5.018e-07	0.2011	No
R108-L109	MZL	12:27427957:C:G	12p11.23	rs73083074	0.0029946	110/277506	17.14 (1.84-160.01)	0.0126453	NA	NA	NA	NA	0.000503056	513/378749	11.70 (4.02-34.06)	6.50429e-06	623/656255	12.56 (4.79-32.94)	2.69e-07	0.7621	No
R109-L111	CLL	12:56449435:G:A	12q13.2	rs7302200	0.342252	662/277506	0.90 (0.80-1.01)	0.0645357	0.3184	2845/448087	0.88 (0.83-0.93)	1.527e-05	0.295573	935/378742	0.91 (0.82-1.00)	0.061437	4442/1104335	0.89 (0.85-0.93)	7.383e-07	0.8536	No
R110-L112	MZL	12:63126073:G:A	12q14.2	rs17098246	0.0497174	110/277506	0.48 (0.26-0.90)	0.0220521	NA	NA	NA	NA	0.0917008	513/378749	0.57 (0.45-0.73)	5.99405e-06	623/656255	0.56 (0.45-0.70)	4.489e-07	0.6101	No
R110-L112	MZL	12:63126445:G:A	12q14.2	rs58319688	0.0496954	110/277506	0.48 (0.26-0.90)	0.0221508	NA	NA	NA	NA	0.0917682	513/378749	0.57 (0.45-0.73)	6.15432e-06	623/656255	0.56 (0.45-0.70)	4.632e-07	0.6087	No
R112-L114	CLL	12:113488770:A:G	12q24.13	rs4767057	0.607531	662/277506	0.92 (0.83-1.04)	0.173537	0.5906	2845/448087	0.87 (0.83-0.92)	1.595e-06	0.523153	935/378742	0.89 (0.81-0.97)	0.00893738	4442/1104335	0.88 (0.85-0.92)	4.994e-08	0.6896	CLL	rs6489882	0.125	1.16	5e-08	28165464
R113-L115	CLL	12:117001345:G:T	12q24.22	rs7133288	0.258869	662/277506	1.27 (1.12-1.43)	0.000224973	0.2518	2845/448087	1.14 (1.07-1.21)	2.326e-05	0.314879	935/378742	1.10 (1.00-1.22)	0.0529115	4442/1104335	1.15 (1.09-1.20)	2.658e-08	0.2146	ALL	rs2089222	0.011	2.26	8e-08	19684603	0.2546	1.02 (0.85-1.22)	0.85302	0.2654	1.13 (0.97-1.33)	0.1149	1.14 (1.09-1.19)	1.49781e-08	0.466419
R114-L116	CLL	13:51374595:G:A	13q14.3	rs6561593	0.0606139	662/277506	1.49 (1.19-1.88)	0.000618031	0.0644	2845/448087	1.23 (1.11-1.35)	3.835e-05	0.0622624	935/378742	1.30 (1.10-1.54)	0.0024632	4442/1104335	1.27 (1.17-1.38)	4.479e-09	0.2964	No						0.064266	1.09 (0.78-1.52)	0.60014	0.0782	1.06 (0.80-1.40)	0.6755	1.25 (1.16-1.34)	1.05501e-08	0.345613
R119-L121	MGUS	14:40601945:A:G	14q21.1	rs72685045	0.0205444	107/277506	0.57 (0.22-1.52)	0.264495	0.0251	4168/445997	1.37 (1.21-1.54)	8.789e-07	0.00749691	831/499517	1.40 (0.81-2.39)	0.224802	5106/1223020	1.35 (1.20-1.52)	9.928e-07	0.2225	No
R120-L122	DLBCL	14:47481945:A:G	14q21.3	rs12434407	0.399519	775/277506	0.85 (0.76-0.94)	0.00144258	NA	NA	NA	NA	0.368785	1505/378749	0.85 (0.79-0.92)	3.87062e-05	2280/656255	0.85 (0.80-0.90)	2.328e-07	0.8727	No
R121-L123	HL	14:91304292:G:A	14q32.11	rs146799313	0.0270318	105/277506	1.51 (0.64-3.58)	0.347036	0.0252	975/449793	1.85 (1.46-2.36)	2.424e-06	0.0126166	1033/378749	1.28 (0.86-1.90)	0.21898	2113/1106048	1.66 (1.36-2.04)	6.783e-07	0.2843	No
R122-L124	LPL-WM	14:96043546:G:A	14q32.13	rs117972357	0.0027213	131/277506	87.17 (18.82-403.75)	1.11163e-08	NA	NA	NA	NA	0.00258454	230/378748	17.01 (9.57-30.24)	4.74242e-22	361/656254	20.81 (12.14-35.66)	2.307e-28	0.05044	LPL-WM	rs117410836	0.134	4.9	9e-19	30305637
R123-L125	CLL	15:40397936:G:T	15q15.1	rs539846	0.49656	662/277506	1.41 (1.26-1.57)	1.33543e-09	0.4852	2845/448087	1.20 (1.13-1.27)	1.63e-10	0.506744	935/378742	1.25 (1.15-1.37)	9.26296e-07	4442/1104335	1.25 (1.19-1.30)	5.957e-22	0.04507	CLL	rs8024033	0.949	1.22	3e-10	26956414
R124-L126	CLL	15:56432339:C:T	15q21.3	rs4351994	0.124272	662/277506	1.39 (1.18-1.64)	7.46157e-05	0.1238	2845/448087	1.23 (1.14-1.34)	2.279e-07	0.0833452	935/378742	1.26 (1.08-1.46)	0.00304719	4442/1104335	1.26 (1.18-1.35)	4.009e-12	0.4302	CLL	rs11636802	0.717	1.41	2e-13	23770605
R125-L127	CLL	15:69992458:T:C	15q23	rs4776471	0.617372	662/277506	0.75 (0.67-0.84)	3.82455e-07	0.6096	2845/448087	0.76 (0.72-0.80)	2.381e-24	0.601383	935/378742	0.72 (0.65-0.78)	1.64097e-13	4442/1104335	0.75 (0.72-0.78)	4.599e-40	0.4993	CLL	rs7176508	0.95	1.37	5e-12	18758461
R127-L129	DLBCL	16:28510537:A:G	16p11.2	rs40836	0.461879	775/277506	1.15 (1.03-1.27)	0.00885442	NA	NA	NA	NA	0.527149	1505/378749	1.17 (1.09-1.26)	1.80597e-05	2280/656255	1.16 (1.10-1.23)	6.419e-07	0.7435	No
R130-L132	CLL	16:74660174:G:A	16q23.1	rs12933037	0.406852	662/277506	0.87 (0.78-0.97)	0.0138357	0.3997	2845/448087	0.91 (0.86-0.96)	0.0005294	0.335586	935/378742	0.87 (0.79-0.96)	0.00511352	4442/1104335	0.89 (0.86-0.94)	9.779e-07	0.6511	MM	rs7193541	0.947	1.13	5e-12	27363682
R131-L133	CLL	16:85928621:A:T	16q24.1	rs391855	0.421789	662/277506	0.79 (0.71-0.88)	3.11229e-05	0.4153	2845/448087	0.77 (0.73-0.82)	1.627e-19	0.481754	935/378742	0.77 (0.70-0.84)	8.18559e-09	4442/1104335	0.77 (0.74-0.81)	3.294e-29	0.9175	CLL, Malignant lymphoma	rs391525, rs375288	0.619, 0.596	1.560, 1.05	3.00E-09, 1.00E-08	21131588, 36273105
R135-L137	MGUS	17:16849139:A:G	17p11.2	rs4273077	0.0942461	107/277506	1.70 (1.07-2.69)	0.0236216	0.1017	4168/445997	1.22 (1.14-1.30)	3.533e-09	0.0967662	831/499517	1.33 (1.15-1.55)	0.000160273	5106/1223020	1.25 (1.17-1.32)	1.228e-12	0.2327	MM, MM-MGUS, MGUS	rs4273077, rs57968458, rs74998556	1, 0.633, 0.582	1.255, 1.433, 1.460	8.00E-09, 3.00E-10, 9.00E-07	23955597, 26007630, 30737484	0.10107	1.07 (0.90-1.28)	0.42889	NA	NA	NA	1.23 (1.16-1.30)	1.21012e-12	0.101609
R135-L137	MM	17:16842991:G:A	17p11.2	rs34562254	0.0987831	745/277506	1.15 (0.97-1.37)	0.112518	0.1056	1638/449163	1.42 (1.29-1.57)	7.147e-12	0.100013	1608/378739	1.18 (1.06-1.32)	0.0035879	3991/1105408	1.28 (1.20-1.37)	1.46e-12	0.02048	MM, MM-MGUS, MGUS	rs4273077, rs57968458, rs74998556	0.826, 0.713, 0.630	1.255, 1.433, 1.460	8.00E-09, 3.00E-10, 9.00E-07	23955597, 26007630, 30737484
R134-L136	CLL	17:7472884:G:A	17p13.1	rs10438740	0.575262	662/277506	0.87 (0.78-0.97)	0.0122059	0.5694	2845/448087	0.91 (0.86-0.96)	0.0007109	0.487683	935/378742	0.85 (0.78-0.94)	0.00064118	4442/1104335	0.89 (0.85-0.93)	2.232e-07	0.4271	Lymphocytic leukemia	rs78378222	0.018	2.486	2e-09	32887889
R137-L139	CLL	17:47047596:A:G	17q21.32	rs3809770	0.406483	662/277506	1.09 (0.98-1.22)	0.119677	0.3855	2845/448087	1.11 (1.05-1.17)	0.0001103	0.407523	935/378742	1.18 (1.07-1.29)	0.000541589	4442/1104335	1.12 (1.08-1.17)	2.023e-07	0.5238	No
R138-L140	CLL	18:57626359:T:C	18q21.32	rs11152193	0.585452	662/277506	1.20 (1.07-1.34)	0.00127151	0.5825	2845/448087	1.15 (1.09-1.22)	4.647e-07	0.55886	935/378742	1.30 (1.19-1.43)	1.46416e-08	4442/1104335	1.19 (1.14-1.25)	6.109e-15	0.08213	CLL	rs4368253	0.681	1.19	3e-08	23770605
R139-L141	CLL	18:60783251:G:A	18q21.33	rs72941314	0.0688641	662/277506	1.27 (1.02-1.58)	0.0357363	0.0661	2845/448087	1.31 (1.19-1.44)	7.328e-08	0.11546	935/378742	1.44 (1.26-1.64)	4.85188e-08	4442/1104335	1.35 (1.25-1.45)	7.133e-15	0.4661	CLL, FL	rs4987852, rs17749561	0.968, 0.009	1.470, 1.340	3.00E-12, 8.00E-10	23770605, 25279986
R141-L143	MM	19:3369572:T:G	19p13.3	rs11085015	0.802374	745/277506	0.85 (0.74-0.98)	0.021425	0.7978	1638/449163	0.80 (0.72-0.88)	5.482e-06	0.799801	1608/378739	0.86 (0.79-0.94)	0.000605648	3991/1105408	0.84 (0.79-0.89)	3.161e-09	0.5008	MM	rs11085015	1	1.19	1.73e-13	39103364
R142-L144	CLL	19:6595460:T:C	19p13.3	rs12971302	0.317424	662/277506	1.12 (0.99-1.26)	0.0699278	0.3139	2845/448087	1.12 (1.06-1.18)	0.0001367	0.424673	935/378742	1.20 (1.10-1.32)	7.53789e-05	4442/1104335	1.14 (1.09-1.19)	2.918e-08	0.3982	No						0.32	1.09 (0.92-1.29)	0.34199	0.3389	1.04 (0.90-1.21)	0.5901	1.13 (1.08-1.18)	3.46651e-08	0.498026
R141-L143	MGUS	19:3369572:T:G	19p13.3	rs11085015	0.802434	107/277506	0.96 (0.67-1.38)	0.830059	0.7978	4168/445997	0.88 (0.82-0.93)	3.332e-05	0.799843	831/499517	0.83 (0.74-0.93)	0.00131465	5106/1223020	0.87 (0.82-0.92)	3.673e-07	0.5873	MM	rs11085015	1	1.19	1.73e-13	39103364
R145-L147	CLL	19:44829479:A:G	19q13.31	rs186945886	0.0040214	662/277506	1.52 (0.65-3.55)	0.334512	0.0016	2845/448087	3.18 (2.07-4.90)	5.075e-06	0.00338487	935/378742	1.75 (0.83-3.68)	0.13844	4442/1104335	2.46 (1.74-3.49)	3.735e-07	0.1896	No
R146-L148	CLL	19:47689921:C:G	19q13.32	rs3745621	0.259595	662/277506	1.14 (1.01-1.29)	0.0412876	0.2573	2845/448087	1.20 (1.13-1.27)	1.989e-09	0.262309	935/378742	1.27 (1.15-1.40)	3.02225e-06	4442/1104335	1.20 (1.15-1.26)	2.42e-14	0.4032	CLL	rs11083846	0.003	1.35	4e-09	18758461
R154-L156	FL	21:38233237:G:A	21q22.13	rs2835507	0.205428	292/277506	0.85 (0.69-1.04)	0.109809	NA	NA	NA	NA	0.24248	1435/378749	0.80 (0.73-0.87)	6.44466e-07	1727/656268	0.81 (0.74-0.87)	2.526e-07	0.5796	No
R155-L157	CLL	21:39376983:T:C	21q22.13	rs191733843	0.0133319	662/277506	0.51 (0.31-0.83)	0.00741669	0.0107	2845/448087	0.59 (0.41-0.85)	0.002879	0.0149519	935/378742	0.48 (0.30-0.75)	0.0016038	4442/1104335	0.53 (0.42-0.68)	8.257e-07	0.7608	B-ALL	rs9976326	0.003	1.19	1e-08	31767839
R158-L159	MM	22:39527583:C:T	22q13.1	rs79502	0.596914	745/277506	1.23 (1.11-1.37)	0.000125534	0.5862	1638/449163	1.26 (1.17-1.35)	6.11e-10	0.674972	1608/378739	1.14 (1.06-1.23)	0.000596582	3991/1105408	1.21 (1.15-1.26)	1.801e-14	0.1766	MM	rs877529	0.544	1.228	8e-16	23955597
R160-L161	CLL	22:50960101:G:A	22q13.33	rs131814	0.609421	662/277506	0.80 (0.72-0.90)	0.000141804	0.6019	2845/448087	0.90 (0.85-0.95)	0.0001368	0.632234	935/378742	0.89 (0.81-0.98)	0.0168803	4442/1104335	0.88 (0.84-0.92)	2.664e-08	0.2122	CLL	rs140522	0.747	1.115	3e-09	28165464
*Please check Supplementary Information document (Description and content section) to understand index.

## Sheet: STable 7
Supplementary Table 7. λgc values for all GWASs.
Phenotype	Lambda
CLL	1.03
DLBCL	0.998
FL	1.008
HL	1.006
LPL-WM	0.977
MCL	0.881
MGUS	1.011
MM	0.994
MZL	1.02
PTCL	0.87
Cell-B	1.019
Cell-P	1.018
Drug-G1	1.007
LN	1.026
MM-MGUS	1.013
Soma-G1	1.003
Soma-G2	1.026

## Sheet: STable 8
Supplementary Table 8. Genome-wide significant and suggestive associations from phenocluster-based GWAS analyses.
Index	Phenocluster	Variant			UKBB				MVP				FinnGen				Meta-analysis				ASSET 1-sided			Reported
		ID	Cytoband	rsID	AF	No. Cases/ No. controls	OR (95%CI)	P	AF	No. Cases/ No. controls	OR (95%CI)	P	AF	No. Cases/ No. controls	OR (95%CI)	P	No. Cases/ No. controls	OR (95%CI)	P	PHET	OR (95%CI)	P	Subtypes	Subtype(s)	rsID(s)	r2(s)	OR(s)	P(s)	PMID(s)
R5-L005	Cell-B	1:78086718:C:T	1p31.1	rs71641308	0.0797823	2255/277506	1.28 (1.14-1.44)	4.46941e-05	0.0728	3820/449830	1.19 (1.08-1.31)	0.0002649	0.0974499	6123/378746	1.14 (1.08-1.22)	1.531e-05	12198/1106082	1.18 (1.12-1.24)	1.567e-10	0.2934	1.14 (1.09-1.19)	1.4972e-09	CLL,FL,HL,DLBCL,MZL,MCL,MGUS,MM,LPL-WM	Malignant lymphoma*	rs17391694	0.212	1.19	2e-08	36273105
R5-L006	Drug-G1	1:78450517:C:A	1p31.1	rs34517439	0.1221	2871/277506	1.21 (1.11-1.31)	9.65962e-06	0.1114	5458/449793	1.16 (1.09-1.24)	2.771e-06	0.127564	7658/378749	1.10 (1.05-1.15)	9.184e-05	15987/1106048	1.14 (1.10-1.18)	2.945e-12	0.1577	1.13 (1.09-1.17)	1.31222e-12	CLL,FL,HL,DLBCL,MZL,MGUS,MM,LPL-WM	Malignant lymphoma*	rs17391694	0.544	1.19	2e-08	36273105
R5-L005	LN	1:78086718:C:T	1p31.1	rs71641308	0.0797823	3283/277506	1.21 (1.10-1.33)	0.000104455	0.0728	17863/449793	1.15 (1.11-1.21)	1.05e-10	0.0974499	10791/499517	1.08 (1.03-1.13)	0.001059	31937/1226816	1.13 (1.09-1.17)	8.935e-13	0.06199	1.14 (1.09-1.19)	1.4972e-09	CLL,FL,HL,DLBCL,MZL,MCL,MGUS,MM,LPL-WM	Malignant lymphoma*	rs17391694	0.212	1.19	2e-08	36273105
R5-L006	Soma-G2	1:78450517:C:A	1p31.1	rs34517439	0.1221	2182/277506	1.22 (1.11-1.34)	5.51684e-05	0.1114	4483/449163	1.18 (1.10-1.26)	2.439e-06	0.127564	4048/378749	1.10 (1.03-1.18)	0.004136	10713/1105418	1.16 (1.11-1.21)	6.13e-11	0.1934	1.13 (1.09-1.17)	1.31222e-12	CLL,FL,HL,DLBCL,MZL,MGUS,MM,LPL-WM	Malignant lymphoma*	rs17391694	0.544	1.19	2e-08	36273105
R7-L008	Cell-P	1:153748219:C:T	1q21.3	rs36064263	0.0598021	912/277506	1.08 (0.90-1.30)	0.412334	0.0631	5806/449163	1.19 (1.10-1.27)	3.119e-06	0.0358723	2439/499517	1.31 (1.13-1.52)	0.0004049	9157/1226186	1.19 (1.11-1.27)	5.899e-07	0.3729	1.20 (1.13-1.27)	2.92387e-09	FL,DLBCL,MCL,PTCL,MGUS,MM	MM (IgH translocation)	rs7536700	0.269	1.53	4e-06	23502783
R7-L008	MM-MGUS	1:153723037:T:C	1q21.3	rs12097583	0.0596629	852/277506	1.06 (0.87-1.30)	0.551181	0.0615	5806/449136	1.20 (1.11-1.29)	1.577e-06	0.0358973	2951/377997	1.25 (1.09-1.43)	0.00115231	9609/1104666	1.19 (1.12-1.27)	8.701e-08	0.4151	1.21 (1.13-1.28)	1.64843e-09	FL,DLBCL,MCL,PTCL,MGUS,MM	MM (IgH translocation)	rs7536700	0.28	1.53	4e-06	23502783
R9-L010	Cell-B	1:160899100:G:A	1q23.3	rs11586556	0.101947	2255/277506	0.89 (0.80-0.98)	0.0241691	0.0983	3820/449830	0.87 (0.80-0.95)	0.001761	0.122042	6123/378746	0.89 (0.84-0.94)	3.096e-05	12198/1106082	0.88 (0.84-0.93)	1.763e-07	0.935	0.90 (0.86-0.94)	2.07824e-06	CLL,FL,HL,DLBCL,MZL,MCL,MM,LPL-WM	No
R9-L010	Drug-G1	1:160899100:G:A	1q23.3	rs11586556	0.101947	2871/277506	0.90 (0.82-0.98)	0.0197002	0.0983	5458/449793	0.89 (0.83-0.96)	0.001911	0.122042	7658/378749	0.91 (0.87-0.96)	0.0002035	15987/1106048	0.90 (0.87-0.94)	5.514e-07	0.9202	0.90 (0.86-0.94)	2.07824e-06	CLL,FL,HL,DLBCL,MZL,MCL,MM,LPL-WM	No
R12-L012	LN	1:242034263:A:G	1q43	rs72755295	0.0326777	3283/277506	1.14 (0.99-1.31)	0.0712131	0.0322	17863/449793	1.11 (1.05-1.18)	0.0004487	0.031491	10791/499517	1.21 (1.12-1.31)	8.975e-07	31937/1226816	1.15 (1.10-1.21)	2.283e-08	0.2793	1.21 (1.13-1.30)	6.59453e-08	CLL,FL,DLBCL,MZL,MCL,MGUS,MM	No
R12-L012	Drug-G1	1:242023898:A:G	1q43	rs4149909	0.0321921	2871/277506	1.20 (1.03-1.40)	0.0198144	0.0322	5458/449793	1.14 (1.03-1.26)	0.01387	0.0312146	7658/378749	1.25 (1.14-1.37)	2.163e-06	15987/1106048	1.19 (1.12-1.27)	2.189e-07	0.4686	1.21 (1.13-1.29)	7.27449e-08	CLL,FL,DLBCL,MZL,MCL,MGUS,MM	No
R15-L014	Cell-B	2:61082759:C:T	2p16.1	rs842628	0.656881	2255/277506	1.05 (0.98-1.12)	0.159674	0.6682	3820/449830	1.08 (1.03-1.14)	0.002023	0.649114	6123/378746	1.09 (1.05-1.14)	2.78e-06	12198/1106082	1.08 (1.05-1.11)	2.953e-07	0.5441	1.10 (1.06-1.14)	3.85129e-07	CLL,HL,DLBCL,MZL,MCL,LPL-WM	HL	rs1432295	0.156	1.22	2e-08	21037568
R13-L013	Cell-P	2:25607758:T:C	2p23.3	rs6761076	0.191514	912/277506	0.85 (0.76-0.95)	0.00451357	0.1802	5806/449163	0.86 (0.81-0.90)	9.979e-09	0.278678	2439/499517	0.80 (0.75-0.86)	5.188e-11	9157/1226186	0.84 (0.81-0.88)	6.304e-15	0.4809	0.84 (0.80-0.87)	8.64341e-17	MGUS,MM	MM, B-cell malignancies, DLBCL	rs7577599, rs6546149, rs79480871	0.97, 0.515, 0.005	1.24, NA, 1.34	1.00E-16, 6.00E-10, 4.00E-08	27363682, 28112199, 25261932
R13-L013	MM-MGUS	2:25613146:T:C	2p23.3	rs7577599	0.189277	852/277506	0.82 (0.73-0.93)	0.00128	0.1792	5806/449136	0.85 (0.81-0.90)	4.466e-09	0.277743	2951/377997	0.87 (0.82-0.92)	2.89274e-06	9609/1104666	0.86 (0.82-0.89)	7.943e-15	0.6873	0.84 (0.80-0.87)	7.71827e-17	MGUS,MM	MM, B-cell malignancies, DLBCL	rs7577599, rs6546149, rs79480871	1, 0.515, 0.005	1.24, NA, 1.34	1.00E-16, 6.00E-10, 4.00E-08	27363682, 28112199, 25261932
R16-L015	Cell-B	2:111910694:C:T	2q13	rs6734942	0.382657	2255/277506	1.16 (1.08-1.23)	7.36055e-06	0.3641	3820/449830	1.18 (1.13-1.24)	1.352e-11	0.380298	6123/378746	1.09 (1.05-1.13)	9.851e-06	12198/1106082	1.13 (1.10-1.17)	1.94e-17	0.02741				CLL	rs1439287	0.599	1.37	5e-15	24292274
R16-L015	Drug-G1	2:111962429:T:C	2q13	rs28766030	0.280057	2871/277506	1.11 (1.04-1.17)	0.00108813	0.2732	5458/449793	1.11 (1.06-1.16)	6.841e-06	0.272383	7658/378749	1.09 (1.05-1.13)	8.946e-07	15987/1106048	1.10 (1.07-1.13)	3.458e-12	0.8991	1.13 (1.09-1.17)	1.09639e-11	CLL,FL,HL,MCL,PTCL,LPL-WM	CLL	rs1439287	0.245	1.37	5e-15	24292274
R16-L015	LN	2:111877673:GT:G	2q13	rs1491312707	0.479106	3283/277506	1.14 (1.08-1.20)	4.14792e-07	0.4414	17863/449793	1.07 (1.04-1.10)	7.253e-08	0.505347	10791/499517	1.07 (1.04-1.10)	1.437e-06	31937/1226816	1.08 (1.06-1.10)	1.864e-15	0.08234				CLL	rs1439287	0.001	1.37	5e-15	24292274
R17-L016	Cell-B	2:113727466:C:T	2q13	rs116676115	0.013668	2255/277506	1.21 (0.92-1.58)	0.169113	0.0129	3820/449830	1.50 (1.27-1.78)	2.799e-06	0.00492974	6123/378746	1.56 (1.22-1.99)	0.0003681	12198/1106082	1.44 (1.27-1.64)	3.042e-08	0.3326	1.54 (1.31-1.81)	2.39155e-07	CLL,FL,HL,MZL	No
R16-L015	Soma-G2	2:111804511:C:A	2q13	rs7563010	0.303059	2182/277506	0.93 (0.87-1.00)	0.0391823	0.3018	4483/449163	0.89 (0.84-0.93)	1.745e-06	0.376012	4048/378749	0.95 (0.91-1.00)	0.03789	10713/1105418	0.92 (0.89-0.95)	2.326e-07	0.1119	0.90 (0.86-0.93)	4.99052e-08	CLL,MM	CLL	rs17483466	0.118	1.39	2e-10	18758461
R18-L017	Drug-G1	2:114968227:A:C	2q14.1	rs1549775	0.203906	2871/277506	1.08 (1.01-1.16)	0.0197501	0.2031	5458/449793	1.13 (1.07-1.19)	3.602e-06	0.242093	7658/378749	1.08 (1.04-1.12)	0.0001012	15987/1106048	1.09 (1.06-1.13)	2.198e-09	0.3853	1.09 (1.06-1.12)	4.94531e-09	CLL,FL,HL,DLBCL,MZL,MCL,MGUS,MM,LPL-WM	No
R18-L017	Soma-G2	2:114968227:A:C	2q14.1	rs1549775	0.203906	2182/277506	1.10 (1.02-1.19)	0.010879	0.2031	4483/449163	1.13 (1.07-1.20)	1.739e-05	0.242093	4048/378749	1.10 (1.04-1.16)	0.0004223	10713/1105418	1.11 (1.07-1.15)	2.186e-09	0.7326	1.09 (1.06-1.12)	4.94531e-09	CLL,FL,HL,DLBCL,MZL,MCL,MGUS,MM,LPL-WM	No
R18-L017	Cell-B	2:114968227:A:C	2q14.1	rs1549775	0.203906	2255/277506	1.06 (0.98-1.14)	0.154471	0.2031	3820/449830	1.13 (1.06-1.20)	8.648e-05	0.242093	6123/378746	1.09 (1.05-1.14)	4.983e-05	12198/1106082	1.10 (1.06-1.13)	1.588e-07	0.4019	1.09 (1.06-1.12)	4.94531e-09	CLL,FL,HL,DLBCL,MZL,MCL,MGUS,MM,LPL-WM	No
R18-L017	LN	2:114957653:C:T	2q14.1	rs1119845	0.218137	3283/277506	1.07 (1.00-1.13)	0.0394594	0.2179	17863/449793	1.06 (1.03-1.09)	6.035e-05	0.248519	10791/499517	1.06 (1.03-1.10)	0.0003372	31937/1226816	1.06 (1.04-1.08)	1.341e-07	0.9846	1.08 (1.05-1.11)	4.1366e-08	CLL,FL,HL,DLBCL,MZL,MCL,MGUS,MM,LPL-WM	No
R20-L019	Cell-B	2:163124637:T:C	2q24.2	rs35667974	0.0209126	2255/277506	1.25 (1.01-1.54)	0.0447559	0.0188	3820/449830	1.21 (1.02-1.44)	0.03089	0.0191089	6123/378746	1.44 (1.27-1.63)	9.868e-09	12198/1106082	1.32 (1.20-1.46)	3.794e-08	0.279	1.45 (1.28-1.65)	1.48416e-08	FL,HL,DLBCL,MZL,MCL,PTCL,LPL-WM	No
R20-L019	LN	2:163124637:T:C	2q24.2	rs35667974	0.0209126	3283/277506	1.24 (1.04-1.47)	0.0166368	0.0188	17863/449793	1.17 (1.09-1.27)	3.046e-05	0.0191089	10791/499517	1.25 (1.14-1.38)	5.709e-06	31937/1226816	1.21 (1.14-1.29)	1.829e-09	0.6251	1.45 (1.28-1.65)	1.48416e-08	FL,HL,DLBCL,MZL,MCL,PTCL,LPL-WM	No
R20-L019	Soma-G1	2:163124637:T:C	2q24.2	rs35667974	0.0209126	514/277506	1.83 (1.18-2.84)	0.0065271	NA	NA	NA	NA	0.0188	2420/378749	1.57 (1.30-1.90)	3.288e-06	2934/656255	1.62 (1.34-1.95)	3.632e-07	0.5324	1.45 (1.28-1.65)	1.48416e-08	FL,HL,DLBCL,MZL,MCL,PTCL,LPL-WM	No
R21-L020	Cell-P	2:174247965:A:G	2q31.1	rs74740426	0.0584531	912/277506	1.24 (1.02-1.49)	0.0267141	0.0595	5806/449163	1.22 (1.12-1.32)	1.395e-06	0.106621	2439/499517	1.18 (1.08-1.30)	0.0003025	9157/1226186	1.21 (1.13-1.29)	1.156e-08	0.8968	1.17 (1.11-1.23)	3.24122e-09	FL,DLBCL,MZL,MGUS,MM	No
R21-L020	MM-MGUS	2:174247965:A:G	2q31.1	rs74740426	0.0584531	852/277506	1.31 (1.07-1.60)	0.00917508	0.0595	5806/449136	1.22 (1.12-1.32)	1.395e-06	0.106621	2951/377997	1.16 (1.07-1.26)	0.000286986	9609/1104666	1.20 (1.13-1.27)	6.275e-10	0.5184	1.17 (1.11-1.23)	3.24122e-09	FL,DLBCL,MZL,MGUS,MM	No
R22-L021	Soma-G2	2:180324228:T:C	2q31.2	rs1914499	0.639666	2182/277506	0.96 (0.90-1.03)	0.267099	0.6354	4483/449163	0.91 (0.87-0.96)	0.0002242	0.680002	4048/378749	0.92 (0.87-0.96)	0.0002578	10713/1105418	0.93 (0.90-0.95)	5.561e-07	0.3526				No
R24-L023	Cell-B	2:202158540:C:CA	2q33.1	rs199562054	0.595916	2255/277506	0.92 (0.86-0.98)	0.00619598	0.5674	3820/449830	0.87 (0.83-0.91)	3.63e-09	0.570789	6123/378746	0.93 (0.89-0.96)	3.021e-05	12198/1106082	0.90 (0.88-0.93)	1.13e-12	0.1251	0.86 (0.82-0.89)	9.30183e-14	CLL,MZL,MCL,LPL-WM	CLL	rs3769825	0.299	1.19	3e-09	23770605
R24-L023	Drug-G1	2:202123430:C:T	2q33.1	rs3769821	0.687646	2871/277506	0.92 (0.87-0.98)	0.00718869	0.6684	5458/449793	0.90 (0.87-0.94)	1.243e-06	0.619382	7658/378749	0.94 (0.91-0.97)	0.0004499	15987/1106048	0.92 (0.90-0.95)	1.072e-09	0.3523	0.87 (0.84-0.90)	1.35754e-13	CLL,FL,MZL,MCL,LPL-WM	CLL	rs3769825	0.41	1.19	3e-09	23770605
R24-L023	LN	2:202152162:T:A	2q33.1	rs13113	0.461684	3283/277506	0.96 (0.91-1.00)	0.0698554	0.4429	17863/449793	0.95 (0.93-0.97)	3.884e-06	0.467957	10791/499517	0.94 (0.92-0.97)	7.074e-05	31937/1226816	0.95 (0.93-0.97)	7.342e-09	0.9259	0.90 (0.87-0.93)	8.53854e-11	CLL,FL,HL,MZL,MCL,LPL-WM	CLL	rs3769825	0.166	1.19	3e-09	23770605
R24-L023	Soma-G2	2:202112471:G:T	2q33.1	rs10931933	0.610106	2182/277506	0.93 (0.87-0.99)	0.0169153	0.5999	4483/449163	0.89 (0.85-0.93)	4.459e-07	0.629624	4048/378749	0.94 (0.90-0.99)	0.01093	10713/1105418	0.92 (0.89-0.94)	4.461e-09	0.2397	0.86 (0.83-0.90)	1.23478e-11	CLL,MZL,MCL,LPL-WM	CLL	rs3769825	0.54	1.19	3e-09	23770605
R23-L022	Drug-G1	2:198485341:A:C	2q33.1	rs2045245	0.676182	2871/277506	1.11 (1.05-1.18)	0.000314608	0.6742	5458/449793	1.07 (1.02-1.11)	0.003669	0.588275	7658/378749	1.05 (1.01-1.08)	0.004722	15987/1106048	1.07 (1.04-1.09)	7.811e-07	0.2454	1.06 (1.03-1.10)	0.000121885	CLL,FL,HL,DLBCL,MZL,MM,LPL-WM	No
R25-L024	Drug-G1	2:231068141:C:T	2q37.1	rs78565060	0.0927747	2871/277506	1.12 (1.02-1.22)	0.021079	0.1018	5458/449793	1.22 (1.15-1.30)	1.557e-10	0.0668979	7658/378749	1.06 (1.00-1.13)	0.05477	15987/1106048	1.14 (1.10-1.19)	2.874e-10	0.01724	1.25 (1.17-1.34)	5.32625e-10	CLL,MZL,MCL,LPL-WM	CLL, Malignant lymphoma	rs13397985, rs6436922	0.239, 0.257	1.41, 1.15	6.00E-10, 1.00E-08	18758461, 36273105
R25-L024	LN	2:231171423:C:T	2q37.1	rs2396742	0.250275	3283/277506	1.10 (1.04-1.17)	0.000923166	0.2304	17863/449793	1.12 (1.09-1.15)	1.946e-17	0.198334	10791/499517	1.08 (1.04-1.11)	2.658e-05	31937/1226816	1.10 (1.08-1.13)	6.444e-19	0.2303	1.34 (1.27-1.41)	3.3417e-29	CLL,LPL-WM	CLL, Malignant lymphoma	rs13397985, rs6436922	0.657, 0.646	1.41, 1.15	6.00E-10, 1.00E-08	18758461, 36273105
R25-L024	Soma-G2	2:231070313:TA:T	2q37.1	rs35825596	0.0883528	2182/277506	1.11 (0.99-1.24)	0.0647009	0.1012	4483/449163	1.23 (1.15-1.32)	1.174e-09	0.0669083	4048/378749	1.09 (1.00-1.19)	0.05636	10713/1105418	1.17 (1.11-1.22)	6.205e-10	0.06271	1.26 (1.17-1.35)	2.09396e-10	CLL,MZL,MCL,LPL-WM	CLL, Malignant lymphoma	rs13397985, rs6436922	0.239, 0.257	1.41, 1.15	6.00E-10, 1.00E-08	18758461, 36273105
R25-L024	Cell-P	2:231187167:A:G	2q37.1	rs10933330	0.289445	912/277506	1.12 (1.01-1.23)	0.0291891	0.2601	5806/449163	1.10 (1.05-1.15)	4.959e-05	0.278482	2439/499517	1.11 (1.05-1.19)	0.000843	9157/1226186	1.11 (1.06-1.15)	4.523e-07	0.9532	1.32 (1.26-1.39)	1.35401e-28	CLL,LPL-WM	CLL, Malignant lymphoma	rs13397985, rs6436922	0.348, 0.341	1.41, 1.15	6.00E-10, 1.00E-08	18758461, 36273105
R25-L024	MM-MGUS	2:231187167:A:G	2q37.1	rs10933330	0.289445	852/277506	1.07 (0.96-1.19)	0.212453	0.2601	5806/449136	1.10 (1.05-1.15)	4.959e-05	0.278482	2951/377997	1.10 (1.04-1.16)	0.00164343	9609/1104666	1.10 (1.06-1.13)	5.758e-07	0.8822	1.32 (1.26-1.39)	1.35401e-28	CLL,LPL-WM	CLL, Malignant lymphoma	rs13397985, rs6436922	0.348, 0.341	1.41, 1.15	6.00E-10, 1.00E-08	18758461, 36273105
R28-L029	Cell-P	3:41962662:G:T	3p22.1	rs1716981	0.838859	912/277506	0.86 (0.76-0.97)	0.0127057	0.819	5806/449163	0.86 (0.82-0.90)	7.537e-10	0.797752	2439/499517	0.81 (0.75-0.86)	5.576e-10	9157/1226186	0.85 (0.81-0.89)	8.698e-15	0.4248	0.84 (0.81-0.88)	1.36688e-17	MGUS,MM,LPL-WM	MM, MM-MGUS, B-cell malignancies, MGUS	rs1052501, rs73071352, rs6763508, rs9848754	0.994, 0.844, 0.924, 0.924	1.32, 1.28, NA, 1.44	2.00E-08, 3.00E-08, 8.00E-12, 6.00E-07	22120009, 26007630, 28112199, 30737484
R28-L029	MM-MGUS	3:41962662:G:T	3p22.1	rs1716981	0.838859	852/277506	0.86 (0.76-0.98)	0.020669	0.819	5806/449136	0.86 (0.82-0.90)	7.537e-10	0.797752	2951/377997	0.87 (0.82-0.93)	2.49718e-05	9609/1104666	0.87 (0.83-0.90)	1.187e-13	0.9527	0.84 (0.81-0.88)	1.36688e-17	MGUS,MM,LPL-WM	MM, MM-MGUS, B-cell malignancies, MGUS	rs1052501, rs73071352, rs6763508, rs9848754	0.994, 0.844, 0.924, 0.924	1.32, 1.28, NA, 1.44	2.00E-08, 3.00E-08, 8.00E-12, 6.00E-07	22120009, 26007630, 28112199, 30737484
R27-L027	Cell-B	3:28068394:T:C	3p24.1	rs338603	0.470469	2255/277506	1.08 (1.01-1.15)	0.0186325	0.471	3820/449830	1.12 (1.07-1.17)	1.996e-06	0.425778	6123/378746	1.16 (1.12-1.20)	1.562e-16	12198/1106082	1.13 (1.10-1.16)	8.988e-18	0.1195	1.13 (1.10-1.17)	2.59667e-18	CLL,FL,HL,DLBCL,MZL,MCL	No
R27-L026	Drug-G1	3:27759338:C:A	3p24.1	rs9866625	0.453049	2871/277506	1.10 (1.04-1.16)	0.000436968	0.4591	5458/449793	1.06 (1.02-1.10)	0.004641	0.47721	7658/378749	1.11 (1.08-1.15)	6.912e-11	15987/1106048	1.09 (1.06-1.12)	2.433e-12	0.1808	1.13 (1.10-1.16)	9.59586e-17	CLL,FL,HL,DLBCL,MZL,MCL	HL, CLL, B-cell malignancies, Malignant lymphoma	rs3806624, rs9880772, rs9880772, rs3806624	0.964, 0.957, 0.957, 0.964	1.26, 1.19, NA, 1.140	1.00E-12, 3.00E-11, 7.00E-09, 5.00E-13	24149102, 26956414, 28112199, 36273105
R27-L026	LN	3:27764623:A:G	3p24.1	rs3806624	0.454122	3283/277506	1.10 (1.05-1.16)	0.000136301	0.466	17863/449793	1.06 (1.04-1.09)	1.05e-08	0.477747	10791/499517	1.08 (1.05-1.11)	2.821e-08	31937/1226816	1.08 (1.06-1.09)	7.221e-16	0.4081	1.13 (1.09-1.16)	3.77926e-16	CLL,FL,HL,DLBCL,MZL,MCL	HL, CLL, B-cell malignancies, Malignant lymphoma	rs3806624, rs9880772, rs9880772, rs3806624	1, 0.976, 0.976, 1	1.26, 1.19, NA, 1.140	1.00E-12, 3.00E-11, 7.00E-09, 5.00E-13	24149102, 26956414, 28112199, 36273105
R27-L026	Soma-G1	3:27757018:G:T	3p24.1	rs2371108	0.387425	514/277506	1.10 (0.97-1.25)	0.122354	NA	NA	NA	NA	0.398	2420/378749	1.21 (1.14-1.28)	2.633e-10	2934/656255	1.19 (1.12-1.25)	2.315e-09	0.2236	1.13 (1.09-1.16)	1.08705e-15	CLL,FL,HL,DLBCL,MZL,MCL	HL, CLL, B-cell malignancies, Malignant lymphoma	rs3806624, rs9880772, rs9880772, rs3806624	0.744, 0.736, 0.736, 0.744	1.26, 1.19, NA, 1.140	1.00E-12, 3.00E-11, 7.00E-09, 5.00E-13	24149102, 26956414, 28112199, 36273105
R29-L030	Cell-B	3:121800487:A:C	3q13.33	rs9831894	0.401124	2255/277506	0.90 (0.84-0.96)	0.000911612	0.3973	3820/449830	0.96 (0.91-1.01)	0.09074	0.418287	6123/378746	0.90 (0.86-0.93)	2.265e-09	12198/1106082	0.92 (0.89-0.94)	3.134e-09	0.08677	0.89 (0.85-0.92)	2.06607e-09	FL,HL,DLBCL,MCL	DLBCL, FL, Malignant lymphoma	rs2681416, rs2681416, rs9831894	0.228, 0.228, 1.00	1.160, 1.160, 1.051	8.00E-08, 2.00E-07, 7.00E-10	25261932, 25279986, 36273105
R29-L030	LN	3:121764257:G:T	3q13.33	rs28876421	0.338055	3283/277506	0.95 (0.90-1.00)	0.0701052	0.3375	17863/449793	0.94 (0.91-0.96)	5.06e-08	0.312801	10791/499517	0.95 (0.92-0.98)	0.0012	31937/1226816	0.94 (0.93-0.96)	4.379e-09	0.6848	0.94 (0.91-0.97)	0.000114085	CLL,FL,HL,DLBCL,MCL,MGUS,LPL-WM	DLBCL, FL, Malignant lymphoma	rs2681416, rs2681416, rs9831894	0.160, 0.160, 0.658	1.160, 1.160, 1.051	8.00E-08, 2.00E-07, 7.00E-10	25261932, 25279986, 36273105
R29-L030	Drug-G1	3:121811811:A:G	3q13.33	rs9836399	0.543662	2871/277506	0.94 (0.89-0.99)	0.01591	0.5513	5458/449793	0.96 (0.92-1.00)	0.05263	0.573714	7658/378749	0.92 (0.89-0.95)	2.785e-07	15987/1106048	0.94 (0.91-0.96)	1.919e-07	0.2985	0.91 (0.88-0.94)	9.50614e-09	CLL,FL,HL,DLBCL	DLBCL, FL, Malignant lymphoma	rs2681416, rs2681416, rs9831894	0.545, 0.545, 0.424	1.160, 1.160, 1.051	8.00E-08, 2.00E-07, 7.00E-10	25261932, 25279986, 36273105
R31-L032	MM-MGUS	3:141206800:C:T	3q23	rs9819371	0.0647761	852/277506	0.79 (0.65-0.96)	0.015906	0.0685	5806/449136	0.81 (0.75-0.88)	2.311e-07	0.0518871	2951/377997	0.89 (0.79-1.00)	0.0564885	9609/1104666	0.83 (0.78-0.89)	3.543e-08	0.37				No
R31-L032	Cell-P	3:141206800:C:T	3q23	rs9819371	0.0647761	912/277506	0.80 (0.67-0.96)	0.0146906	0.0685	5806/449163	0.81 (0.75-0.88)	2.311e-07	0.0518871	2439/499517	0.90 (0.80-1.03)	0.1274	9157/1226186	0.82 (0.77-0.88)	7.655e-08	0.4729				No
R32-L033	Cell-B	3:169599567:T:A	3q26.2	rs13098597	0.318952	2255/277506	0.89 (0.83-0.95)	0.00067585	0.3169	3820/449830	0.90 (0.85-0.95)	7.859e-05	0.340348	6123/378746	0.94 (0.91-0.98)	0.002053	12198/1106082	0.92 (0.89-0.95)	2.422e-08	0.2624	0.91 (0.89-0.93)	2.48648e-13	CLL,FL,DLBCL,MZL,MCL,MGUS,MM	MM, CLL, MM-MGUS, B-cell malignancies	rs10936599, rs10936599, rs6793295, rs12638862	0.279, 0.279, 0.255, 0.246	1.256, 1.260, 1.173, 1.260	9.00E-14, 2.00E-09, 7.00E-06, 2.00E-11	23955597, 24292274, 26007630, 28112199
R32-L033	Cell-P	3:169486508:G:A	3q26.2	rs35446936	0.248025	912/277506	0.79 (0.71-0.88)	7.4367e-06	0.2452	5806/449163	0.89 (0.85-0.93)	1.984e-07	0.275659	2439/499517	0.89 (0.84-0.95)	0.0007059	9157/1226186	0.88 (0.84-0.91)	1.241e-11	0.1139	0.86 (0.83-0.88)	4.49024e-28	CLL,FL,MZL,MGUS,MM	MM, CLL, MM-MGUS, B-cell malignancies	rs10936599, rs10936599, rs6793295, rs12638862	0.995, 0.995, 0.881, 0.933	1.256, 1.260, 1.173, 1.260	9.00E-14, 2.00E-09, 7.00E-06, 2.00E-11	23955597, 24292274, 26007630, 28112199
R32-L033	Drug-G1	3:169549551:G:T	3q26.2	rs34194057	0.248432	2871/277506	0.87 (0.82-0.93)	2.38583e-05	0.254	5458/449793	0.88 (0.84-0.92)	1.319e-07	0.294357	7658/378749	0.93 (0.90-0.97)	0.0001265	15987/1106048	0.90 (0.88-0.93)	8.208e-13	0.103	0.88 (0.85-0.90)	1.35677e-20	CLL,FL,MZL,MGUS,MM	MM, CLL, MM-MGUS, B-cell malignancies	rs10936599, rs10936599, rs6793295, rs12638862	0.630, 0.630, 0.555, 0.577	1.256, 1.260, 1.173, 1.260	9.00E-14, 2.00E-09, 7.00E-06, 2.00E-11	23955597, 24292274, 26007630, 28112199
R32-L033	LN	3:169495940:G:A	3q26.2	rs1881966	0.493145	3283/277506	0.93 (0.88-0.98)	0.00423302	0.495	17863/449793	0.92 (0.90-0.95)	3.549e-11	0.465055	10791/499517	0.92 (0.90-0.95)	4.97e-08	31937/1226816	0.92 (0.91-0.94)	1.681e-16	0.9909	0.89 (0.87-0.92)	7.4702e-18	CLL,FL,MZL,MGUS,MM	MM, CLL, MM-MGUS, B-cell malignancies	rs10936599, rs10936599, rs6793295, rs12638862	1, 0.370, 0.417, 0.394	1.256, 1.260, 1.173, 1.260	9.00E-14, 2.00E-09, 7.00E-06, 2.00E-11	23955597, 24292274, 26007630, 28112199
R32-L033	MM-MGUS	3:169487501:T:C	3q26.2	rs9811216	0.264118	852/277506	0.78 (0.70-0.87)	5.4562e-06	0.2621	5806/449136	0.89 (0.85-0.93)	1.304e-07	0.28713	2951/377997	0.91 (0.85-0.96)	0.000703882	9609/1104666	0.88 (0.85-0.91)	1.651e-12	0.05385	0.86 (0.84-0.88)	9.00971e-29	CLL,FL,MZL,MGUS,MM	MM, CLL, MM-MGUS, B-cell malignancies	rs10936599, rs10936599, rs6793295, rs12638862	0.984, 0.913, 0.960, 0.984	1.256, 1.260, 1.173, 1.260	9.00E-14, 2.00E-09, 7.00E-06, 2.00E-11	23955597, 24292274, 26007630, 28112199
R32-L033	Soma-G2	3:169492101:C:T	3q26.2	rs10936599	0.247766	2182/277506	0.84 (0.78-0.90)	2.08133e-06	0.2449	4483/449163	0.82 (0.78-0.86)	6.25e-14	0.276179	4048/378749	0.88 (0.83-0.92)	2.606e-07	10713/1105418	0.85 (0.82-0.87)	1.698e-23	0.1742	0.86 (0.84-0.88)	5.34578e-28	CLL,FL,MZL,MGUS,MM	MM, CLL, MM-MGUS, B-cell malignancies	rs10936599, rs10936599, rs6793295, rs12638862	1, 1, 0.886, 0.928	1.256, 1.260, 1.173, 1.260	9.00E-14, 2.00E-09, 7.00E-06, 2.00E-11	23955597, 24292274, 26007630, 28112199
R33-L034	LN	3:178418556:T:TA	3q26.32	rs35566284	0.304406	3283/277506	1.06 (1.01-1.12)	0.0306486	0.2996	17863/449793	1.05 (1.02-1.07)	0.0001267	0.23992	10791/499517	1.06 (1.02-1.09)	0.0006583	31937/1226816	1.05 (1.03-1.07)	3.764e-07	0.8844	1.07 (1.03-1.11)	0.000271538	HL,MZL,MCL,MGUS,MM,LPL-WM	ALL (childhood)	rs9290663	0.083	1.58	6e-06	19684603
R34-L035	MM-MGUS	3:184032297:GC:G	3q27.1	rs540813407	0.0253763	852/277506	1.23 (0.92-1.66)	0.16792	0.0233	5806/449136	1.30 (1.16-1.45)	4.804e-06	0.0319691	2951/377997	1.20 (1.05-1.38)	0.00982042	9609/1104666	1.25 (1.15-1.37)	4.094e-07	0.7096	1.21 (1.11-1.32)	8.43609e-06	FL,DLBCL,MZL,PTCL,MGUS,MM,LPL-WM	No
R35-L036	LN	3:187643346:A:G	3q27.3	rs2253944	0.313262	3283/277506	1.07 (1.01-1.13)	0.0186316	0.3046	17863/449793	1.05 (1.03-1.08)	1.919e-05	0.341846	10791/499517	1.10 (1.06-1.13)	6.21e-10	31937/1226816	1.07 (1.05-1.09)	2.554e-12	0.153	1.09 (1.06-1.12)	9.00989e-10	FL,HL,DLBCL,MZL,MCL,MGUS,MM	B cell non-Hodgkin lymphoma	rs6773854	0.568	1.44	3e-13	23749188
R36-L037	Soma-G1	3:187945728:C:T	3q28	rs1383058	0.869895	514/277506	0.86 (0.72-1.04)	0.111858	NA	NA	NA	NA	0.8439	2420/378749	0.81 (0.74-0.88)	5.499e-07	2934/656255	0.82 (0.75-0.89)	9.666e-07	0.5364	0.86 (0.81-0.91)	9.9991e-07	FL,HL,DLBCL,MZL,MCL	FL, CLL, B-cell malignancies, HL	rs6444305, rs9815073, rs4459895, rs4459895	0.003, 0.003, 0.701, 0.701	1.210, 1.180, NA, 1.300	1.00E-10, 4.00E-08, 2.00E-07, 4.00E-18	25279986, 26956414, 28112199, 29196614
R41-L043	LN	4:106050965:G:GC	4q24	rs5860793	0.654001	3283/277506	1.12 (1.06-1.18)	3.85008e-05	0.6521	17863/449793	1.05 (1.03-1.08)	1.522e-05	0.717102	10791/499517	1.04 (1.01-1.07)	0.01984	31937/1226816	1.06 (1.04-1.08)	2.996e-08	0.06722				No
R42-L044	Cell-B	4:108987870:T:C	4q25	rs4956153	0.828044	2255/277506	1.08 (1.00-1.17)	0.058864	0.8333	3820/449830	1.15 (1.08-1.23)	2.229e-05	0.871888	6123/378746	1.11 (1.05-1.17)	0.0001352	12198/1106082	1.12 (1.07-1.16)	3.154e-08	0.4896	1.16 (1.11-1.21)	2.2615e-10	CLL,HL,DLBCL,MZL,MCL,PTCL	CLL	rs898518	0.19	1.2	4e-10	23770605
R42-L044	LN	4:109062510:C:T	4q25	rs12503104		3283/277506	1.10 (1.04-1.15)	0.000392645		17863/449793	1.05 (1.03-1.07)	3.551e-05		10791/499517	1.03 (1.00-1.06)	0.05315	31937/1226816	1.05 (1.03-1.07)	7.737e-07	0.105				CLL	rs898518	0.447	1.2	4e-10	23770605
R44-L045	Cell-P	4:169981385:G:C	4q32.3	rs72706403	0.0126404	912/277506	1.19 (0.78-1.81)	0.419481	0.0096	5806/449163	1.60 (1.35-1.89)	4.379e-08	0.00566956	2439/499517	1.32 (0.90-1.94)	0.1529	9157/1226186	1.50 (1.28-1.76)	3.911e-07	0.3891	1.50 (1.26-1.80)	9.45846e-06	MGUS,MM	No
R45-L046	Cell-B	5:1312457:G:A	5p15.33	rs13356727	0.57747	2255/277506	0.92 (0.86-0.98)	0.00659007	0.5763	3820/449830	0.90 (0.86-0.95)	1.764e-05	0.534641	6123/378746	0.92 (0.89-0.95)	7.032e-06	12198/1106082	0.91 (0.89-0.94)	2.491e-10	0.8004	0.90 (0.87-0.93)	7.58052e-13	CLL,HL,MZL,MCL,MM,LPL-WM	CLL	rs7705526	0.0004	1.18	6e-10	28165464
R45-L046	Drug-G1	5:1312457:G:A	5p15.33	rs13356727	0.57747	2871/277506	0.92 (0.87-0.97)	0.0029933	0.5763	5458/449793	0.91 (0.88-0.95)	3.367e-06	0.534641	7658/378749	0.92 (0.90-0.95)	1.396e-06	15987/1106048	0.92 (0.90-0.94)	6.033e-12	0.8645	0.90 (0.87-0.93)	7.58052e-13	CLL,HL,MZL,MCL,MM,LPL-WM	CLL	rs7705526	0.0004	1.18	6e-10	28165464
R45-L046	LN	5:1285974:C:A	5p15.33	rs7705526	0.322516	3283/277506	1.12 (1.06-1.18)	6.56705e-05	0.3374	17863/449793	1.08 (1.06-1.11)	6.118e-11	0.322678	10791/499517	1.10 (1.07-1.14)	9.838e-11	31937/1226816	1.09 (1.07-1.11)	5.49e-20	0.4693	1.15 (1.12-1.18)	5.31342e-20	CLL,HL,MZL,MCL,MM,LPL-WM	CLL	rs7705526	1	1.18	6e-10	28165464
R45-L046	Soma-G2	5:1298733:A:C	5p15.33	rs13190087	0.0356236	2182/277506	1.24 (1.05-1.46)	0.0101398	0.0334	4483/449163	1.19 (1.05-1.33)	0.004468	0.0689912	4048/378749	1.21 (1.11-1.32)	1.776e-05	10713/1105418	1.21 (1.13-1.29)	1.95e-08	0.9118	1.20 (1.13-1.28)	6.24203e-09	CLL,FL,DLBCL,MZL,MCL,MM,LPL-WM	CLL	rs7705526	0.015	1.18	6e-10	28165464
R46-L047	Soma-G1	5:49995262:C:T	5q11.1	rs139880850	0.00530832	514/277506	3.80 (1.64-8.81)	0.001884	NA	NA	NA	NA	0.0026	2420/378749	2.16 (1.54-3.04)	9.322e-06	2934/656255	2.36 (1.69-3.30)	4.82e-07	0.2284				No
R48-L049	Cell-P	5:95251346:G:A	5q15	rs1458017	0.245735	912/277506	0.90 (0.81-0.99)	0.038234	0.2474	5806/449163	0.87 (0.84-0.92)	1.016e-08	0.266749	2439/499517	0.84 (0.79-0.90)	3.203e-07	9157/1226186	0.87 (0.84-0.91)	6.239e-12	0.638	0.87 (0.84-0.91)	2.05455e-12	MCL,MGUS,MM	MM, MM-MGUS, B-cell malignancies	rs56219066, rs56219066, rs2546191	0.99, 0.99, 0.96	1.25, 1.24, NA	1.00.E-09, 2.00E-10, 4.00E-07	26007630, 26007630, 28112199
R48-L049	MM-MGUS	5:95231983:AT:A	5q15	rs544095130	0.28954	852/277506	0.86 (0.77-0.95)	0.00452866	0.2777	5806/449136	0.87 (0.84-0.92)	7.653e-09	0.306832	2951/377997	0.88 (0.83-0.93)	3.98355e-06	9609/1104666	0.87 (0.84-0.90)	4.08e-14	0.9505	0.89 (0.86-0.92)	1.01919e-12	DLBCL,MCL,MGUS,MM	MM, MM-MGUS, B-cell malignancies	rs56219066, rs56219066, rs2546191	0.90, 0.90, 0.92	1.25, 1.24, NA	1.00.E-09, 2.00E-10, 4.00E-07	26007630, 26007630, 28112199
R53-L055	Cell-P	6:32561551:G:A	6p21.32	rs28366320	0.453791	912/277506	0.88 (0.80-0.96)	0.00378138	0.4376	5806/449163	0.91 (0.88-0.95)	1.272e-05	0.436012	2439/499517	0.90 (0.85-0.96)	0.0005425	9157/1226186	0.90 (0.87-0.94)	2.23e-08	0.7153	1.58 (1.47-1.69)	7.73172e-39	FL	CLL, FL, HL, Lymphoma, MZL	rs674313, rs10484561, rs6903608, rs2647046, rs9461741	0.187, 0.142, 0.467, 0.181, 0.020	1.690, 1.950, 1.950, 1.930, 2.660	7.00E-09, 1.00E-29, 3.00E-50, 3.00E-12, 4.00E-15	21131588, 20639881, 21037568, 23349640, 25569183
R53-L055	Drug-G1	6:32194630:G:C	6p21.32	rs3096690	0.133485	2871/277506	1.23 (1.14-1.33)	2.78362e-07	0.1065	5458/449793	1.09 (0.99-1.20)	0.06775	0.0941538	7658/378749	1.12 (1.06-1.18)	5.554e-05	15987/1106048	1.15 (1.10-1.20)	1.03e-09	0.1003	1.24 (1.17-1.31)	2.11685e-13	CLL,HL,DLBCL,MZL,PTCL,LPL-WM	CLL, FL, HL, DLBCL, MZL, Non-Hodgkin's lymphoma, MM, MM-MGUS	rs674313, rs10484561, rs2248462, rs2523607, rs2922994, rs2471960, rs2285803, rs6919908	0.233, 0.012, 0.020, 0.472, 0.542, 0.152, 0.013, 0.013	1.690, 1.950, 1.640, 1.320, 1.640, 1.230, 1.192, 1.260	7.00E-09, 1.00E-29, 7.00E-16, 2.00E-10, 2.00E-09, 1.00E-11 , 1.00E-10, 6.00E-10	21131588, 20639881, 22286212, 25261932, 25569183, 32887889, 23955597, 26007630
R53-L055	LN	6:32583979:A:G	6p21.32	rs33915496	0.308654	3283/277506	0.91 (0.87-0.96)	0.00102934	0.3207	17863/449793	0.95 (0.93-0.98)	0.0002463	0.381172	10791/499517	0.92 (0.89-0.95)	1.159e-08	31937/1226816	0.93 (0.92-0.95)	1.132e-11	0.1673	0.77 (0.73-0.81)	9.54733e-28	FL,DLBCL,LPL-WM	CLL, FL, HL, Lymphoma, MZL	rs674313, rs10484561, rs6903608, rs2647046, rs9461741	0.155, 0.078, 0.071 0.071, 0.006	1.690, 1.950, 1.950, 1.930, 2.660	7.00E-09, 1.00E-29, 3.00E-50, 3.00E-12, 4.00E-15	21131588, 20639881, 21037568, 23349640, 25569183
R53-L055	Soma-G1	6:33048628:A:C	6p21.32	rs1042136	0.162272	514/277506	0.83 (0.71-0.99)	0.0338602	NA	NA	NA	NA	0.1729	2420/378749	0.76 (0.70-0.83)	4.843e-11	2934/656255	0.78 (0.72-0.84)	1.348e-10	0.3413	0.75 (0.69-0.82)	2.30899e-11	FL,MZL,PTCL	CLL, FL, HL, Lymphoma	rs674313, rs10484561, rs6903608, rs2647046	0.002, 0.110, 0.007, 0.002	1.690, 1.950, 1.950, 1.930, 2.660. 1.254	7.00E-09, 1.00E-29, 3.00E-50, 3.00E-12, 4.00E-15, 1.00E-16	21131588, 20639881, 21037568, 23349640, 25569183, 34594039
R53-L055	Soma-G2	6:32345689:T:G	6p21.32	rs2894254	0.130613	2182/277506	1.25 (1.15-1.37)	1.03676e-06	0.1038	4483/449163	1.10 (0.99-1.23)	0.07443	0.0951404	4048/378749	1.16 (1.08-1.25)	6.409e-05	10713/1105418	1.18 (1.12-1.24)	5.566e-10	0.1882	1.27 (1.19-1.35)	9.75795e-14	CLL,DLBCL,MZL,PTCL,LPL-WM	CLL, FL, HL, Lymphoma, MZL	rs674313, rs10484561, rs6903608, rs2647046, rs9461741	0.260, 0.011, 0.037, 0.010, 0.002	1.690, 1.950, 1.950, 1.930, 2.660	7.00E-09, 1.00E-29, 3.00E-50, 3.00E-12, 4.00E-15	21131588, 20639881, 21037568, 23349640, 25569183
R53-L055	MM-MGUS	6:32590154:T:C	6p21.32	rs9271546	0.535137	852/277506	0.94 (0.85-1.03)	0.167215	0.5215	5806/449136	0.91 (0.87-0.95)	5.803e-06	0.494724	2951/377997	0.93 (0.88-0.98)	0.00564859	9609/1104666	0.92 (0.89-0.95)	2.622e-07	0.7758	1.43 (1.33-1.54)	3.24298e-23	FL	CLL, FL, HL, Lymphoma, MZL	rs674313, rs10484561, rs6903608, rs2647046, rs9461741	0.229, 0.142, 0.345 0.129, 0.013	1.690, 1.950, 1.950, 1.930, 2.660	7.00E-09, 1.00E-29, 3.00E-50, 3.00E-12, 4.00E-15	21131588, 20639881, 21037568, 23349640, 25569183
R53-L055	Cell-B	6:31316520:G:A	6p21.33	rs9265993	0.145796	2255/277506	1.30 (1.19-1.42)	3.67046e-09	0.1169	3820/449830	1.13 (0.99-1.28)	0.06407	0.0917672	6123/378746	1.17 (1.10-1.24)	6.05e-07	12198/1106082	1.20 (1.14-1.26)	6.733e-13	0.09671	1.26 (1.19-1.33)	1.27943e-14	CLL,HL,DLBCL,MZL,PTCL,LPL-WM	FL, DLBCL, MZL, HL, Non-Hodgkin's lymphoma, MM, MM-MGUS	rs6457327, rs2523607, rs2922994, rs1633096, rs1265080, rs2285803, rs6919908	0.050, 0.830, 0.914, 0.033, 0.072, 0.030 0.017	1.690, 1.320, 1.640, 1.790, 1.179, 1.192, 1.260	5.00E-11, 2.00E-10, 2.00E-09, 3.00E-23, 2.00E-08, 1.00E-10, 6.00E-10	19620980, 25261932, 25569183, 29196614, 32887889, 23955597, 26007630
R53-L055	Cell-P	6:31329092:A:C	6p21.33	rs7772614	0.623923	912/277506	0.83 (0.76-0.91)	5.01834e-05	0.6639	5806/449163	0.89 (0.84-0.93)	9.274e-06	0.640341	2439/499517	0.95 (0.89-1.00)	0.06815	9157/1226186	0.89 (0.85-0.93)	3.414e-08	0.08587	0.90 (0.88-0.93)	9.72323e-13	CLL,DLBCL,MZL,PTCL,MGUS,MM,LPL-WM	CLL, FL, HL, DLBCL, MZL, Non-Hodgkin's lymphoma, MM, MM-MGUS	rs926070, rs6457327, rs2248462, rs2523607, rs2922994, rs2471960, rs2285803, rs6919908	0.007, 0.060, 0.098, 0.095, 0.913, 0.032, 0.074, 0.141	1.270, 1.690, 1.640, 1.320, 1.640, 1.230, 1.192, 1.260	4.00E-08, 5.00E-11, 7.00E-16, 2.00E-10, 2.00E-09, 1.00E-11 , 1.00E-10, 6.00E-10	24292274, 19620980, 22286212, 25261932, 25569183, 32887889, 23955597, 26007630
R53-L055	Drug-G1	6:31351530:T:C	6p21.33	rs2905715	0.348286	2871/277506	0.86 (0.81-0.91)	1.87055e-07	0.3355	5458/449793	0.93 (0.89-0.98)	0.004679	0.29727	7658/378749	0.91 (0.88-0.94)	1.801e-07	15987/1106048	0.91 (0.88-0.93)	9.78e-13	0.1004	0.91 (0.89-0.94)	1.83652e-12	CLL,FL,HL,DLBCL,MZL,MGUS,MM,LPL-WM	CLL, FL, HL, DLBCL, MZL, Non-Hodgkin's lymphoma, MM, MM-MGUS	rs926070, rs6457327, rs2248462, rs2523607, rs2922994, rs2471960, rs2285803, rs6919908	0.003, 0.033, 0.053, 0.055, 0.050, 0.011, 0.018, 0.025	1.270, 1.690, 1.640, 1.320, 1.640, 1.230, 1.192, 1.260	4.00E-08, 5.00E-11, 7.00E-16, 2.00E-10, 2.00E-09, 1.00E-11 , 1.00E-10, 6.00E-10	24292274, 19620980, 22286212, 25261932, 25569183, 32887889, 23955597, 26007630
R53-L055	LN	6:31351530:T:C	6p21.33	rs2905715	0.348286	3283/277506	0.88 (0.83-0.92)	5.62782e-07	0.3355	17863/449793	0.93 (0.91-0.96)	4.317e-07	0.29727	10791/499517	0.92 (0.89-0.95)	1.028e-07	31937/1226816	0.92 (0.90-0.94)	7.824e-16	0.1101	0.91 (0.89-0.94)	1.83652e-12	CLL,FL,HL,DLBCL,MZL,MGUS,MM,LPL-WM	CLL, FL, HL, DLBCL, MZL, Non-Hodgkin's lymphoma, MM, MM-MGUS	rs926070, rs6457327, rs2248462, rs2523607, rs2922994, rs2471960, rs2285803, rs6919908	0.003, 0.033, 0.053, 0.055, 0.050, 0.011, 0.018, 0.025	1.270, 1.690, 1.640, 1.320, 1.640, 1.230, 1.192, 1.260	4.00E-08, 5.00E-11, 7.00E-16, 2.00E-10, 2.00E-09, 1.00E-11 , 1.00E-10, 6.00E-10	24292274, 19620980, 22286212, 25261932, 25569183, 32887889, 23955597, 26007630
R53-L055	Soma-G1	6:31201248:C:A	6p21.33	rs3130700	0.507934	514/277506	1.25 (1.10-1.41)	0.000453639	NA	NA	NA	NA	0.5289	2420/378749	1.20 (1.14-1.27)	1.765e-10	2934/656255	1.21 (1.15-1.28)	5.337e-12	0.6142	1.20 (1.15-1.25)	1.7683e-16	FL,DLBCL,MZL,PTCL	FL, DLBCL, MZL, HL, Non-Hodgkin's lymphoma, MM, MM-MGUS	rs6457327, rs2523607, rs2922994, rs1633096, rs1265080, rs2285803, rs6919908	0.224, 0.038, 0.065, 0.027, 0.277, 0.170, 0.071	1.690, 1.320, 1.640, 1.790, 1.179, 1.192, 1.260	5.00E-11, 2.00E-10, 2.00E-09, 3.00E-23, 2.00E-08, 1.00E-10, 6.00E-10	19620980, 25261932, 25569183, 29196614, 32887889, 23955597, 26007630
R53-L055	Soma-G2	6:31346653:A:G	6p21.33	rs2442735	0.147035	2182/277506	1.26 (1.15-1.37)	2.78029e-07	0.1173	4483/449163	1.13 (1.00-1.28)	0.04201	0.0976924	4048/378749	1.15 (1.07-1.23)	0.0001926	10713/1105418	1.18 (1.12-1.24)	2.082e-10	0.2303				CLL, FL, HL, DLBCL, MZL, Non-Hodgkin's lymphoma, MM, MM-MGUS	rs926070, rs6457327, rs2248462, rs2523607, rs2922994, rs2471960, rs2285803, rs6919908	0.017, 0.050, 0.033, 0.820, 1, 0.130, 0.017, 0.017	1.270, 1.690, 1.640, 1.320, 1.640, 1.230, 1.192, 1.260	4.00E-08, 5.00E-11, 7.00E-16, 2.00E-10, 2.00E-09, 1.00E-11 , 1.00E-10, 6.00E-10	24292274, 19620980, 22286212, 25261932, 25569183, 32887889, 23955597, 26007630
R53-L055	Cell-B	6:29800829:A:G	6p22.1	rs2517894	0.267614	2255/277506	0.93 (0.87-0.99)	0.0351795	0.321	3820/449830	0.93 (0.88-0.99)	0.01744	0.264842	6123/378746	0.86 (0.83-0.90)	2.892e-12	12198/1106082	0.90 (0.87-0.93)	1.657e-10	0.07794	0.87 (0.83-0.90)	4.64824e-14	CLL,FL,DLBCL,MZL,PTCL	HL, Non-Hodgkin's lymphoma, Malignant lymphoma	rs1633096, rs238883, rs9258807	0.002, 0.010, 0.642	1.790, 1.178, 1.07	3.00E-23, 3.00E-07, 1.00E-10	29196614, 32887889, 36273105
R53-L055	Drug-G1	6:29940260:G:A	6p22.1	rs2523957	0.600907	2871/277506	1.11 (1.05-1.18)	0.000130353	0.5871	5458/449793	1.07 (1.02-1.12)	0.005616	0.664949	7658/378749	1.09 (1.06-1.13)	4.257e-07	15987/1106048	1.09 (1.06-1.12)	2.348e-10	0.496	1.10 (1.07-1.14)	5.71227e-10	CLL,FL,HL,DLBCL,MZL,MCL,PTCL,LPL-WM	HL, Non-Hodgkin's lymphoma, Malignant lymphoma	rs1633096, rs238883, rs9258807	0.105, 0.004, 0.026	1.790, 1.178, 1.07	3.00E-23, 3.00E-07, 1.00E-10	29196614, 32887889, 36273105
R53-L055	LN	6:29940260:G:A	6p22.1	rs2523957	0.600907	3283/277506	1.10 (1.05-1.16)	0.000155579	0.5871	17863/449793	1.06 (1.04-1.09)	9.169e-07	0.664949	10791/499517	1.07 (1.04-1.10)	3.57e-06	31937/1226816	1.07 (1.05-1.09)	1.357e-12	0.49	1.10 (1.07-1.14)	5.71227e-10	CLL,FL,HL,DLBCL,MZL,MCL,PTCL,LPL-WM	HL, Non-Hodgkin's lymphoma, Malignant lymphoma	rs1633096, rs238883, rs9258807	0.002, 0.010, 0.642	1.790, 1.178, 1.07	3.00E-23, 3.00E-07, 1.00E-10	29196614, 32887889, 36273105
R53-L055	Soma-G2	6:29942857:T:C	6p22.1	rs2232238	0.160343	2182/277506	0.89 (0.82-0.97)	0.00506372	0.1618	4483/449163	0.91 (0.85-0.97)	0.003131	0.137062	4048/378749	0.89 (0.83-0.94)	0.0002252	10713/1105418	0.90 (0.86-0.93)	8.086e-08	0.8375	0.90 (0.87-0.94)	6.28825e-08	CLL,FL,HL,DLBCL,MZL,MCL,PTCL,MM,LPL-WM	HL, Non-Hodgkin's lymphoma, Malignant lymphoma	rs1633096, rs238883, rs9258807	0.014, 0.012, 0.043	1.790, 1.178, 1.07	3.00E-23, 3.00E-07, 1.00E-10	29196614, 32887889, 36273105
R53-L054	Cell-B	6:26612870:G:T	6p22.2	rs11967852	0.216137	2255/277506	1.11 (1.03-1.20)	0.00416495	0.1976	3820/449830	1.10 (1.03-1.17)	0.004053	0.142038	6123/378746	1.15 (1.09-1.21)	7.981e-08	12198/1106082	1.12 (1.08-1.16)	1.623e-09	0.5722	1.13 (1.08-1.18)	6.66603e-09	CLL,FL,HL,DLBCL,MZL,MCL	MM	rs34565965	0.139	1.13	2e-09	39103364
R53-L054	Drug-G1	6:26612870:G:T	6p22.2	rs11967852	0.216137	2871/277506	1.08 (1.01-1.16)	0.0175102	0.1976	5458/449793	1.07 (1.01-1.13)	0.01301	0.142038	7658/378749	1.11 (1.06-1.16)	4.139e-06	15987/1106048	1.09 (1.05-1.12)	2.417e-07	0.5831	1.13 (1.08-1.18)	6.66603e-09	CLL,FL,HL,DLBCL,MZL,MCL	MM	rs34565965	0.139	1.13	2e-09	39103364
R51-L051	Soma-G2	6:15153610:C:T	6p23	rs9476755	0.0312882	2182/277506	1.24 (1.04-1.47)	0.0163655	0.0342	4483/449163	1.27 (1.14-1.42)	1.9e-05	0.0908765	4048/378749	1.16 (1.08-1.25)	0.0001087	10713/1105418	1.20 (1.13-1.28)	1.972e-09	0.3929	1.23 (1.16-1.31)	2.00567e-11	CLL,MGUS,MM,LPL-WM	Lymphoma, MM	rs707824, rs34229995	0.002, 0.776	1.33, 1.37	6.00E-07, 1.00E-08	23349640, 27363682
R51-L051	MM-MGUS	6:15155578:C:T	6p23	rs35468212	0.0312972	852/277506	1.23 (0.94-1.61)	0.13199	0.0343	5806/449136	1.23 (1.11-1.35)	3.639e-05	0.0908694	2951/377997	1.14 (1.05-1.25)	0.00256963	9609/1104666	1.18 (1.11-1.26)	7.051e-07	0.5825	1.23 (1.16-1.31)	1.96231e-11	CLL,MGUS,MM,LPL-WM	Lymphoma, MM	rs707824, rs34229995	0.002, 0.776	1.33, 1.37	6.00E-07, 1.00E-08	23349640, 27363682
R50-L050	Cell-B	6:471136:C:A	6p25.3	rs12202284	0.26289	2255/277506	1.17 (1.09-1.26)	2.75518e-05	0.2324	3820/449830	1.24 (1.17-1.31)	9.719e-13	0.191772	6123/378746	1.12 (1.06-1.17)	4.323e-06	12198/1106082	1.17 (1.13-1.21)	1.96e-18	0.04023	1.22 (1.17-1.27)	1.0659e-18	CLL,HL,MZL,MCL	CLL, DLBCL, B-cell malignancies LPL-WM, MM	rs872071, rs116446171, rs9392017, rs116446171, rs1050976	0.010, 0.005, 0.005, 0.005, 0.010	1.540, 2.200, NA, 21.140, 1.10	2.00E-20, 2.00E-21, 6.00E-09, 1.00E-54, 2.00E-08	18758461, 25261932, 28112199, 30305637, 39103364
R50-L050	Cell-P	6:503573:T:C	6p25.3	rs115116856	0.00772223	912/277506	2.44 (1.44-4.14)	0.000937001	0.0064	5806/449163	1.94 (1.59-2.37)	8.716e-11	0.0011066	2439/499517	0.83 (0.37-1.90)	0.6671	9157/1226186	1.94 (1.60-2.36)	3.102e-11	0.208	2.18 (1.76-2.71)	1.17955e-12	DLBCL,MGUS,LPL-WM	CLL, DLBCL, LPL-WM, Malignant lymphoma, MM	rs872071, rs116446171, rs116446171, rs76106586, rs1050976	0.006, 0.404, 0.404, 0.404, 0.006	1.540, 2.200, 21.140, 1.53, 1.100	2.00E-20, 2.00E-21, 1.00E-54, 2.00E-10, 2.00E-08	18758461, 25261932, 30305637, 36273105, 39103364
R50-L050	Drug-G1	6:615736:A:G	6p25.3	rs74445037	0.0993754	2871/277506	1.07 (0.97-1.17)	0.162256	0.0748	5458/449793	1.20 (1.11-1.30)	3.721e-06	0.0264404	7658/378749	1.26 (1.15-1.39)	2.13e-06	15987/1106048	1.17 (1.11-1.23)	5.911e-09	0.05174				CLL, DLBCL, LPL-WM, Malignant lymphoma, MM	rs872071, rs116446171, rs116446171, rs76106586, rs1050976	0.006, 0.001, 0.001, 0.001, 0.006	1.540, 2.200, 21.140, 1.53, 1.100	2.00E-20, 2.00E-21, 1.00E-54, 2.00E-10, 2.00E-08	18758461, 25261932, 30305637, 36273105, 39103364
R50-L050	LN	6:485991:C:T	6p25.3	rs115957064	0.00257018	3283/277506	2.46 (1.51-4.00)	0.000293467	0.0016	17863/449793	2.10 (1.69-2.61)	2.162e-11	0.000845285	10791/499517	1.28 (0.73-2.26)	0.384	31937/1226816	2.04 (1.66-2.51)	1.469e-11	0.2398				CLL, DLBCL, LPL-WM, Malignant lymphoma, MM	rs872071, rs116446171, rs9392017, rs116446171, rs1050976	0.002, 0.09, 0.09, 1, 0.002	1.540, 2.200, NA, 21.140, 1.10	2.00E-20, 2.00E-21, 6.00E-09, 1.00E-54, 2.00E-08	18758461, 25261932, 28112199, 34594039, 39103364
R50-L050	MM-MGUS	6:503573:T:C	6p25.3	rs115116856	0.00772223	852/277506	1.23 (0.70-2.15)	0.474398	0.0064	5806/449136	1.94 (1.59-2.37)	8.716e-11	0.0011066	2951/377997	2.23 (1.07-4.67)	0.033005	9609/1104666	1.85 (1.53-2.25)	5.099e-10	0.2919	2.18 (1.76-2.71)	1.17955e-12	DLBCL,MGUS,LPL-WM	CLL, DLBCL, LPL-WM, Malignant lymphoma, MM	rs872071, rs116446171, rs116446171, rs76106586, rs1050976	0.006, 0.404, 0.404, 0.404, 0.006	1.540, 2.200, 21.140, 1.53, 1.100	2.00E-20, 2.00E-21, 1.00E-54, 2.00E-10, 2.00E-08	18758461, 25261932, 30305637, 36273105, 39103364
R50-L050	Soma-G2	6:416710:T:C	6p25.3	rs12174418	0.18022	2182/277506	0.90 (0.83-0.97)	0.00640767	0.1834	4483/449163	0.90 (0.85-0.95)	0.0001865	0.212025	4048/378749	0.92 (0.87-0.98)	0.004248	10713/1105418	0.91 (0.87-0.94)	1.031e-07	0.7225	0.87 (0.83-0.91)	5.43347e-08	CLL,DLBCL,PTCL	CLL, DLBCL, B-cell malignancies, LPL-WM, MM	rs872071, rs116446171, rs9392017, rs116446171, rs1050976	0.189, 0.003, 0.133, 0.003, 0.189	1.540, 2.200, NA, 21.140, 1.10	2.00E-20, 2.00E-21, 6.00E-09, 1.00E-54, 2.00E-08	18758461, 25261932, 28112199, 30305637, 39103364
R59-L061	Cell-P	6:135421067:CT:C	6q23.3	rs1179411747	0.272221	912/277506	1.16 (1.05-1.28)	0.00399742	0.2944	5806/449163	1.11 (1.07-1.16)	1.477e-06	0.338884	2439/499517	1.10 (1.03-1.16)	0.003237	9157/1226186	1.12 (1.07-1.16)	1.109e-08	0.678	1.11 (1.07-1.16)	8.79827e-08	MGUS,MM,LPL-WM	HL	rs7745098	0.357	1.21	3e-09	24149102
R59-L061	MM-MGUS	6:135419039:C:A	6q23.3	rs56293029	0.256068	852/277506	1.12 (1.01-1.25)	0.0375327	0.2539	5806/449136	1.11 (1.06-1.16)	1.473e-06	0.340437	2951/377997	1.08 (1.02-1.14)	0.008531	9609/1104666	1.10 (1.06-1.14)	4.24e-08	0.6339	1.11 (1.07-1.15)	1.05961e-07	MGUS,MM,LPL-WM	HL	rs7745098	0.329	1.21	3e-09	24149102
R61-L063	Soma-G1	6:149238851:C:T	6q25.1	rs9404004	0.665498	514/277506	1.14 (1.00-1.30)	0.0561229	NA	NA	NA	NA	0.674	2420/378749	1.19 (1.11-1.27)	2.173e-07	2934/656255	1.18 (1.11-1.25)	2.327e-07	0.5615	1.17 (1.10-1.26)	5.93487e-06	FL,MZL,MCL,LPL-WM	No
R62-L064	Cell-B	6:151527565:G:A	6q25.1	rs1890136	0.254847	2255/277506	1.06 (0.98-1.13)	0.133623	0.2607	3820/449830	1.08 (1.03-1.14)	0.003848	0.285847	6123/378746	1.09 (1.05-1.14)	9.165e-06	12198/1106082	1.08 (1.05-1.12)	8.534e-07	0.7034	1.09 (1.05-1.13)	1.42559e-06	CLL,FL,HL,DLBCL,MCL,LPL-WM	No
R66-L068	Cell-B	7:50473751:G:A	7p12.2	rs6944602	0.192329	2255/277506	1.10 (1.02-1.19)	0.0149417	0.1853	3820/449830	1.11 (1.04-1.18)	0.0007082	0.149534	6123/378746	1.10 (1.04-1.15)	0.0003185	12198/1106082	1.10 (1.06-1.14)	2.408e-07	0.9652	1.10 (1.06-1.13)	1.7048e-07	CLL,FL,HL,DLBCL,MZL,MGUS,LPL-WM	ALL (childhood), B-ALL	rs11978267, rs17133805	0.614, 0.637	1.690, 1.650	8.00E-11, 5.00E-71	19684603, 31767839
R64-L066	Cell-P	7:21945687:A:G	7p15.3	rs6461617	0.420007	912/277506	0.86 (0.78-0.94)	0.000821807	0.4124	5806/449163	0.93 (0.90-0.97)	0.0005042	0.389884	2439/499517	0.86 (0.81-0.91)	1.971e-07	9157/1226186	0.90 (0.87-0.94)	1.134e-08	0.07309	0.91 (0.88-0.94)	2.49577e-09	FL,MGUS,MM,LPL-WM	ALL, MM, MM-MGUS	rs75341503, rs57104699	0.537, 0.551	1.250, 1.21	1.00E-35, 2.00E-08	39103364, 26007630
R64-L066	LN	7:21920046:G:A	7p15.3	rs11763022	0.381296	3283/277506	0.94 (0.89-0.99)	0.0135503	0.3666	17863/449793	0.94 (0.92-0.96)	1.493e-07	0.378789	10791/499517	0.92 (0.90-0.95)	8.081e-08	31937/1226816	0.93 (0.92-0.95)	7.084e-13	0.6686	0.88 (0.86-0.91)	1.03824e-18	FL,HL,MGUS,MM,LPL-WM	MM, MM-MGUS	rs75341503, rs57104699	0.754, 0.785	1.250, 1.21	1.00E-35, 2.00E-08	39103364, 26007630
R69-L070	LN	7:124405676:A:C	7q31.33	rs2239532	0.279241	3283/277506	0.94 (0.89-0.99)	0.0230919	0.2738	17863/449793	0.95 (0.92-0.97)	2.075e-05	0.227206	10791/499517	0.95 (0.91-0.98)	0.0009482	31937/1226816	0.95 (0.93-0.96)	9.251e-08	0.947	0.93 (0.90-0.96)	1.51916e-06	CLL,HL,MCL,MGUS,MM,LPL-WM	CLL, MM	rs17246404, rs58618031	0.912, 0.745	1.22, 1.12	3.00E-08, 3.00E-08	24292274, 30213928
R70-L071	Cell-P	7:150931805:G:A	7q36.1	rs111632177	0.11298	912/277506	1.23 (1.07-1.42)	0.00320236	0.1132	5806/449163	1.20 (1.14-1.27)	4.899e-11	0.118407	2439/499517	1.10 (1.01-1.20)	0.0335	9157/1226186	1.19 (1.13-1.25)	1.015e-11	0.3148	1.17 (1.11-1.23)	4.38177e-10	MCL,MGUS,MM	MM	rs7781265	0.941	1.119	1e-08	27363682
R76-L077	Cell-P	8:128222421:T:C	8q24.21	rs1948915	0.311025	912/277506	1.24 (1.12-1.36)	1.26264e-05	0.3091	5806/449163	1.08 (1.04-1.13)	0.0001948	0.366913	2439/499517	1.16 (1.10-1.23)	4.553e-07	9157/1226186	1.12 (1.08-1.16)	4.631e-10	0.02417	1.12 (1.09-1.15)	7.53923e-15	CLL,MZL,MCL,MGUS,MM	HL, CLL, MM	rs2019960, rs2466035, rs1948915	0.005, 0.149, 1	1.330, 1.210, 1.130	1.00e-13, 2.00E-08, 4.00E-11	21037568, 23770605, 27363682
R76-L077	Drug-G1	8:128222421:T:C	8q24.21	rs1948915	0.311025	2871/277506	1.10 (1.04-1.17)	0.00114607	0.3091	5458/449793	1.12 (1.07-1.17)	1.724e-07	0.366913	7658/378749	1.04 (1.01-1.08)	0.01142	15987/1106048	1.08 (1.05-1.11)	2.218e-09	0.0455	1.12 (1.09-1.15)	7.53923e-15	CLL,MZL,MCL,MGUS,MM	HL, CLL, MM	rs2019960, rs2466035, rs1948915	0.005, 0.149, 1	1.330, 1.210, 1.130	1.00e-13, 2.00E-08, 4.00E-11	21037568, 23770605, 27363682
R76-L077	LN	8:128222421:T:C	8q24.21	rs1948915	0.311025	3283/277506	1.11 (1.06-1.18)	8.7277e-05	0.3091	17863/449793	1.08 (1.05-1.10)	1.316e-09	0.366913	10791/499517	1.05 (1.02-1.08)	0.0003113	31937/1226816	1.07 (1.05-1.09)	4.699e-13	0.2116	1.12 (1.09-1.15)	7.53923e-15	CLL,MZL,MCL,MGUS,MM	HL, CLL, MM	rs2019960, rs2466035, rs1948915	0.005, 0.149, 1	1.330, 1.210, 1.130	1.00e-13, 2.00E-08, 4.00E-11	21037568, 23770605, 27363682
R76-L077	MM-MGUS	8:128222421:T:C	8q24.21	rs1948915	0.311025	852/277506	1.26 (1.14-1.40)	8.2003e-06	0.3091	5806/449136	1.08 (1.04-1.13)	0.0001948	0.366913	2951/377997	1.08 (1.03-1.14)	0.00275093	9609/1104666	1.10 (1.06-1.14)	1.054e-08	0.0206	1.12 (1.09-1.15)	7.53923e-15	CLL,MZL,MCL,MGUS,MM	HL, CLL, MM	rs2019960, rs2466035, rs1948915	0.005, 0.149, 1	1.330, 1.210, 1.130	1.00e-13, 2.00E-08, 4.00E-11	21037568, 23770605, 27363682
R76-L078	Soma-G1	8:129076573:C:T	8q24.21	rs13255292	0.32258	514/277506	1.10 (0.96-1.25)	0.176238	NA	NA	NA	NA	0.319	2420/378749	1.20 (1.13-1.27)	1.923e-09	2934/656255	1.18 (1.11-1.25)	1.628e-08	0.2346	1.22 (1.17-1.26)	3.78979e-27	FL,HL,DLBCL,MZL,MCL,LPL-WM	HL, DLBCL, FL	rs2019960, rs13255292, rs13254990	0.001, 1, 0.917	1.330, 1.220, 1.180	1.00E-13, 1.00E-12, 1.00E-08	21037568, 25261932, 25279986
R76-L077	Soma-G2	8:128222421:T:C	8q24.21	rs1948915	0.311025	2182/277506	1.13 (1.06-1.20)	0.000373379	0.3091	4483/449163	1.12 (1.07-1.18)	1.354e-06	0.366913	4048/378749	1.10 (1.05-1.15)	2.863e-05	10713/1105418	1.12 (1.08-1.15)	6.214e-13	0.8158	1.12 (1.09-1.15)	7.53923e-15	CLL,MZL,MCL,MGUS,MM	HL, CLL, MM	rs2019960, rs2466035, rs1948915	0.005, 0.149, 1	1.330, 1.210, 1.130	1.00e-13, 2.00E-08, 4.00E-11	21037568, 23770605, 27363682
R76-L078	Cell-B	8:129264060:A:C	8q24.21	rs10808568	0.24407	2255/277506	1.09 (1.01-1.17)	0.0220867	0.2458	3820/449830	1.09 (1.04-1.15)	0.001235	0.173304	6123/378746	1.09 (1.04-1.15)	0.000159	12198/1106082	1.09 (1.06-1.13)	3.482e-07	0.9882	1.10 (1.06-1.15)	3.51849e-06	CLL,FL,HL,DLBCL,LPL-WM	HL, DLBCL, FL	rs2019960, rs13255292, rs13254990	0.035, 0.325, 0.012	1.330, 1.220, 1.180	1.00E-13, 1.00E-12, 1.00E-08	21037568, 25261932, 25279986
R80-L081	Cell-P	9:34149976:GT:G	9p13.3	rs776955422	0.316181	912/277506	1.12 (1.01-1.23)	0.0277799	0.3022	5806/449163	1.10 (1.05-1.15)	3.115e-05	0.249182	2439/499517	1.10 (1.03-1.17)	0.005498	9157/1226186	1.10 (1.06-1.15)	8.328e-07	0.9659				No
R78-L080	Cell-P	9:21993964:T:C	9p21.3	rs2811711	0.146553	912/277506	0.86 (0.76-0.98)	0.0237919	0.1408	5806/449163	0.85 (0.81-0.91)	1.457e-07	0.104107	2439/499517	0.88 (0.80-0.96)	0.005808	9157/1226186	0.86 (0.82-0.91)	7.676e-09	0.9292	0.87 (0.83-0.90)	2.64876e-12	CLL,MZL,MCL,MGUS,MM,LPL-WM	CLL, ALL, MM	rs1679013, rs3731217, rs2811710	0.002, 0.962, 0.292	1.190, NA, 1.150	1.00E-08, 2.00E-08, 2.0E-13	23770605, 23996088, 27363682
R78-L080	LN	9:21989477:T:C	9p21.3	rs3731198	0.145162	3283/277506	0.91 (0.85-0.98)	0.0105162	0.1372	17863/449793	0.90 (0.87-0.93)	3.208e-11	0.103946	10791/499517	0.91 (0.87-0.95)	8.667e-05	31937/1226816	0.90 (0.88-0.93)	2.116e-13	0.8321	0.87 (0.83-0.90)	1.80848e-12	CLL,MZL,MCL,MGUS,MM,LPL-WM	CLL, ALL, MM	rs1679013, rs3731217, rs2811710	0.003, 1, 0.305	1.190, NA, 1.150	1.00E-08, 2.00E-08, 2.0E-13	23770605, 23996088, 27363682
R78-L080	MM-MGUS	9:21965232:C:G	9p21.3	rs2188127	0.142056	852/277506	0.86 (0.75-0.99)	0.0360131	0.1311	5806/449136	0.85 (0.81-0.91)	3.114e-07	0.103328	2951/377997	0.88 (0.81-0.97)	0.0060509	9609/1104666	0.87 (0.82-0.91)	5.893e-09	0.8268	0.87 (0.83-0.90)	6.11072e-12	CLL,MZL,MCL,MGUS,MM,LPL-WM	CLL, ALL, MM	rs1679013, rs3731217, rs2811710	0.003, 0.930, 0.289	1.190, NA, 1.150	1.00E-08, 2.00E-08, 2.0E-13	23770605, 23996088, 27363682
R86-L086	Cell-B	10:72382869:A:C	10q22.1	rs142239370	0.0401115	2255/277506	1.34 (1.15-1.57)	0.0002208	0.042	3820/449830	1.44 (1.30-1.60)	5.73e-12	0.0335172	6123/378746	1.39 (1.28-1.52)	1.696e-13	12198/1106082	1.40 (1.31-1.50)	1.695e-23	0.7482	1.49 (1.38-1.61)	5.09424e-25	CLL,FL,HL,LPL-WM	Lymphocytic leukemia	rs117853866	1	1.684	4e-07	32887889
R86-L086	Drug-G1	10:72497624:C:T	10q22.1	rs1477073	0.0932473	2871/277506	1.07 (0.98-1.18)	0.144555	0.0969	5458/449793	1.16 (1.09-1.24)	2.687e-06	0.0648687	7658/378749	1.15 (1.08-1.23)	7.884e-06	15987/1106048	1.14 (1.09-1.19)	1.43e-09	0.345				Lymphocytic leukemia	rs117853866	0.198	1.684	4e-07	32887889
R86-L086	LN	10:72378489:C:G	10q22.1	rs78325861	0.0405309	3283/277506	1.24 (1.10-1.41)	0.000707392	0.0421	17863/449793	1.19 (1.13-1.25)	8.044e-11	0.0335183	10791/499517	1.19 (1.11-1.28)	2.927e-06	31937/1226816	1.20 (1.14-1.25)	2.349e-15	0.8059	1.49 (1.38-1.61)	4.74301e-25	CLL,FL,HL,LPL-WM	Lymphocytic leukemia	rs117853866	0.977	1.684	4e-07	32887889
R86-L086	Soma-G2	10:72497624:C:T	10q22.1	rs1477073	0.0932473	2182/277506	1.05 (0.94-1.17)	0.375599	0.0969	4483/449163	1.16 (1.08-1.24)	2.892e-05	0.0648687	4048/378749	1.20 (1.11-1.31)	1.97e-05	10713/1105418	1.15 (1.09-1.21)	2.437e-08	0.1402				Lymphocytic leukemia	rs117853866	0.198	1.684	4e-07	32887889
R86-L086	Soma-G1	10:72409024:G:A	10q22.1	rs117853866	0.04006	514/277506	1.46 (1.07-2.00)	0.0182352	NA	NA	NA	NA	0.0419	2420/378749	1.42 (1.23-1.63)	1.493e-06	2934/656255	1.43 (1.24-1.64)	3.911e-07	0.8641	1.48 (1.38-1.60)	2.53742e-24	CLL,FL,HL,LPL-WM	Lymphocytic leukemia	rs117853866	1	1.684	4e-07	32887889
R87-L087	Cell-B	10:90783320:C:T	10q23.31	rs4934436	0.532809	2255/277506	1.03 (0.97-1.09)	0.364084	0.5249	3820/449830	1.13 (1.08-1.19)	1.223e-06	0.597298	6123/378746	1.09 (1.05-1.13)	7.848e-06	12198/1106082	1.09 (1.06-1.12)	9.391e-09	0.05803				CLL	rs4406737	0.15	1.27	1e-14	23770605
R87-L087	Drug-G1	10:90780815:C:A	10q23.31	rs112506086	0.116276	2871/277506	0.87 (0.80-0.95)	0.00214872	0.1102	5458/449793	0.90 (0.84-0.96)	0.001651	0.111422	7658/378749	0.89 (0.85-0.94)	2.025e-05	15987/1106048	0.89 (0.86-0.93)	1.165e-08	0.8942	0.88 (0.84-0.92)	1.82238e-08	CLL,FL,HL,DLBCL,MCL,MM	CLL	rs4406737	0.173	1.27	1e-14	23770605
R87-L087	LN	10:90750909:C:T	10q23.31	rs12775501	0.358724	3283/277506	1.05 (1.00-1.11)	0.0467154	0.3627	17863/449793	1.07 (1.04-1.09)	8.528e-09	0.393801	10791/499517	1.08 (1.05-1.11)	4.026e-07	31937/1226816	1.07 (1.05-1.09)	8.09e-13	0.7878	1.20 (1.15-1.24)	9.38355e-23	CLL,FL,MZL,MCL	CLL	rs4406737	0.395	1.27	1e-14	23770605
R89-L090	LN	10:105631657:C:T	10q24.33	rs35623220	0.104441	3283/277506	1.14 (1.05-1.23)	0.00190542	0.1019	17863/449793	1.07 (1.04-1.11)	6.739e-05	0.0888244	10791/499517	1.07 (1.02-1.12)	0.008501	31937/1226816	1.08 (1.05-1.11)	3.28e-07	0.4024	1.16 (1.09-1.23)	1.5923e-06	CLL,MCL,MM,LPL-WM	MM	rs11813268	0.473	1.15	1e-09	39103364
R95-L096	Drug-G1	11:47651872:G:C	11p11.2	rs75716035	0.0160797	2871/277506	1.29 (1.04-1.59)	0.0212927	0.0173	5458/449793	1.31 (1.14-1.51)	0.000164	0.0406071	7658/378749	1.15 (1.06-1.25)	0.000478	15987/1106048	1.21 (1.12-1.30)	3.802e-07	0.2841				No
R94-L095	Drug-G1	11:43176085:C:T	11p12	rs183176057	0.00205634	2871/277506	2.36 (1.28-4.37)	0.00625533	0.003	5458/449793	1.73 (1.23-2.44)	0.001832	0.000859053	7658/378749	2.34 (1.45-3.78)	0.0005169	15987/1106048	1.97 (1.51-2.57)	6.379e-07	0.5376				No
R93-L094	Cell-P	11:33040593:C:T	11p13	rs139971208	0.00200933	912/277506	1.39 (0.52-3.71)	0.507679	0.0039	5806/449163	2.03 (1.53-2.67)	6.24e-07	0.0010417	2439/499517	2.97 (1.25-7.08)	0.01377	9157/1226186	2.01 (1.52-2.66)	7.79e-07	0.6023	2.05 (1.49-2.81)	8.98413e-06	MGUS,MM	No
R93-L094	MM-MGUS	11:33040593:C:T	11p13	rs139971208	0.00200933	852/277506	1.85 (0.63-5.42)	0.261796	0.0039	5806/449136	2.03 (1.53-2.67)	6.24e-07	0.0010417	2951/377997	2.35 (1.07-5.16)	0.0331765	9609/1104666	2.05 (1.56-2.69)	2.218e-07	0.9262	2.05 (1.49-2.81)	8.98413e-06	MGUS,MM	No
R91-L092	Cell-B	11:2321284:G:A	11p15.5	rs12224967	0.414693	2255/277506	1.07 (1.01-1.14)	0.0286748	0.4048	3820/449830	1.11 (1.06-1.17)	1.002e-05	0.360167	6123/378746	1.08 (1.04-1.12)	0.0001273	12198/1106082	1.09 (1.06-1.12)	7.536e-09	0.4885	1.16 (1.11-1.21)	2.1297e-12	CLL,FL	CLL	rs7944004	0.448	1.2	2e-10	23770605
R91-L092	Drug-G1	11:2311152:T:G	11p15.5	rs7944004	0.504288	2871/277506	0.94 (0.89-0.99)	0.0321048	0.4987	5458/449793	0.94 (0.90-0.98)	0.002342	0.510739	7658/378749	0.92 (0.90-0.95)	1.641e-06	15987/1106048	0.93 (0.91-0.96)	3.399e-08	0.8062	0.87 (0.84-0.91)	8.80259e-11	CLL,FL	CLL	rs7944004	1	1.2	2e-10	23770605
R91-L092	LN	11:2311152:T:G	11p15.5	rs7944004	0.504288	3283/277506	0.96 (0.91-1.01)	0.123657	0.4987	17863/449793	0.95 (0.93-0.97)	1.977e-05	0.510739	10791/499517	0.94 (0.91-0.96)	2.862e-06	31937/1226816	0.95 (0.93-0.96)	4.434e-09	0.5668	0.87 (0.84-0.91)	8.80259e-11	CLL,FL	CLL	rs7944004	1	1.2	2e-10	23770605
R98-L099	Cell-B	11:64133658:T:G	11q13.1	rs113421210	0.379137	2255/277506	1.07 (1.00-1.14)	0.0346721	0.3686	3820/449830	1.06 (1.01-1.11)	0.01727	0.419813	6123/378746	1.09 (1.05-1.13)	2.71e-06	12198/1106082	1.08 (1.05-1.11)	4.515e-07	0.6774	1.10 (1.06-1.13)	4.73832e-07	CLL,HL,DLBCL,MCL,LPL-WM	No
R101-L102	LN	11:108324789:C:T	11q22.3	rs7115351	0.155814	3283/277506	0.86 (0.80-0.92)	1.46413e-05	0.1536	17863/449793	0.94 (0.91-0.97)	0.0001787	0.229018	10791/499517	0.93 (0.90-0.96)	6.309e-06	31937/1226816	0.92 (0.90-0.95)	8.405e-11	0.07116	0.90 (0.87-0.93)	9.28062e-09	CLL,FL,DLBCL,MZL,MCL,MM	No
R101-L102	Soma-G2	11:108309239:C:T	11q22.3	rs7103222	0.155527	2182/277506	0.86 (0.79-0.93)	0.000409647	0.1538	4483/449163	0.90 (0.85-0.96)	0.001456	0.228736	4048/378749	0.92 (0.87-0.97)	0.001447	10713/1105418	0.90 (0.87-0.93)	3.65e-08	0.4367	0.90 (0.87-0.93)	4.93207e-09	CLL,FL,DLBCL,MZL,MCL,MM	No
R101-L102	Cell-B	11:108309239:C:T	11q22.3	rs7103222	0.155527	2255/277506	0.85 (0.78-0.93)	0.000178164	0.1538	3820/449830	0.93 (0.87-0.99)	0.02821	0.228736	6123/378746	0.92 (0.88-0.96)	0.0001523	12198/1106082	0.91 (0.88-0.94)	2.809e-07	0.2333	0.90 (0.87-0.93)	4.93207e-09	CLL,FL,DLBCL,MZL,MCL,MM	No
R101-L102	Drug-G1	11:108309239:C:T	11q22.3	rs7103222	0.155527	2871/277506	0.87 (0.81-0.94)	0.000420213	0.1538	5458/449793	0.92 (0.87-0.98)	0.006339	0.228736	7658/378749	0.94 (0.90-0.97)	0.001011	15987/1106048	0.92 (0.89-0.95)	4.832e-07	0.2866	0.90 (0.87-0.93)	4.93207e-09	CLL,FL,DLBCL,MZL,MCL,MM	No
R102-L103	Cell-B	11:118606678:TA:T	11q23.3	rs140083693	0.200883	2255/277506	1.14 (1.06-1.23)	0.000730954	0.2015	3820/449830	1.06 (1.00-1.12)	0.06886	0.173841	6123/378746	1.17 (1.12-1.23)	1.076e-11	12198/1106082	1.12 (1.09-1.16)	9.345e-11	0.03743	1.28 (1.21-1.36)	1.57765e-15	FL,DLBCL	FL, Malignant lymphoma	rs4938573, rs7945144	0.888, 0.692	1.340, 1.190	6.00E-20, 1.00E-09	25279986, 34594039
R102-L103	Soma-G1	11:118694547:T:C	11q23.3	rs7123726	0.209967	514/277506	1.33 (1.14-1.55)	0.000218514	NA	NA	NA	NA	0.2059	2420/378749	1.24 (1.15-1.33)	5.083e-09	2934/656255	1.25 (1.17-1.34)	6.28e-11	0.3927	1.26 (1.19-1.34)	1.95136e-14	FL,DLBCL	FL, Malignant lymphoma	rs4938573, rs7945144	0.772, 0.860	1.340, 1.190	6.00E-20, 1.00E-09	25279986, 34594039
R103-L104	Cell-B	11:123395864:A:G	11q24.1	rs7927176	0.33478	2255/277506	0.91 (0.85-0.97)	0.00323765	0.3234	3820/449830	0.87 (0.82-0.91)	3.549e-08	0.325828	6123/378746	0.93 (0.90-0.97)	0.0005393	12198/1106082	0.91 (0.88-0.93)	6.511e-11	0.09512	0.82 (0.78-0.87)	1.06984e-13	CLL	CLL, FL, B-cell malignancies, Malignant lymphoma	rs735665, rs735665, rs4525246, rs35923643	0.074, 0.074, 0.128, 0.075	1.450, 1.810, NA, 1.190	4.00E-12, 4.00E-09, 3.00E-14, 8.00E-13	18758461, 20639881, 28112199, 36273105
R103-L104	LN	11:123345520:G:A	11q24.1	rs2714049	0.630113	3283/277506	1.11 (1.06-1.17)	4.39157e-05	0.6156	17863/449793	1.05 (1.03-1.08)	1.731e-05	0.575766	10791/499517	1.04 (1.01-1.07)	0.01391	31937/1226816	1.05 (1.03-1.07)	3.2e-08	0.06115				CLL, FL, B-cell malignancies, Malignant lymphoma	rs735665, rs735665, rs4525246, rs35923643	0.112, 0.112, 0.020, 0.113	1.450, 1.810, NA, 1.190	4.00E-12, 4.00E-09, 3.00E-14, 8.00E-13	18758461, 20639881, 28112199, 36273105
R104-L105	Cell-B	11:128358094:G:A	11q24.3	rs35394161	0.253085	2255/277506	1.10 (1.02-1.18)	0.00907549	0.2537	3820/449830	1.09 (1.03-1.15)	0.001101	0.199206	6123/378746	1.12 (1.07-1.17)	1.319e-06	12198/1106082	1.10 (1.07-1.14)	5.545e-09	0.827	1.13 (1.08-1.18)	4.85326e-08	CLL,DLBCL,MCL,LPL-WM	FL	rs4937362	0.02	1.19	7e-11	25279986
R104-L105	LN	11:128496952:C:T	11q24.3	rs73013527	0.490523	3283/277506	0.92 (0.87-0.97)	0.0009749	0.4759	17863/449793	0.95 (0.93-0.97)	1.129e-06	0.560395	10791/499517	0.97 (0.94-0.99)	0.01469	31937/1226816	0.95 (0.93-0.97)	2.169e-08	0.2343	0.92 (0.90-0.96)	2.03163e-06	CLL,FL,HL,DLBCL,MCL,LPL-WM	FL	rs4937362	0.704	1.19	7e-11	25279986
R104-L105	Drug-G1	11:128499000:T:C	11q24.3	rs7941765	0.503251	2871/277506	1.08 (1.02-1.14)	0.00507446	0.5029	5458/449793	1.07 (1.03-1.11)	0.0006959	0.553168	7658/378749	1.05 (1.02-1.09)	0.002449	15987/1106048	1.06 (1.04-1.09)	5.317e-07	0.6689	1.10 (1.06-1.13)	1.95406e-07	CLL,FL,HL,MZL,MCL,PTCL	FL	rs4937362	0.137	1.19	7e-11	25279986
R106-L107	LN	12:10304256:A:G	12p13.2	rs117670446	0.0391915	3283/277506	1.11 (0.98-1.26)	0.111946	0.0322	17863/449793	1.20 (1.13-1.27)	4.437e-09	0.0229234	10791/499517	1.07 (0.97-1.17)	0.1641	31937/1226816	1.15 (1.09-1.21)	1.858e-07	0.1585	1.17 (1.05-1.31)	0.00423129	DLBCL,MZL,PTCL,MGUS,MM	No
R105-L106	Cell-P	12:6496381:A:G	12p13.31	rs41344049	0.020341	912/277506	0.72 (0.53-0.98)	0.0370792	0.019	5806/449163	0.62 (0.52-0.75)	9.522e-07	0.0289608	2439/499517	0.80 (0.67-0.95)	0.01108	9157/1226186	0.70 (0.61-0.80)	3.075e-07	0.2639	0.72 (0.63-0.81)	1.17778e-07	MCL,PTCL,MGUS,MM,LPL-WM	No
R105-L106	LN	12:6493351:A:G	12p13.31	rs10849448	0.753531	3283/277506	0.89 (0.84-0.94)	0.000113146	0.7256	17863/449793	0.96 (0.93-0.99)	0.002456	0.756194	10791/499517	0.95 (0.92-0.98)	0.001098	31937/1226816	0.95 (0.93-0.97)	2.965e-07	0.08801	0.85 (0.79-0.92)	6.67559e-05	FL,MCL,PTCL	No
R109-L111	LN	12:56444632:C:T	12q13.2	rs34415530	0.343781	3283/277506	0.93 (0.88-0.98)	0.0070372	0.3239	17863/449793	0.95 (0.93-0.97)	2.054e-05	0.318975	10791/499517	0.95 (0.92-0.98)	0.0008554	31937/1226816	0.95 (0.93-0.97)	3.696e-08	0.7533	0.91 (0.89-0.94)	2.9189e-09	CLL,DLBCL,MZL,MCL,PTCL,MGUS,LPL-WM	No
R109-L110	Cell-B	12:55724088:G:A	12q13.2	rs150499995	0.00112014	2255/277506	0.98 (0.37-2.57)	0.962107	0.0014	3820/449830	1.60 (0.82-3.12)	0.1671	0.00619265	6123/378746	1.83 (1.49-2.23)	4.656e-09	12198/1106082	1.75 (1.41-2.17)	4.265e-07	0.4536	1.74 (1.40-2.15)	3.63045e-07	CLL,FL,HL,DLBCL,MCL,PTCL,MM,LPL-WM	No
R109-L110	Drug-G1	12:55724088:G:A	12q13.2	rs150499995	0.00112014	2871/277506	0.91 (0.39-2.11)	0.824612	0.0014	5458/449793	1.28 (0.73-2.24)	0.3856	0.00619265	7658/378749	1.85 (1.54-2.23)	6.95e-11	15987/1106048	1.71 (1.41-2.07)	5.734e-08	0.1586	1.74 (1.40-2.15)	3.63045e-07	CLL,FL,HL,DLBCL,MCL,PTCL,MM,LPL-WM	No
R109-L111	Soma-G2	12:56427808:C:T	12q13.2	rs1702877	0.343	2182/277506	0.93 (0.87-0.99)	0.0202102	0.3232	4483/449163	0.91 (0.87-0.95)	8.247e-05	0.31767	4048/378749	0.95 (0.90-0.99)	0.02148	10713/1105418	0.93 (0.90-0.96)	7.117e-07	0.5446	0.91 (0.89-0.94)	2.15458e-09	CLL,DLBCL,MZL,MCL,PTCL,MGUS,LPL-WM	No
R111-L113	LN	12:69220636:C:T	12q15	rs3730590	0.403415	3283/277506	1.04 (0.99-1.10)	0.101161	0.3998	17863/449793	1.05 (1.03-1.07)	1.026e-05	0.414532	10791/499517	1.04 (1.01-1.07)	0.004955	31937/1226816	1.05 (1.03-1.07)	7.348e-07	0.8945	1.05 (1.02-1.08)	0.00218756	CLL,FL,HL,MCL,PTCL,MGUS,MM	No
R113-L115	Cell-B	12:116999897:G:A	12q24.22	rs8181728	0.256812	2255/277506	1.10 (1.02-1.17)	0.0105823	0.2488	3820/449830	1.11 (1.05-1.17)	0.0001771	0.315018	6123/378746	1.06 (1.02-1.11)	0.001469	12198/1106082	1.08 (1.05-1.12)	2.575e-07	0.5164	1.13 (1.08-1.18)	3.8428e-08	CLL,HL,MZL	ALL	rs2089222	0.011	2.26	8e-08	19684603
R114-L116	Soma-G2	13:51405376:A:G	13q14.3	rs79098159	0.0057903	2182/277506	1.90 (1.24-2.91)	0.00318442	0.0081	4483/449163	1.84 (1.42-2.39)	4.135e-06	0.00170155	4048/378749	1.89 (1.09-3.26)	0.02296	10713/1105418	1.86 (1.51-2.29)	3.938e-09	0.991	1.63 (1.33-2.00)	3.49589e-06	CLL,DLBCL,MGUS,MM	No
R114-L116	Drug-G1	13:51405376:A:G	13q14.3	rs79098159	0.0057903	2871/277506	1.67 (1.16-2.42)	0.00616127	0.0081	5458/449793	1.69 (1.33-2.16)	2.162e-05	0.00170155	7658/378749	1.49 (1.00-2.22)	0.05206	15987/1106048	1.65 (1.37-1.99)	1.512e-07	0.8824	1.63 (1.33-2.00)	3.49589e-06	CLL,DLBCL,MGUS,MM	No
R118-L120	MM-MGUS	14:35356986:A:G	14q13.2	rs11844354	0.223728	852/277506	1.18 (1.05-1.32)	0.00402115	0.2241	5806/449136	1.09 (1.05-1.14)	7.496e-05	0.251284	2951/377997	1.08 (1.01-1.14)	0.0172488	9609/1104666	1.10 (1.06-1.14)	5.274e-07	0.359	1.09 (1.04-1.14)	0.000173205	MZL,MGUS,MM	No
R123-L125	LN	15:40396001:C:T	15q15.1	rs34231574	0.47884	3283/277506	0.91 (0.87-0.96)	0.000442222	0.455	17863/449793	0.94 (0.92-0.97)	8.454e-07	0.3852	10791/499517	0.97 (0.95-1.00)	0.06187	31937/1226816	0.95 (0.93-0.97)	6.624e-08	0.08883	0.82 (0.78-0.85)	5.95663e-19	CLL,MCL,LPL-WM	CLL	rs8024033	0.791	1.22	3e-10	26956414
R124-L126	Cell-B	15:56420710:C:T	15q21.3	rs72736498	0.122267	2255/277506	1.14 (1.04-1.25)	0.00554166	0.1211	3820/449830	1.20 (1.12-1.29)	9.549e-07	0.0752402	6123/378746	1.05 (0.98-1.12)	0.1731	12198/1106082	1.13 (1.08-1.18)	2.623e-07	0.04614	1.18 (1.12-1.25)	3.84322e-10	CLL,MGUS,LPL-WM	CLL	rs11636802	0.714	1.41	2e-13	23770605
R124-L126	LN	15:56420710:C:T	15q21.3	rs72736498	0.122267	3283/277506	1.16 (1.08-1.26)	8.37394e-05	0.1211	17863/449793	1.07 (1.04-1.11)	5.606e-05	0.0752402	10791/499517	1.06 (1.01-1.12)	0.02149	31937/1226816	1.08 (1.05-1.12)	9.238e-08	0.1324	1.18 (1.12-1.25)	3.84322e-10	CLL,MGUS,LPL-WM	CLL	rs11636802	0.714	1.41	2e-13	23770605
R126-L128	Cell-B	15:75137252:C:T	15q24.1	rs11017	0.0185129	2255/277506	1.07 (0.85-1.34)	0.570242	0.0229	3820/449830	1.23 (1.05-1.45)	0.01058	0.0484217	6123/378746	1.24 (1.14-1.34)	1.841e-07	12198/1106082	1.22 (1.13-1.31)	4.685e-07	0.5082	1.23 (1.13-1.35)	4.42222e-06	CLL,FL,DLBCL,MZL,MCL,PTCL,LPL-WM	No
R127-L129	Drug-G1	16:28922149:C:T	16p11.2	rs11646653	0.66629	2871/277506	0.94 (0.89-1.00)	0.034477	0.6561	5458/449793	0.95 (0.91-0.99)	0.01859	0.644995	7658/378749	0.91 (0.88-0.94)	3.607e-08	15987/1106048	0.93 (0.91-0.95)	3.19e-08	0.3021				No
R127-L129	LN	16:28613965:A:G	16p11.2	rs11074907	0.392955	3283/277506	1.02 (0.97-1.07)	0.483876	0.3882	17863/449793	1.05 (1.03-1.08)	8.295e-06	0.451729	10791/499517	1.09 (1.06-1.12)	3.612e-09	31937/1226816	1.06 (1.04-1.08)	1.881e-10	0.06359				No
R128-L130	Cell-B	16:29934050:A:G	16p11.2	rs12932403	0.55592	2255/277506	1.09 (1.03-1.16)	0.00422902	0.4263	3820/449830	1.12 (1.06-1.18)	6.981e-05	0.521169	6123/378746	1.08 (1.04-1.12)	3.385e-05	12198/1106082	1.09 (1.06-1.13)	2.616e-09	0.6148	1.10 (1.06-1.13)	1.63509e-08	CLL,FL,HL,DLBCL,MCL,LPL-WM	HL	rs6565176	0.243	1.116	4e-08	30194254
R128-L130	Drug-G1	16:30045789:C:G	16p11.2	rs11642430	0.401457	2871/277506	1.07 (1.02-1.13)	0.0121644	0.3966	5458/449793	1.07 (1.03-1.12)	0.0004908	0.368803	7658/378749	1.09 (1.06-1.13)	2.21e-07	15987/1106048	1.08 (1.05-1.11)	6.361e-10	0.8221	1.09 (1.06-1.12)	7.22804e-10	CLL,FL,HL,DLBCL,MZL,MCL,MM,LPL-WM	HL, MM	rs6565176, rs13338946	0.212, 0.012	1.116, 1.150	4.00E-08, 1.00E-13	30194254, 30213928
R128-L130	MM-MGUS	16:30666367:C:T	16p11.2	rs3747481	0.258724	852/277506	1.10 (0.99-1.22)	0.0892976	0.2589	5806/449136	1.11 (1.06-1.16)	2.378e-06	0.259454	2951/377997	1.11 (1.05-1.18)	0.000294496	9609/1104666	1.11 (1.07-1.15)	4.025e-09	0.9742	1.11 (1.07-1.15)	1.10732e-07	MZL,MGUS,MM	HL, MM	rs6565176, rs13338946	0.007, 0.956	1.116, 1.150	4.00E-08, 1.00E-13	30194254, 30213928
R127-L129	Soma-G2	16:28922149:C:T	16p11.2	rs11646653	0.66629	2182/277506	0.93 (0.87-0.99)	0.0338104	0.6561	4483/449163	0.93 (0.89-0.97)	0.001343	0.644995	4048/378749	0.91 (0.87-0.96)	0.0001402	10713/1105418	0.92 (0.90-0.95)	1.31e-07	0.8716				No
R128-L130	Cell-P	16:30666367:C:T	16p11.2	rs3747481	0.258724	912/277506	1.07 (0.96-1.18)	0.213754	0.2589	5806/449163	1.11 (1.06-1.16)	2.378e-06	0.259454	2439/499517	1.10 (1.03-1.17)	0.004729	9157/1226186	1.10 (1.06-1.14)	5.765e-07	0.7945	1.11 (1.07-1.15)	1.10732e-07	MZL,MGUS,MM	HL, MM	rs6565176, rs13338946	0.007, 0.956	1.116, 1.150	4.00E-08, 1.00E-13	30194254, 30213928
R128-L130	LN	16:29937081:G:GA	16p11.2	rs5816505	0.55829	3283/277506	1.05 (1.00-1.11)	0.045546	0.5352	17863/449793	1.04 (1.01-1.06)	0.001563	0.521105	10791/499517	1.07 (1.04-1.10)	8.097e-06	31937/1226816	1.05 (1.03-1.07)	1.79e-07	0.3879	1.09 (1.06-1.13)	3.23916e-08	CLL,FL,HL,DLBCL,MCL,LPL-WM	HL	rs6565176	0.264	1.116	4e-08	30194254
R128-L130	Soma-G2	16:30023786:C:G	16p11.2	rs12325400	0.400903	2182/277506	1.08 (1.02-1.15)	0.014483	0.3987	4483/449163	1.08 (1.03-1.13)	0.0009862	0.372049	4048/378749	1.09 (1.04-1.14)	0.0001855	10713/1105418	1.08 (1.05-1.11)	5.182e-08	0.9376	1.09 (1.06-1.11)	8.47017e-10	CLL,FL,HL,DLBCL,MZL,MCL,MM,LPL-WM	HL, MM	rs6565176, rs13338946	0.212, 0.012	1.116, 1.150	4.00E-08, 1.00E-13	30194254, 30213928
R129-L131	Drug-G1	16:69177268:C:T	16q22.1	rs2288036	0.0572074	2871/277506	1.19 (1.06-1.33)	0.00350284	0.0535	5458/449793	1.17 (1.08-1.27)	0.0002458	0.0353442	7658/378749	1.12 (1.02-1.22)	0.01264	15987/1106048	1.16 (1.09-1.22)	4.553e-07	0.6814				No
R130-L132	Drug-G1	16:74595502:A:C	16q23.1	rs4411525	0.397257	2871/277506	0.92 (0.87-0.97)	0.00358872	0.4034	5458/449793	0.91 (0.88-0.95)	1.086e-05	0.364348	7658/378749	0.95 (0.92-0.98)	0.00126	15987/1106048	0.93 (0.91-0.95)	7.466e-09	0.4216	0.92 (0.90-0.95)	5.87122e-10	CLL,HL,DLBCL,MGUS,MM	MM	rs7193541	0.741	1.13	5e-12	27363682
R130-L132	LN	16:74694692:T:C	16q23.1	rs56143602	0.425731	3283/277506	0.94 (0.89-0.98)	0.0102473	0.4184	17863/449793	0.94 (0.92-0.96)	1.472e-08	0.373606	10791/499517	0.94 (0.91-0.96)	9.122e-06	31937/1226816	0.94 (0.92-0.95)	3.411e-12	0.9981	0.92 (0.89-0.94)	3.75496e-10	CLL,HL,MGUS,MM	MM	rs7193541	0.928	1.13	5e-12	27363682
R130-L132	Soma-G2	16:74595502:A:C	16q23.1	rs4411525	0.397257	2182/277506	0.90 (0.85-0.96)	0.00106082	0.4034	4483/449163	0.91 (0.87-0.96)	8.385e-05	0.364348	4048/378749	0.91 (0.87-0.96)	0.0001017	10713/1105418	0.91 (0.88-0.94)	2.573e-10	0.9273	0.92 (0.90-0.95)	5.87122e-10	CLL,HL,DLBCL,MGUS,MM	MM	rs7193541	0.741	1.13	5e-12	27363682
R131-L133	Cell-B	16:85972776:C:T	16q24.1	rs305066	0.29013	2255/277506	1.12 (1.05-1.20)	0.000814179	0.2747	3820/449830	1.09 (1.04-1.15)	0.001121	0.323064	6123/378746	1.05 (1.01-1.10)	0.006809	12198/1106082	1.08 (1.05-1.11)	7.355e-07	0.2852	1.10 (1.05-1.14)	4.52058e-06	CLL,HL,DLBCL,LPL-WM	CLL, Malignant lymphoma	rs391525, rs375288	0.619, 0.596	1.560, 1.05	3.00E-09, 1.00E-08	21131588, 36273105
R131-L133	LN	16:85927871:G:A	16q24.1	rs375288	0.334795	3283/277506	0.93 (0.89-0.99)	0.011992	0.3268	17863/449793	0.94 (0.91-0.96)	7.212e-08	0.315166	10791/499517	0.97 (0.94-1.00)	0.06548	31937/1226816	0.95 (0.93-0.97)	1.067e-07	0.175	0.78 (0.74-0.82)	1.22781e-23	CLL,LPL-WM	CLL, Malignant lymphoma	rs391525, rs375288	0.316, 1	1.560, 1.05	3.00E-09, 1.00E-08	21131588, 36273105
R135-L137	Cell-P	17:16849139:A:G	17p11.2	rs4273077	0.0942234	912/277506	1.13 (0.97-1.31)	0.105535	0.1017	5806/449163	1.27 (1.20-1.34)	6.209e-17	0.0968005	2439/499517	1.25 (1.15-1.37)	9.321e-07	9157/1226186	1.25 (1.19-1.31)	4.054e-18	0.3605				MM, MM-MGUS, MGUS	rs4273077, rs57968458, rs74998556	1, 0.633, 0.582	1.255, 1.433, 1.460	8.00E-09, 3.00E-10, 9.00E-07	23955597, 26007630, 30737484
R135-L137	MM-MGUS	17:16849139:A:G	17p11.2	rs4273077	0.0942234	852/277506	1.21 (1.03-1.42)	0.0192646	0.1017	5806/449136	1.27 (1.20-1.34)	6.209e-17	0.0968005	2951/377997	1.19 (1.10-1.30)	2.94836e-05	9609/1104666	1.24 (1.18-1.30)	2.091e-19	0.4793				MM, MM-MGUS, MGUS	rs4273077, rs57968458, rs74998556	1, 0.633, 0.582	1.255, 1.433, 1.460	8.00E-09, 3.00E-10, 9.00E-07	23955597, 26007630, 30737484
R134-L136	Cell-B	17:7571752:T:G	17p13.1	rs78378222	0.0110911	2255/277506	1.53 (1.13-2.08)	0.00590391	0.0121	3820/449830	1.38 (1.14-1.67)	0.0008273	0.016564	6123/378746	1.44 (1.26-1.65)	1.639e-07	12198/1106082	1.43 (1.28-1.60)	5.743e-10	0.8472	1.44 (1.27-1.63)	1.13545e-08	CLL,FL,HL,DLBCL,MZL,LPL-WM	Lymphocytic leukemia	rs78378222	1	2.486	2e-09	32887889
R134-L136	LN	17:7571752:T:G	17p13.1	rs78378222	0.0110911	3283/277506	1.48 (1.16-1.90)	0.0015721	0.0121	17863/449793	1.28 (1.17-1.40)	6.325e-08	0.016564	10791/499517	1.30 (1.17-1.44)	7.202e-07	31937/1226816	1.30 (1.21-1.40)	3.669e-13	0.5552	1.44 (1.27-1.63)	1.13545e-08	CLL,FL,HL,DLBCL,MZL,LPL-WM	Lymphocytic leukemia	rs78378222	1	2.486	2e-09	32887889
R134-L136	Drug-G1	17:7571752:T:G	17p13.1	rs78378222	0.0110911	2871/277506	1.26 (0.97-1.64)	0.0797168	0.0121	5458/449793	1.29 (1.09-1.51)	0.002649	0.016564	7658/378749	1.35 (1.19-1.53)	3.03e-06	15987/1106048	1.31 (1.19-1.45)	1.149e-07	0.874	1.44 (1.27-1.63)	1.13545e-08	CLL,FL,HL,DLBCL,MZL,LPL-WM	Lymphocytic leukemia	rs78378222	1	2.486	2e-09	32887889
R134-L136	Soma-G2	17:7571752:T:G	17p13.1	rs78378222	0.0110911	2182/277506	1.47 (1.09-1.99)	0.0125913	0.0121	4483/449163	1.28 (1.07-1.53)	0.007153	0.016564	4048/378749	1.39 (1.17-1.65)	0.0001407	10713/1105418	1.35 (1.20-1.52)	3.332e-07	0.6766	1.44 (1.27-1.63)	1.13545e-08	CLL,FL,HL,DLBCL,MZL,LPL-WM	Lymphocytic leukemia	rs78378222	1	2.486	2e-09	32887889
R133-L135	Soma-G2	17:5285912:T:C	17p13.2	rs151195310	0.0290085	2182/277506	1.39 (1.16-1.67)	0.000393333	0.0293	4483/449163	1.26 (1.12-1.42)	9.341e-05	0.0102485	4048/378749	1.15 (0.92-1.43)	0.225	10713/1105418	1.27 (1.16-1.39)	1.603e-07	0.4192	1.28 (1.14-1.43)	1.91225e-05	CLL,DLBCL,MM	No
R139-L141	Cell-B	18:60781974:G:A	18q21.33	rs72939501	0.102301	2255/277506	1.04 (0.94-1.16)	0.413702	0.0965	3820/449830	1.20 (1.11-1.29)	7.642e-06	0.14098	6123/378746	1.14 (1.09-1.20)	1.795e-07	12198/1106082	1.14 (1.09-1.19)	1.687e-09	0.1221	1.18 (1.12-1.24)	6.25474e-11	CLL,FL,DLBCL,MCL,LPL-WM	CLL, FL	rs4987852, rs17749561	0.647, 0.014	1.470, 1.340	3.00E-12, 8.00E-10	23770605, 25279986
R139-L141	LN	18:60795188:C:T	18q21.33	rs4987845	0.0971273	3283/277506	0.81 (0.74-0.88)	7.27428e-07	0.0894	17863/449793	0.88 (0.85-0.92)	3.639e-09	0.0494568	10791/499517	0.86 (0.81-0.92)	1.355e-05	31937/1226816	0.86 (0.83-0.89)	8.785e-16	0.2078				CLL, FL	rs4987852, rs17749561	0.009, 0.951	1.470, 1.340	3.00E-12, 8.00E-10	23770605, 25279986
R139-L141	Drug-G1	18:60781600:T:C	18q21.33	rs2448806	0.223076	2871/277506	1.08 (1.01-1.15)	0.0287693	0.2249	5458/449793	1.06 (1.01-1.11)	0.02191	0.263682	7658/378749	1.10 (1.06-1.14)	4.211e-07	15987/1106048	1.08 (1.05-1.11)	1.418e-07	0.4503	1.10 (1.07-1.14)	3.38313e-08	CLL,FL,HL,DLBCL,MZL,MCL,LPL-WM	CLL, FL	rs4987852, rs17749561	0.120, 0.037	1.470, 1.340	3.00E-12, 8.00E-10	23770605, 25279986
R143-L145	Cell-P	19:16444697:C:A	19p13.11	rs10423726	0.580797	912/277506	0.91 (0.83-1.00)	0.0498127	0.5779	5806/449163	0.91 (0.87-0.95)	1.851e-05	0.574956	2439/499517	0.89 (0.84-0.94)	3.593e-05	9157/1226186	0.90 (0.87-0.94)	5.509e-08	0.8182				MM	rs11086029	0.355	1.114	6.79e-11	30213928
R143-L145	MM-MGUS	19:16410422:A:G	19p13.11	rs8101897	0.418378	852/277506	0.88 (0.80-0.97)	0.00999171	0.4135	5806/449136	0.92 (0.88-0.95)	1.368e-05	0.368738	2951/377997	0.93 (0.88-0.98)	0.0118135	9609/1104666	0.92 (0.89-0.95)	1.294e-07	0.5867				MM	rs11086029	0.983	1.114	6.79e-11	30213928
R140-L142	Cell-B	19:1598203:A:G	19p13.3	rs8697	0.220267	2255/277506	0.89 (0.83-0.96)	0.0020415	0.2054	3820/449830	0.91 (0.86-0.97)	0.00306	0.265055	6123/378746	0.91 (0.88-0.95)	1.506e-05	12198/1106082	0.91 (0.88-0.94)	1.985e-08	0.8319	0.90 (0.86-0.94)	6.87078e-07	CLL,FL,HL,MZL,MCL	HL	rs1860661	0.012	1.23	4e-10	24920014
R141-L143	Cell-P	19:3369572:T:G	19p13.3	rs11085015	0.802411	912/277506	0.89 (0.79-0.99)	0.0395003	0.7978	5806/449163	0.85 (0.81-0.90)	6.005e-09	0.799858	2439/499517	0.85 (0.79-0.91)	3.499e-06	9157/1226186	0.86 (0.82-0.90)	1.316e-11	0.8193	0.86 (0.82-0.90)	2.16472e-12	MZL,MGUS,MM	MM	rs11085015	1	1.19	1.73e-13	39103364
R141-L143	MM-MGUS	19:3369572:T:G	19p13.3	rs11085015	0.802411	852/277506	0.86 (0.76-0.97)	0.0169321	0.7978	5806/449136	0.85 (0.81-0.90)	6.005e-09	0.799858	2951/377997	0.89 (0.83-0.95)	0.000221182	9609/1104666	0.87 (0.83-0.90)	6.566e-12	0.6697	0.86 (0.82-0.90)	2.16472e-12	MZL,MGUS,MM	MM	rs11085015	1	1.19	1.73e-13	39103364
R142-L144	Cell-B	19:6581241:T:C	19p13.3	rs72994964	0.388635	2255/277506	1.07 (1.01-1.14)	0.0289088	0.3798	3820/449830	1.12 (1.07-1.17)	4.362e-06	0.425159	6123/378746	1.17 (1.12-1.21)	4.659e-17	12198/1106082	1.13 (1.10-1.16)	1.558e-17	0.08974				No
R142-L144	Drug-G1	19:6587637:C:CT	19p13.3	rs35792677	0.295473	2871/277506	1.05 (0.99-1.11)	0.11641	0.2856	5458/449793	1.09 (1.04-1.14)	0.0001373	0.370769	7658/378749	1.08 (1.05-1.12)	1.451e-06	15987/1106048	1.08 (1.05-1.11)	8.762e-09	0.5783	1.12 (1.08-1.16)	3.98404e-11	CLL,HL,DLBCL,MZL,MCL,LPL-WM	No
R142-L144	LN	19:6581241:T:C	19p13.3	rs72994964	0.388635	3283/277506	1.08 (1.02-1.13)	0.0049854	0.3798	17863/449793	1.05 (1.03-1.07)	1.753e-05	0.425159	10791/499517	1.09 (1.06-1.12)	6.153e-10	31937/1226816	1.07 (1.05-1.09)	7.564e-13	0.1368				No
R140-L142	Drug-G1	19:1577117:C:T	19p13.3	rs9585	0.403632	2871/277506	0.91 (0.86-0.96)	0.000938815	0.455	5458/449793	0.96 (0.91-1.00)	0.04468	0.407976	7658/378749	0.92 (0.89-0.96)	2.785e-06	15987/1106048	0.93 (0.91-0.96)	5.853e-08	0.3534	0.93 (0.90-0.95)	1.52005e-07	CLL,FL,HL,DLBCL,MZL,MCL,PTCL,MM	HL	rs1860661	0.161	1.23	4e-10	24920014
R142-L144	Soma-G1	19:6602948:T:C	19p13.3	rs344583	0.847824	514/277506	1.37 (1.15-1.63)	0.000411974	NA	NA	NA	NA	0.8312	2420/378749	1.19 (1.10-1.28)	5.883e-06	2934/656255	1.22 (1.13-1.31)	1.027e-07	0.1503	1.15 (1.10-1.19)	5.9601e-11	CLL,FL,HL,DLBCL,MZL,MCL,LPL-WM	No
R142-L144	Soma-G2	19:6593314:C:T	19p13.3	rs35388517	0.31755	2182/277506	1.08 (1.01-1.15)	0.0294551	0.3121	4483/449163	1.08 (1.03-1.13)	0.002664	0.370318	4048/378749	1.08 (1.04-1.14)	0.000507	10713/1105418	1.08 (1.05-1.11)	6.161e-07	0.9653	1.12 (1.08-1.16)	5.76963e-11	CLL,HL,DLBCL,MZL,MCL,LPL-WM	No
R144-L146	LN	19:36237245:C:G	19q13.12	rs2293688	0.329473	3283/277506	0.93 (0.88-0.98)	0.00415748	0.3383	17863/449793	0.94 (0.92-0.97)	7.911e-07	0.342205	10791/499517	0.98 (0.95-1.01)	0.1096	31937/1226816	0.95 (0.94-0.97)	4.539e-07	0.1417	0.90 (0.87-0.94)	5.88514e-09	CLL,MZL,MGUS,LPL-WM
R146-L148	Cell-B	19:47661493:G:A	19q13.32	rs307896	0.287225	2255/277506	0.93 (0.87-1.00)	0.0415174	0.2862	3820/449830	0.91 (0.86-0.96)	0.0008624	0.256499	6123/378746	0.90 (0.86-0.94)	4.837e-07	12198/1106082	0.91 (0.88-0.94)	9.346e-09	0.7036	0.89 (0.86-0.93)	1.55649e-09	CLL,FL,HL,MZL,MCL,LPL-WM	CLL	rs11083846	0.002	1.35	4e-09	18758461
R146-L148	Drug-G1	19:47696626:C:T	19q13.32	rs6509314	0.710977	2871/277506	1.07 (1.00-1.13)	0.0343835	0.7095	5458/449793	1.06 (1.01-1.10)	0.01303	0.732532	7658/378749	1.09 (1.06-1.14)	1.211e-06	15987/1106048	1.07 (1.05-1.10)	2.047e-07	0.5022	1.11 (1.07-1.14)	4.26003e-09	CLL,FL,HL,DLBCL,MZL,MCL,LPL-WM	CLL	rs11083846	0.001	1.35	4e-09	18758461
R147-L149	MM-MGUS	20:4980505:C:T	20p13	rs6084957	0.367699	852/277506	1.12 (1.01-1.23)	0.026209	0.3761	5806/449136	1.08 (1.04-1.12)	4.922e-05	0.426647	2951/377997	1.11 (1.06-1.17)	6.08709e-05	9609/1104666	1.10 (1.06-1.13)	5.833e-09	0.677	1.08 (1.04-1.12)	6.14791e-05	MCL,MGUS,MM	No
R149-L151	LN	20:34090519:G:A	20q11.22	rs3748433	0.080776	3283/277506	1.04 (0.94-1.13)	0.456939	0.0849	17863/449793	1.11 (1.07-1.16)	1.002e-08	0.0693327	10791/499517	1.05 (0.99-1.11)	0.1067	31937/1226816	1.08 (1.05-1.12)	8.275e-07	0.132				No
R150-L152	Cell-B	20:42540476:G:A	20q13.12	rs187862742	0.00602582	2255/277506	1.56 (1.03-2.37)	0.036363	0.0073	3820/449830	1.73 (1.30-2.29)	0.0001442	0.0031812	6123/378746	1.56 (1.17-2.07)	0.002272	12198/1106082	1.63 (1.35-1.98)	5.215e-07	0.868	1.84 (1.43-2.37)	2.64149e-06	CLL,HL,MZL,MCL,LPL-WM	No
R152-L154	LN	20:62268333:A:G	20q13.33	rs71325458	0.025601	3283/277506	0.89 (0.76-1.04)	0.150762	0.0183	17863/449793	0.78 (0.71-0.86)	6.289e-07	0.0143224	10791/499517	0.80 (0.71-0.91)	0.0007984	31937/1226816	0.81 (0.75-0.88)	6.554e-08	0.3861	0.78 (0.70-0.87)	1.30096e-05	CLL,HL,MZL,MCL,PTCL,MGUS,MM,LPL-WM	No
R153-L155	Cell-P	21:26772202:G:T	21q21.2	rs118152285	0.0416973	912/277506	1.36 (1.09-1.70)	0.00608864	0.0365	5806/449163	1.15 (1.03-1.27)	0.009579	0.0530246	2439/499517	1.34 (1.20-1.51)	7.125e-07	9157/1226186	1.23 (1.13-1.34)	7.861e-07	0.1606	1.24 (1.14-1.36)	1.81038e-06	MGUS,MM	No
R156-L158	LN	22:28746633:C:T	22q12.1	rs9625454	0.0191658	3283/277506	1.00 (0.83-1.20)	0.992881	0.0157	17863/449793	1.05 (0.95-1.16)	0.3092	0.0638523	10791/499517	1.21 (1.15-1.28)	2.163e-12	31937/1226816	1.16 (1.11-1.22)	2.009e-09	0.02044	1.23 (1.14-1.32)	1.27399e-07	FL,HL,MZL,MCL,PTCL,MGUS,MM	No
R156-L158	Drug-G1	22:29105202:G:C	22q12.1	rs17880096	0.0181483	2871/277506	1.00 (0.82-1.23)	0.98303	0.0206	5458/449793	1.06 (0.92-1.22)	0.4275	0.0644652	7658/378749	1.22 (1.15-1.30)	2.718e-10	15987/1106048	1.17 (1.10-1.24)	4.69e-07	0.06326	1.18 (1.10-1.25)	3.39105e-07	CLL,FL,HL,DLBCL,MZL,MCL,PTCL,MGUS,MM	No
R158-L159	Cell-P	22:39557414:C:T	22q13.1	rs139420	0.228892	912/277506	1.11 (1.00-1.23)	0.0555879	0.2248	5806/449163	1.13 (1.07-1.18)	7.1e-07	0.285834	2439/499517	1.11 (1.04-1.18)	0.001159	9157/1226186	1.12 (1.08-1.16)	2.488e-08	0.9442	1.12 (1.08-1.16)	7.71735e-09	MZL,MCL,MGUS,MM,LPL-WM	MM	rs877529	0.428	1.228	8e-16	23955597
R158-L159	MM-MGUS	22:39557414:C:T	22q13.1	rs139420	0.228892	852/277506	1.13 (1.01-1.26)	0.0357503	0.2248	5806/449136	1.13 (1.07-1.18)	7.1e-07	0.285834	2951/377997	1.09 (1.03-1.15)	0.00429754	9609/1104666	1.11 (1.07-1.15)	1.15e-08	0.6302	1.12 (1.08-1.16)	7.71735e-09	MZL,MCL,MGUS,MM,LPL-WM	MM	rs877529	0.428	1.228	8e-16	23955597

## Sheet: STable 9
Supplementary Table 9. Genome-wide significant and suggestive associations from ASSET analysis.
Index	Variant			ASSET-1sided or ASSET 2-sided direction 1			ASSET 2-sided direction-2			ASSET 2-sided eta-analysis
	ID	Cytoband	rsID	Subtypes	OR (95%CI)	P	Subtypes	OR (95%CI)	P	P
R7-L008	1:153723037:T:C	1q21.3	rs12097583	FL,DLBCL,MCL,PTCL,MGUS,MM	1.21 (1.13-1.28)	1.64843e-09	-	-	-	-
R3-L003	1:23943735:C:A	1p36.11	rs34676223	CLL,HL	0.88 (0.84-0.93)	2.80483e-07	-	-	-	-
R12-L012	1:242034263:A:G	1q43	rs72755295	CLL,FL,DLBCL,MZL,MCL,MGUS,MM	1.21 (1.13-1.30)	6.59453e-08	-	-	-	-
R1-L001	1:2488608:T:C	1p36.32	rs1886730	FL,DLBCL,MZL	0.88 (0.84-0.93)	8.55324e-07	-	-	-	-
R5-L006	1:78450517:C:A	1p31.1	rs34517439	CLL,FL,HL,DLBCL,MZL,MGUS,MM,LPL-WM	1.13 (1.09-1.17)	1.31222e-12	-	-	-	-
R16-L015	2:111680155:T:C	2q13	rs3789134	CLL,HL,MCL	1.17 (1.13-1.21)	3.16965e-16	MGUS,MM,LPL-WM	0.95 (0.92-0.99)	0.00805888	1.06029e-16
R16-L015	2:111740221:A:G	2q13	rs11123271	CLL	1.27 (1.22-1.33)	1.72643e-24	-	-	-	-
R17-L016	2:113727466:C:T	2q13	rs116676115	CLL,FL,HL,MZL	1.54 (1.31-1.81)	2.39155e-07	-	-	-	-
R18-L017	2:114964461:G:C	2q14.1	rs1835436	CLL,FL,HL,DLBCL,MZL,MCL,MGUS,MM,LPL-WM	1.09 (1.06-1.12)	4.83624e-09	-	-	-	-
R20-L019	2:163124637:T:C	2q24.2	rs35667974	FL,HL,DLBCL,MZL,MCL,PTCL,LPL-WM	1.45 (1.28-1.65)	1.48416e-08	-	-	-	-
R21-L020	2:174247965:A:G	2q31.1	rs74740426	FL,DLBCL,MZL,MGUS,MM	1.17 (1.11-1.23)	3.24122e-09	-	-	-	-
R24-L023	2:202138385:T:C	2q33.1	rs13030042	CLL,MZL,MCL,LPL-WM	0.85 (0.82-0.89)	4.19376e-14	-	-	-	-
R25-L024	2:231110582:C:T	2q37.1	rs28445040	CLL,LPL-WM	1.43 (1.35-1.50)	3.92249e-41	-	-	-	-
R26-L025	2:242230443:C:G	2q37.3	rs10933547	CLL,FL,MCL	1.11 (1.07-1.16)	4.2839e-07	-	-	-	-
R13-L013	2:25613146:T:C	2p23.3	rs7577599	MGUS,MM	0.84 (0.80-0.87)	7.71827e-17	-	-	-	-
R15-L014	2:61082759:C:T	2p16.1	rs842628	CLL,HL,DLBCL,MZL,MCL,LPL-WM	1.10 (1.06-1.14)	3.85129e-07	-	-	-	-
R148-L150	20:11015371:G:C	20p12.2	rs12480784	MZL,MGUS,MM,LPL-WM	1.11 (1.07-1.16)	4.41069e-07	-	-	-	-
R151-L153	20:44735854:A:G	20q13.12	rs6065926	FL,HL,DLBCL,MZL,MCL,PTCL,LPL-WM	0.89 (0.85-0.93)	1.38591e-08	-	-	-	-
R154-L156	21:38215923:A:G	21q22.13	rs12151959	FL,HL,DLBCL,MZL	0.87 (0.83-0.92)	7.40401e-07	-	-	-	-
R156-L158	22:28746633:C:T	22q12.1	rs9625454	FL,HL,MZL,MCL,PTCL,MGUS,MM	1.23 (1.14-1.32)	1.27399e-07	-	-	-	-
R158-L159	22:39551628:C:T	22q13.1	rs79506	MCL,MGUS,MM,LPL-WM	1.13 (1.10-1.17)	4.08049e-14	-	-	-	-
R159-L160	22:43509846:G:C	22q13.2	rs1883264	HL,MZL,MCL,MM,LPL-WM	1.15 (1.09-1.22)	5.38459e-07	-	-	-	-
R160-L161	22:50960101:G:A	22q13.33	rs131814	CLL,MZL,MCL,LPL-WM	0.88 (0.84-0.92)	7.95867e-09	-	-	-	-
R29-L030	3:121800487:A:C	3q13.33	rs9831894	FL,HL,DLBCL,MCL	0.89 (0.85-0.92)	2.06607e-09	-	-	-	-
R32-L033	3:169487501:T:C	3q26.2	rs9811216	CLL,FL,MZL,MGUS,MM	0.86 (0.84-0.88)	9.00971e-29	-	-	-	-
R35-L036	3:187663137:A:C	3q27.3	rs1445179	FL,HL,DLBCL,MZL,MCL,MGUS,MM	1.09 (1.06-1.12)	3.62519e-11	-	-	-	-
R36-L037	3:187954414:A:C	3q28	rs4459895	FL,HL,DLBCL	0.85 (0.81-0.90)	1.18015e-08	-	-	-	-
R36-L038	3:188298166:C:T	3q28	rs1515426	CLL	1.13 (1.08-1.19)	1.05147e-07	FL,HL,DLBCL,MZL,MCL,PTCL	0.90 (0.86-0.94)	1.86582e-07	6.38823e-13
R27-L027	3:28068394:T:C	3p24.1	rs338603	CLL,FL,HL,DLBCL,MZL,MCL	1.13 (1.10-1.17)	2.59667e-18	-	-	-	-
R28-L028	3:41751333:C:T	3p22.1	rs6781529	MGUS,MM,LPL-WM	1.19 (1.14-1.24)	9.29637e-18	-	-	-	-
R39-L041	4:102794621:A:T	4q24	rs10016018	CLL,PTCL	0.87 (0.83-0.91)	2.31454e-08	-	-	-	-
R40-L042	4:103602619:A:G	4q24	rs72940764	FL,DLBCL,PTCL,MM	1.72 (1.40-2.12)	3.43273e-07	-	-	-	-
R42-L044	4:108987870:T:C	4q25	rs4956153	CLL,HL,DLBCL,MZL,MCL,PTCL	1.16 (1.11-1.21)	2.2615e-10	-	-	-	-
R38-L040	4:92144397:G:T	4q22.1	rs182509487	HL,MZL,LPL-WM	3.10 (2.02-4.74)	1.91191e-07	-	-	-	-
R45-L046	5:1280830:G:C	5p15.33	rs4975538	CLL,MZL,MCL,LPL-WM	1.23 (1.18-1.28)	3.53624e-23	-	-	-	-
R48-L049	5:95231983:AT:A	5q15	rs544095130	DLBCL,MCL,MGUS,MM	0.89 (0.86-0.92)	1.01919e-12	-	-	-	-
R59-L061	6:135431318:T:C	6q23.3	rs6920211	DLBCL,PTCL,MGUS,MM,LPL-WM	1.10 (1.06-1.13)	8.75566e-08	-	-	-	-
R59-L061	6:135431318:T:C	6q23.3	rs6920211	DLBCL,PTCL,MGUS,MM,LPL-WM	1.10 (1.06-1.13)	1.78341e-08	HL,MZL,MCL	0.90 (0.83-0.96)	0.0034328	1.50092e-09
R60-L062	6:148019261:A:T	6q24.3	rs9377076	FL,HL,DLBCL,MZL,MCL,LPL-WM	0.90 (0.86-0.93)	2.12215e-07	-	-	-	-
R51-L051	6:15256320:G:C	6p22.3	rs71551042	CLL,MZL,MCL,MGUS,MM	1.26 (1.18-1.35)	3.81782e-12	-	-	-	-
R63-L065	6:154587508:G:C	6q25.2	rs12202262	CLL	0.84 (0.80-0.88)	9.9406e-13	-	-	-	-
R52-L052	6:21332802:G:A	6p22.3	rs9350350	MGUS,MM,LPL-WM	1.08 (1.03-1.14)	0.00404562	FL,HL,MZL,MCL	0.88 (0.83-0.93)	7.45831e-06	5.52667e-07
R53-L054	6:26612870:G:T	6p22.2	rs11967852	CLL,FL,HL,DLBCL,MZL,MCL	1.13 (1.08-1.18)	6.66603e-09	-	-	-	-
R53-L055	6:30394671:G:A	6p22.1	rs61410672	FL,DLBCL	1.40 (1.30-1.51)	3.69017e-19	-	-	-	-
R53-L055	6:32024395:C:T	6p21.33	rs146899254	FL,DLBCL	1.49 (1.40-1.60)	1.0068e-32	-	-	-	-
R53-L055	6:32603177:A:G	6p21.32	rs28393315	FL	1.83 (1.70-1.96)	6.4072e-62	CLL,HL,MZL,MGUS,LPL-WM	0.89 (0.86-0.92)	2.02526e-11	2.16087e-70
R53-L055	6:33524820:T:C	6p21.31	rs62405954	FL,DLBCL	1.24 (1.16-1.33)	7.20973e-10	-	-	-	-
R50-L050	6:410417:A:G	6p25.3	rs1050979	CLL,PTCL	1.29 (1.24-1.35)	1.46752e-31	-	-	-	-
R50-L050	6:450256:T:C	6p25.3	rs9392020	CLL	1.15 (1.08-1.21)	7.03455e-06	FL,HL,MZL,MCL,LPL-WM	0.91 (0.85-0.97)	0.00638634	8.04979e-07
R57-L059	6:94970750:A:G	6q16.1	rs146965926	HL,MCL	4.52 (2.53-8.08)	3.67579e-07	-	-	-	-
R68-L069	7:106261335:A:C	7q22.3	rs62484471	PTCL,MGUS,MM,LPL-WM	0.89 (0.86-0.93)	2.90497e-07	-	-	-	-
R70-L071	7:150942349:T:C	7q36.1	rs113745074	MCL,MGUS,MM	1.18 (1.12-1.24)	2.11836e-10	-	-	-	-
R64-L066	7:21939032:C:A	7p15.3	rs56333627	FL,HL,MGUS,MM,LPL-WM	0.88 (0.85-0.90)	4.2444e-19	-	-	-	-
R66-L068	7:50473751:G:A	7p12.2	rs6944602	CLL,FL,HL,DLBCL,MZL,MGUS,LPL-WM	1.10 (1.06-1.13)	1.7048e-07	-	-	-	-
R76-L078	8:129076573:C:T	8q24.21	rs13255292	FL,HL,DLBCL,MZL,MCL,LPL-WM	1.22 (1.17-1.26)	3.78979e-27	-	-	-	-
R72-L073	8:6962993:C:G	8p23.1	rs11137092	FL,MZL,MM	1.12 (1.07-1.17)	5.50165e-07	-	-	-	-
R82-L083	9:124040308:G:A	9q33.2	rs186920058	FL,HL,MZL,LPL-WM	2.48 (1.77-3.48)	1.34193e-07	-	-	-	-
R78-L080	9:21989477:T:C	9p21.3	rs3731198	CLL,MZL,MCL,MGUS,MM,LPL-WM	0.87 (0.83-0.90)	1.80848e-12	-	-	-	-
R78-L080	9:22024965:T:G	9p21.3	rs647188	FL	1.21 (1.06-1.39)	0.00515525	CLL,MZL,MCL,MGUS,MM,LPL-WM	0.88 (0.84-0.93)	1.56852e-06	1.58755e-07
R80-L081	9:33617113:C:T	9p13.3	rs80171583	MCL,MGUS,MM	1.44 (1.26-1.66)	2.5587e-07	-	-	-	-
R81-L082	9:37002142:A:G	9p13.2	rs12554596	CLL,MGUS,MM,LPL-WM	1.12 (1.08-1.15)	7.80238e-10	-	-	-	-
R89-L089	10:104378363:G:A	10q24.32	rs45516493	HL,MZL,MCL,MGUS,MM	0.89 (0.85-0.93)	8.04339e-07	-	-	-	-
R86-L086	10:72378489:C:G	10q22.1	rs78325861	CLL,FL,HL,LPL-WM	1.49 (1.38-1.61)	4.74301e-25	-	-	-	-
R87-L087	10:90752018:A:C	10q23.31	rs6586163	CLL,MCL	0.80 (0.77-0.83)	1.71921e-24	-	-	-	-
R87-L087	10:90760012:A:T	10q23.31	rs4406738	CLL	1.25 (1.19-1.31)	1.83796e-19	LPL-WM	0.81 (0.70-0.94)	0.00643462	5.81709e-20
R101-L102	11:108309239:C:T	11q22.3	rs7103222	CLL,FL,DLBCL,MZL,MCL,MM	0.90 (0.87-0.93)	4.93207e-09	-	-	-	-
R102-L103	11:118606678:TA:T	11q23.3	rs140083693	FL,DLBCL	1.28 (1.21-1.36)	1.57765e-15	-	-	-	-
R103-L104	11:123341589:T:A	11q24.1	rs34057425	CLL,MCL	1.38 (1.32-1.44)	2.86163e-43	-	-	-	-
R91-L092	11:2321095:C:A	11p15.5	rs2521269	CLL,FL,LPL-WM	0.85 (0.82-0.88)	4.99099e-16	-	-	-	-
R95-L096	11:48594866:C:T	11p11.2	rs192722216	CLL,HL,DLBCL,MZL,MCL,PTCL,MGUS,MM	1.24 (1.14-1.35)	9.35988e-07	-	-	-	-
R96-L097	11:56690831:A:G	11q12.1	rs188092184	CLL,HL,MCL,PTCL,MGUS,MM	1.39 (1.23-1.56)	6.55198e-08	-	-	-	-
R97-L098	11:60820889:C:T	11q12.2	rs117645775	HL,MZL,PTCL,LPL-WM	2.23 (1.64-3.02)	2.35978e-07	-	-	-	-
R98-L099	11:64118183:A:C	11q13.1	rs1199047	CLL,HL,DLBCL,MCL,LPL-WM	1.10 (1.06-1.14)	2.29034e-07	-	-	-	-
R100-L101	11:96809472:G:C	11q21	rs183669342	HL,MZL,MCL,PTCL	3.44 (2.17-5.45)	1.39914e-07	-	-	-	-
R113-L115	12:116999936:C:T	12q24.22	rs8181752	CLL,HL,MZL	1.13 (1.08-1.18)	3.8428e-08	-	-	-	-
R109-L111	12:56427808:C:T	12q13.2	rs1702877	CLL,DLBCL,MZL,MCL,PTCL,MGUS,LPL-WM	0.91 (0.89-0.94)	2.15458e-09	-	-	-	-
R105-L106	12:6496381:A:G	12p13.31	rs41344049	MCL,PTCL,MGUS,MM,LPL-WM	0.72 (0.63-0.81)	1.17778e-07	-	-	-	-
R115-L117	13:70944136:C:A	13q21.33	rs57784586	FL,DLBCL,PTCL,MGUS,LPL-WM	1.20 (1.11-1.31)	1.51445e-05	CLL,MZL,MCL	0.82 (0.73-0.92)	0.00082295	2.39299e-07
R116-L118	14:20656339:A:G	14q11.2	rs191396688	MCL,PTCL,MGUS,LPL-WM	2.19 (1.62-2.96)	2.84945e-07	-	-	-	-
R117-L119	14:24982814:G:GT	14q12	rs35275136	FL,HL,PTCL,MGUS	0.91 (0.88-0.94)	5.59459e-07	-	-	-	-
R122-L124	14:96051974:T:C	14q32.13	rs117410836	LPL-WM	3.46 (2.27-5.27)	7.87749e-09	-	-	-	-
R123-L125	15:40397936:G:T	15q15.1	rs539846	CLL,LPL-WM	1.24 (1.19-1.30)	1.06264e-20	-	-	-	-
R123-L125	15:40397936:G:T	15q15.1	rs539846	CLL,LPL-WM	1.24 (1.19-1.30)	1.25934e-20	HL,PTCL,MM	0.94 (0.90-0.99)	0.00880143	5.71422e-21
R124-L126	15:56783550:G:A	15q21.3	rs72742686	CLL,MZL,MCL,MGUS	1.19 (1.13-1.25)	3.56001e-10	-	-	-	-
R125-L127	15:69992647:T:C	15q23	rs11632745	CLL,PTCL	0.80 (0.77-0.84)	2.71014e-24	-	-	-	-
R127-L129	16:28510044:C:G	16p11.2	rs40833	CLL,FL,HL,DLBCL,MCL,PTCL	1.09 (1.05-1.12)	2.37337e-07	-	-	-	-
R128-L130	16:30042677:G:T	16p11.2	rs3814877	CLL,FL,HL,DLBCL,MZL,MCL,MM,LPL-WM	1.09 (1.06-1.12)	6.88594e-10	-	-	-	-
R130-L132	16:74664743:T:C	16q23.1	rs7193541	CLL,HL,MGUS,MM	0.92 (0.89-0.94)	2.16397e-11	-	-	-	-
R131-L133	16:85928621:A:T	16q24.1	rs391855	CLL,LPL-WM	0.78 (0.74-0.81)	2.98611e-28	-	-	-	-
R135-L137	17:16842991:G:A	17p11.2	rs34562254	MGUS,MM	1.26 (1.20-1.32)	1.66179e-20	-	-	-	-
R132-L134	17:2230750:C:A	17p13.3	rs575147261	CLL,HL,MZL,MCL,LPL-WM	1.80 (1.44-2.25)	2.27974e-07	-	-	-	-
R136-L138	17:41206761:AT:A	17q21.31	rs1322471651	CLL,FL,HL,DLBCL,MCL,PTCL,MGUS,MM	0.94 (0.91-0.96)	7.07989e-07	-	-	-	-
R134-L136	17:7571752:T:G	17p13.1	rs78378222	CLL,FL,HL,DLBCL,MZL,LPL-WM	1.44 (1.27-1.63)	1.13545e-08	-	-	-	-
R138-L140	18:57626359:T:C	18q21.32	rs11152193	CLL	1.19 (1.14-1.25)	2.55994e-12	-	-	-	-
R139-L141	18:60783251:G:A	18q21.33	rs72941314	CLL,DLBCL,MCL,LPL-WM	1.25 (1.18-1.33)	8.11574e-13	-	-	-	-
R140-L142	19:1577117:C:T	19p13.3	rs9585	CLL,FL,HL,DLBCL,MZL,MCL,PTCL,MM	0.93 (0.90-0.95)	1.52005e-07	-	-	-	-
R143-L145	19:16410141:G:A	19p13.11	rs8111628	FL,DLBCL,MZL,MCL,LPL-WM	1.11 (1.05-1.17)	0.000126797	MGUS,MM	0.91 (0.88-0.94)	2.37146e-07	7.58575e-10
R141-L143	19:3369572:T:G	19p13.3	rs11085015	MZL,MGUS,MM	0.86 (0.82-0.90)	2.16472e-12	-	-	-	-
R144-L146	19:36237245:C:G	19q13.12	rs2293688	CLL,MZL,MGUS,LPL-WM	0.90 (0.87-0.94)	5.88514e-09	-	-	-	-
R146-L148	19:47689697:G:A	19q13.32	rs7251708	CLL	1.20 (1.14-1.27)	8.49898e-12	-	-	-	-
R142-L144	19:6595460:T:C	19p13.3	rs12971302	CLL,HL,DLBCL,MZL,MCL,LPL-WM	1.12 (1.09-1.16)	2.1981e-12	-	-	-	-

[truncated: 24 more sheets: STable 10, STable 11, STable 12, STable 13, STable 14, STable 15, STable 16, STable 17, STable 18, STable 19, STable 20, STable 21, STable 22, Stable 23, STable 24, STable 25, STable 26, Stable 27, STable 28, STable 29 …]
