# Supplementary material for: Clustering of lymphoid neoplasms by cell of origin, somatic mutation and drug usage profiles: a multi-trait genome-wide association study
Source: Blood Cancer J. 2025 Aug 29;15(1):147. doi: 10.1038/s41408-025-01351-4 (PMC12397487; doi:10.1038/s41408-025-01351-4)
Supplement: Supplementary file 3 — Supplementary Data1 and 2 [file 41408_2025_1351_MOESM3_ESM.xlsx]

## Sheet: SData1
Gene	ABCT	ALL	BC_LL	BL	CLL	DLBCL	DLBCL_1	FL	GC_BC	HG_BCL	HG_BCL_MYC	MCL	MZL	MBN	MBCL	MM	CD8_AEC_TC	SS
LRP1B	1	1	1	1	1	1	1	1	1	1	1	1	0	1	1	1	1	1
ATM	1	1	1	1	1	1	1	1	1	1	1	1	1	1	1	1	0	0
CREBBP	1	0	1	1	1	1	1	1	1	1	1	1	1	1	0	1	0	1
KMT2D	1	1	1	1	1	1	1	1	1	1	1	1	1	1	0	1	1	0
NEB	1	0	1	1	1	1	1	1	1	1	1	1	1	1	0	1	1	0
RELN	1	1	1	1	1	1	1	1	1	1	0	1	0	1	1	1	1	1
TBL1XR1	1	1	1	1	1	1	1	1	1	1	0	1	1	1	1	1	0	0
TP53	1	1	1	1	1	1	1	1	1	1	1	1	0	1	0	1	0	1
KMT2C	0	1	0	1	1	1	1	1	1	1	1	1	1	1	1	1	1	1
NAV3	1	1	1	1	1	1	1	1	1	1	1	1	1	0	0	1	1	1
CARD11	1	0	1	1	1	1	1	1	1	1	0	1	1	1	1	1	0	1
DST	1	0	1	1	1	1	1	1	1	1	1	1	1	0	0	1	1	1
DTX1	1	0	1	1	1	1	1	1	1	1	1	1	1	1	1	1	0	0
FAT1	1	0	1	1	1	1	1	1	1	1	1	1	1	1	0	1	0	1
FBN1	1	0	1	1	1	1	1	1	1	1	1	1	1	1	1	0	0	1
MYC	1	1	1	1	1	1	1	1	1	1	1	1	0	1	0	1	1	0
DCHS2	1	0	1	1	1	1	1	1	1	1	1	1	1	0	0	1	1	1
PKHD1L1	1	1	1	1	1	1	1	1	1	0	1	1	1	0	1	1	0	1
FAT3	1	1	1	1	1	1	1	1	1	1	1	1	0	1	0	1	1	0
DYNC2H1	1	0	1	1	1	1	1	1	1	1	0	1	1	0	1	1	1	1
TPTE	1	1	1	1	1	1	1	1	1	0	1	1	1	0	1	1	0	1
COL7A1	1	0	1	1	1	1	1	1	1	1	1	1	1	1	0	1	0	0
CSMD3	1	0	1	1	1	1	1	1	1	1	1	1	1	0	0	1	1	0
EP300	1	0	1	1	1	1	1	1	1	1	1	1	1	1	0	1	0	0
EZH2	0	1	1	1	1	1	1	1	1	1	1	1	1	1	0	0	0	0
H1-2	1	1	1	1	1	1	1	1	1	0	1	0	1	1	1	1	0	0
HERC2	1	0	1	1	1	1	1	1	1	1	1	1	1	0	0	1	0	1
MYD88	1	0	1	1	1	1	1	1	1	1	1	1	1	1	0	1	0	0
PIM1	1	0	1	1	1	1	1	1	1	1	1	1	1	1	0	1	0	0
SMARCA4	1	0	1	1	1	1	1	1	1	1	0	1	0	1	0	1	1	1
SPTBN5	0	1	1	1	1	1	1	1	1	1	1	1	1	1	0	1	0	0
TET2	1	0	1	1	1	1	1	1	1	1	0	1	1	1	0	1	0	1
ZFHX3	1	0	1	1	1	1	1	1	1	1	0	1	1	0	1	1	0	1
COL11A1	0	1	1	1	1	1	1	1	1	1	0	1	1	0	1	1	1	0
CNTNAP5	1	0	1	1	1	1	1	1	1	1	1	1	1	0	1	1	0	0
FREM2	1	1	1	1	1	1	1	1	1	1	0	1	1	0	0	1	1	0
CUBN	1	0	1	1	1	1	1	1	1	1	1	1	0	0	1	1	0	0
FLNC	1	0	1	1	1	1	1	1	1	1	0	1	0	0	1	1	1	1
TRRAP	1	0	1	1	1	1	1	1	1	1	1	1	1	1	0	1	0	0
H2BC4	1	0	1	1	1	1	1	1	1	1	1	1	1	1	0	0	1	0
ASH1L	1	0	1	1	1	1	1	1	1	1	0	1	1	0	1	1	0	1
ROBO2	1	1	1	1	1	1	1	1	1	0	1	1	1	0	1	1	0	0
ARID1A	1	0	1	1	1	1	1	1	1	1	0	1	0	1	0	1	1	0
BTG2	1	0	1	1	1	1	1	1	1	1	1	1	1	1	0	0	0	0
CSMD1	1	0	1	1	1	1	1	1	1	1	1	1	0	0	1	1	0	0
DNHD1	0	0	1	1	1	1	1	1	1	0	1	1	1	1	0	0	0	1
HMCN1	1	0	1	1	1	1	1	1	1	1	1	1	0	0	0	1	1	0
IRF8	1	0	1	1	1	1	1	1	1	1	1	1	1	0	0	1	0	0
KLHL6	1	0	1	1	1	1	1	1	1	1	1	1	0	1	0	1	0	0
NBEA	0	1	1	1	1	1	1	1	1	0	0	1	1	0	0	1	1	1
PKHD1	1	0	1	1	1	1	1	1	1	0	1	1	1	0	0	1	0	1
RYR2	1	1	1	1	1	1	1	1	1	1	0	1	1	0	0	1	0	0
SPEN	1	0	1	1	1	1	1	1	1	0	0	1	1	1	0	1	0	1
STAB1	0	0	1	1	1	1	1	1	0	1	1	1	1	1	0	1	0	1
TNFAIP3	1	0	1	1	1	1	1	1	1	1	1	1	1	1	0	0	0	0
USH2A	1	1	1	0	1	1	1	1	1	0	0	1	0	1	1	1	1	0
XIRP2	1	0	0	1	1	1	1	1	1	1	0	1	1	0	0	1	1	1
LYST	1	0	1	1	1	1	1	1	1	0	1	1	1	0	0	1	0	1
ARID1B	1	1	1	1	1	1	1	1	1	1	0	1	1	0	0	0	0	1
CDH23	1	0	1	1	1	1	1	1	1	1	1	1	1	0	0	1	0	0
LRP2	1	1	1	1	1	1	1	1	1	0	0	1	1	0	0	1	0	1
PRDM1	1	0	1	1	1	1	1	1	1	1	1	1	0	1	0	1	0	0
HYDIN	1	1	1	1	1	1	1	1	1	1	0	1	0	0	0	1	0	1
FMN2	1	1	1	1	1	1	1	1	1	1	1	1	0	0	0	0	1	0
NRXN1	1	0	1	1	1	1	1	1	1	0	1	1	1	0	0	1	1	0
APOB	1	0	0	1	1	1	1	1	1	1	1	1	0	0	1	1	1	0
PRKDC	0	1	1	1	1	1	1	1	1	1	1	1	0	1	0	1	0	0
MTOR	1	1	1	1	1	0	1	1	1	1	0	1	1	1	0	1	0	0
KIT	1	0	1	1	1	0	1	1	1	1	0	1	1	1	0	1	0	1
NSD2	0	1	1	1	1	1	1	1	1	0	1	1	0	1	0	1	0	0
PCDH10	1	0	1	1	1	1	1	1	1	1	0	1	1	0	0	1	0	1
DSCAML1	1	0	1	1	1	1	1	1	1	1	0	1	1	0	1	1	0	0
SLIT2	1	0	1	1	1	1	1	1	1	1	0	1	0	0	1	1	1	0
NOTCH1	1	0	1	1	1	1	1	1	1	0	0	1	1	1	1	1	0	0
DLC1	1	0	1	1	1	1	1	1	1	1	1	1	0	0	1	1	0	0
DAPK1	1	1	1	1	1	1	1	0	1	1	0	1	1	0	1	1	0	0
POT1	1	0	1	1	1	1	1	1	0	0	1	1	0	1	1	1	0	1
ADAMTS18	1	0	1	1	1	1	1	1	1	0	1	1	0	0	0	1	1	1
NALCN	1	1	1	1	1	1	1	1	1	1	0	1	0	0	1	1	0	0
SYK	1	0	1	1	1	1	1	1	1	1	0	1	0	1	0	1	0	0
BCL2	0	0	1	1	1	1	1	1	1	1	1	1	1	1	0	0	0	0
BIRC6	1	0	0	1	1	1	1	1	1	1	0	1	1	1	0	1	0	0
CD79B	1	0	1	1	1	1	1	1	1	1	1	1	0	1	0	0	0	0
CDC27	1	0	1	1	1	1	1	1	1	1	1	1	0	0	0	1	0	0
CIITA	1	0	1	1	1	1	1	1	1	0	1	1	1	1	0	0	0	0
DOCK5	0	0	1	1	1	1	1	1	1	0	1	1	0	1	1	1	0	0
EPPK1	1	0	1	1	1	1	1	1	1	0	1	1	1	0	0	1	0	0
GNA13	1	0	1	1	1	1	1	1	1	1	1	0	0	1	1	0	0	0
H1-4	1	0	1	1	1	1	1	1	1	0	1	1	0	1	0	1	0	0
H1-5	1	0	1	1	1	1	1	1	1	1	0	1	0	0	1	1	0	0
JMJD1C	0	0	1	1	1	1	1	1	1	0	0	1	1	1	0	1	0	0
KMT2A	1	0	0	1	1	1	1	1	1	0	1	1	0	0	0	1	0	0
PAX5	1	1	1	1	1	1	1	1	1	0	0	1	0	1	0	0	0	0
PCLO	1	0	1	0	1	1	1	1	1	0	0	0	0	1	1	1	1	1
RHOA	1	0	1	1	0	1	1	1	1	1	1	1	1	1	0	0	0	0
ZFHX4	1	1	1	0	1	1	1	0	1	0	0	1	0	0	1	1	1	1
MACF1	1	0	1	1	1	1	1	1	1	0	0	1	1	0	0	1	1	0
MAGI1	1	0	0	1	1	1	1	1	1	0	1	1	1	0	1	1	0	0
DNAH9	1	1	1	0	1	1	1	0	1	0	0	1	0	0	1	1	1	1
RYR3	0	0	1	1	1	1	1	1	1	0	0	1	1	0	0	1	1	1
SPHKAP	0	0	1	1	1	1	1	1	1	1	0	1	1	0	0	1	0	1
RYR1	1	0	1	1	1	1	1	1	1	1	0	1	1	0	0	1	0	0
LRRIQ1	1	0	1	1	1	1	1	1	1	1	1	1	0	0	0	1	0	0
HSPG2	1	0	1	1	1	1	1	1	1	0	1	1	1	0	0	1	0	0
LRRK2	0	1	1	0	1	1	1	1	1	0	0	0	1	1	0	1	1	1
PTPRD	1	0	1	1	1	1	1	1	1	0	0	1	0	1	0	1	0	1
NCOR1	0	1	1	1	1	1	1	1	1	1	1	1	0	1	0	0	0	0
MPDZ	1	0	1	1	1	1	1	1	1	1	0	1	0	0	0	1	0	1
FNDC1	1	1	1	0	1	1	1	1	1	0	0	1	0	0	0	1	1	1
EPHA7	1	0	1	0	1	1	1	1	1	0	1	1	0	1	0	1	0	1
SPTB	1	0	1	1	1	1	1	1	1	1	1	1	0	0	0	1	0	0
EGFR	1	1	1	1	1	1	1	0	1	0	0	1	1	1	0	1	0	0
TENM2	1	0	0	1	1	1	1	1	1	1	1	1	1	0	0	1	0	0
ROS1	1	0	1	1	1	1	1	1	1	0	0	1	0	1	0	1	1	0
ABCA7	1	1	1	1	1	1	1	1	1	0	0	1	1	0	0	0	1	0
APC	1	1	1	1	1	1	1	1	1	0	0	1	0	1	1	0	0	0
CHD7	1	0	1	1	1	1	1	1	0	1	0	1	1	0	0	1	0	0
DOCK4	1	0	1	1	1	1	1	1	1	0	1	1	0	0	0	1	0	1
NCOR2	1	0	1	1	1	1	1	1	1	0	0	1	0	1	0	1	1	0
PXDN	1	0	1	1	1	1	1	1	1	1	0	1	1	0	0	1	0	0
IKZF3	1	0	1	0	1	1	1	1	1	0	0	1	1	1	1	1	0	0
DOCK6	1	0	1	0	1	1	1	1	1	1	1	1	0	0	0	1	1	0
CHD2	0	1	1	1	1	1	1	1	1	0	1	1	0	0	1	1	0	0
ROBO1	1	0	1	1	1	1	1	1	1	1	0	1	0	0	0	1	0	1
CPAMD8	0	0	1	1	1	1	1	1	1	0	1	1	1	0	0	1	1	0
PIK3C2G	0	0	1	1	1	1	1	1	1	0	0	1	0	1	1	1	1	0
PRDM15	1	0	1	1	1	1	1	1	1	1	0	1	1	0	0	1	0	0
B2M	1	0	1	1	0	1	1	1	1	0	0	1	1	1	0	1	0	0
BCL6	1	0	1	1	0	1	1	1	1	1	1	0	0	1	0	1	0	0
BCL7A	1	0	1	1	0	1	1	1	1	1	1	0	0	1	0	1	0	0
BTG1	1	0	1	1	1	1	1	1	1	1	1	0	0	0	0	1	0	0
CCND3	1	0	1	1	0	1	1	1	1	1	1	0	1	1	0	0	0	0
DIS3	1	0	1	1	1	1	1	1	0	0	0	1	0	1	0	1	0	1
DNAH1	1	0	1	0	1	1	1	0	1	0	0	1	0	1	1	1	0	1
DUSP2	1	0	1	1	1	1	1	1	1	1	0	1	0	0	0	1	0	0
FAS	1	0	1	1	0	1	1	1	1	0	1	1	1	0	1	0	0	0
GNAI2	1	0	1	1	1	1	1	1	1	1	1	0	0	1	0	0	0	0
MDN1	0	0	1	1	1	1	1	1	1	1	1	1	0	0	0	1	0	0
MKI67	1	0	0	1	0	1	1	1	1	1	1	1	0	1	0	1	0	0
MUC5B	1	1	1	0	1	1	1	0	1	0	0	0	0	0	1	1	1	1
NBEAL2	0	0	1	1	1	1	1	1	1	0	1	1	0	1	0	1	0	0
NRAS	1	1	1	1	1	0	0	0	0	1	0	1	1	1	0	1	0	0
PKD1	1	0	1	1	1	1	1	1	1	1	0	1	1	0	0	0	0	0
SGK1	1	0	1	1	1	1	1	1	1	0	0	1	0	1	0	1	0	0
STARD9	1	0	1	1	1	1	1	1	0	1	0	1	1	1	0	0	0	0
UBR5	1	0	1	1	1	1	1	1	1	1	0	1	0	0	0	1	0	0
VCAN	1	0	1	0	1	1	1	0	1	0	0	0	0	1	1	1	1	1
BCLAF1	0	0	1	1	1	1	1	1	1	1	0	1	1	0	0	1	0	0
NOTCH2	1	0	1	1	1	1	1	1	1	0	0	1	1	0	0	0	0	1
PLCB1	1	0	1	1	1	1	1	1	1	0	1	1	0	0	0	1	0	0
XPO1	1	0	1	1	1	1	1	0	1	0	0	1	0	1	1	0	0	0
WDFY3	0	0	1	1	1	1	1	1	1	1	0	1	0	0	0	1	0	1
PTPRK	1	0	1	1	1	1	1	1	1	0	0	1	0	0	0	1	0	1
CMYA5	0	0	1	1	1	1	1	1	1	1	0	1	0	0	0	1	0	1
CRIPAK	1	0	1	1	1	1	1	1	1	0	0	1	0	1	0	1	0	0
H1-3	1	0	1	1	1	1	1	1	1	1	0	1	0	0	0	1	0	0
EP400	0	0	1	1	1	1	1	1	1	1	0	1	1	0	0	1	0	0
CACNA2D1	1	0	1	1	1	1	1	1	1	0	0	1	0	0	1	1	0	0
H2AC6	1	0	1	1	1	1	1	1	1	1	1	0	0	0	0	1	0	0
KCNU1	1	0	1	1	1	1	1	1	1	1	0	1	0	0	1	0	0	0
NRXN3	1	0	1	1	1	1	1	1	1	0	0	1	0	0	1	1	0	0
ZNF536	1	0	1	0	1	1	1	1	1	1	0	1	0	0	0	1	0	1
PIEZO1	1	0	1	1	1	1	1	1	0	1	1	1	1	0	0	0	0	0
LRP1	1	0	1	1	1	1	1	1	1	0	0	1	0	0	0	1	0	1
TRPM3	1	1	1	0	1	1	1	0	1	0	0	1	0	0	1	1	1	0
ABCA12	1	0	1	1	1	1	1	1	1	0	0	1	0	0	0	1	1	0
SRGAP1	1	0	1	0	1	1	1	0	1	0	0	1	0	0	1	1	1	1
INPP4B	0	0	1	1	1	1	1	1	1	1	1	1	0	1	0	0	0	0
RB1	0	0	1	1	1	1	1	0	1	1	1	1	0	1	0	1	0	0
GRIK5	1	0	1	1	1	1	1	1	1	0	0	1	1	0	0	0	1	0
SHROOM3	1	0	1	1	1	1	1	1	1	0	0	1	1	0	0	1	0	0
BRAF	1	0	1	0	1	1	1	0	1	0	0	1	0	1	1	1	1	0
SETD1A	1	1	1	1	1	1	1	1	0	1	1	1	0	0	0	0	0	0
CUX2	1	0	1	1	1	1	1	1	0	0	1	1	1	0	0	1	0	0
CAMTA1	1	0	1	1	1	1	1	1	1	1	0	1	0	0	0	1	0	0
GRID2	1	0	1	1	1	1	1	1	1	0	0	1	1	0	0	1	0	0
BDP1	0	0	1	1	1	1	1	1	1	1	0	1	0	0	0	1	1	0
ADAM2	0	0	1	1	1	1	1	1	1	0	0	1	1	0	0	1	0	1
DNM2	1	0	1	1	1	1	1	1	1	0	0	1	1	0	0	1	0	0
ABI3BP	1	0	1	0	1	1	1	1	1	0	0	1	1	0	0	1	1	0
PARP4	1	0	1	1	1	1	1	1	1	0	0	1	0	1	0	0	1	0
PCNX2	0	0	1	1	1	1	1	1	1	1	0	1	0	0	0	1	0	1
CDH9	1	1	1	0	1	1	1	0	1	0	0	1	0	0	0	1	1	1
PIK3C2A	1	0	1	1	1	1	1	1	0	1	0	1	1	0	0	1	0	0
CAD	1	0	1	1	1	1	1	1	1	1	0	1	0	0	0	1	0	0
CD36	1	0	1	1	1	1	1	1	1	0	0	1	0	1	0	1	0	0
PLIN4	0	0	1	1	1	1	1	1	1	0	0	1	1	0	1	1	0	0
ADAM29	1	0	1	1	1	1	1	1	1	1	0	1	0	0	0	1	0	0
CDT1	0	1	1	1	1	1	1	1	1	0	0	1	0	0	0	1	0	1
XBP1	1	1	1	1	1	0	1	1	0	0	0	1	0	1	0	1	0	0
ADGRV1	1	1	0	0	1	1	1	0	1	0	0	0	0	1	1	1	0	1
BNC2	1	1	1	0	1	1	1	0	1	0	0	0	0	1	0	1	0	1
CD70	1	0	1	0	0	1	1	1	1	0	0	1	1	1	0	1	0	0
DDX3X	1	1	1	1	1	1	1	0	1	0	0	0	0	1	0	1	0	0
DNAH5	1	1	1	0	1	1	1	0	1	0	0	0	0	0	0	1	1	1
FAT4	1	0	1	0	1	1	1	1	1	0	0	0	0	0	1	1	0	1
INO80	1	0	1	0	1	1	1	0	1	0	0	0	0	1	1	1	0	1
KRAS	1	1	1	0	1	1	1	1	1	0	0	0	0	0	0	1	0	0
NFASC	0	0	1	0	1	1	1	0	1	0	0	0	0	1	1	1	1	1
POU2AF1	1	0	1	1	1	1	1	1	0	0	1	1	0	1	0	0	0	0
PTPN23	0	0	1	1	1	1	1	1	1	1	0	1	0	1	0	0	0	0
SF3B1	0	0	1	1	1	1	1	1	1	0	0	1	0	0	1	1	0	0
SOCS1	1	0	1	1	1	1	1	1	1	0	1	0	0	0	0	1	0	0
STAT6	0	0	1	1	1	1	1	1	1	1	0	0	0	1	0	0	1	0
TMEM30A	1	0	1	1	0	1	1	1	1	1	0	1	0	1	0	0	0	0
TP53BP1	0	0	1	1	1	1	1	1	1	0	0	0	0	1	1	1	0	0
TTN	1	1	1	0	1	1	1	0	1	0	0	1	0	0	1	1	0	0
WDR72	0	1	1	0	1	1	1	0	1	0	0	1	0	1	0	1	1	0
DYSF	1	1	1	0	1	1	1	0	1	0	0	0	0	0	0	1	1	1
TCF3	0	0	1	1	1	0	1	1	1	1	0	1	1	1	0	0	0	0
ABCA13	1	0	1	0	1	1	1	0	1	0	0	1	0	0	0	1	1	1
SETD2	1	1	1	0	1	1	1	0	1	0	0	0	0	1	0	1	0	0
ABCA3	0	0	1	1	1	1	1	1	1	1	0	1	1	0	0	0	0	0
PREX2	1	0	1	0	1	1	1	0	1	0	0	1	0	0	1	1	1	0
H2BC12	1	0	1	1	1	1	1	1	1	0	1	0	0	0	0	1	0	0
CXCR4	0	0	1	0	1	1	1	1	1	0	1	1	1	0	0	1	0	0
RFTN1	0	0	1	1	1	1	1	1	1	1	0	1	0	0	0	1	0	0
IRF4	0	0	1	1	1	1	1	1	1	0	0	1	0	1	0	1	0	0
ASXL1	0	1	0	1	1	1	1	1	1	0	1	1	0	1	0	0	0	0
PIK3CD	0	0	1	1	1	1	1	1	1	0	0	1	1	0	0	1	0	0
EEF1A1	1	0	1	1	1	1	1	1	1	0	0	1	0	0	0	0	0	1
TLN2	1	1	1	0	1	1	1	0	1	0	0	0	0	0	1	1	0	1
RIMS2	1	0	1	0	1	1	1	1	1	0	0	1	0	0	0	1	0	1
SI	1	1	1	0	1	1	1	0	1	0	0	0	0	0	0	1	1	1
GRID1	1	0	1	0	1	1	1	0	1	1	1	1	0	0	0	1	0	0
FLT3	0	1	1	1	1	1	1	0	1	0	0	1	0	0	0	1	0	0
ZNF91	1	1	1	1	1	1	1	0	1	0	0	1	0	0	0	0	1	0
DDX11	1	0	1	1	1	0	1	1	1	1	1	1	0	0	0	0	0	0
GREB1	1	1	1	0	1	1	1	0	1	0	0	0	0	0	1	1	0	1
PTEN	0	0	1	1	1	1	1	1	1	0	1	1	0	1	0	0	0	0
PIK3C2B	1	0	1	1	1	1	1	1	1	1	0	1	0	0	0	0	0	0
TP63	1	0	1	0	1	1	1	0	1	0	0	1	0	1	0	1	1	0
TSPOAP1	0	0	1	1	1	1	1	1	1	0	1	1	0	0	0	0	0	1
PLCE1	0	0	1	1	1	1	1	1	1	0	0	1	1	0	0	0	1	0
ARHGAP28	1	0	1	1	1	1	1	1	1	0	0	1	0	0	0	1	0	0
AHNAK	1	1	1	0	1	1	1	0	1	0	0	0	0	0	1	1	0	1
HPSE2	1	0	1	1	1	1	1	1	1	0	0	1	0	0	1	0	0	0
PTPRZ1	1	1	1	0	1	1	1	0	1	0	0	0	0	0	1	1	0	1
VMP1	1	0	1	1	1	1	1	1	1	1	0	0	0	0	0	1	0	0
YY1AP1	1	0	1	1	1	1	1	1	1	0	1	1	0	0	0	0	0	0
MALT1	1	0	0	0	1	1	1	1	1	0	1	1	0	1	0	1	0	0
DOCK10	1	0	1	1	1	1	1	1	1	0	0	1	0	0	0	1	0	0
RASAL2	1	0	1	1	1	1	1	1	1	1	0	0	1	0	0	0	0	0
FREM1	1	0	1	0	1	1	1	0	1	0	0	0	0	0	1	1	1	1
NALF1	1	0	1	0	1	1	1	0	1	0	0	1	0	0	1	1	1	0
TYRP1	1	0	1	1	1	1	1	1	1	0	0	1	0	0	0	1	0	0
MYH6	1	1	1	0	1	1	1	0	1	0	0	0	0	0	0	1	1	1
TSC22D1	1	0	1	1	1	1	1	1	0	1	0	1	0	0	0	1	0	0
PRKG1	0	0	1	1	1	1	1	1	0	0	1	1	0	0	0	1	0	1
CDC25C	1	0	1	1	0	1	1	1	1	0	0	1	1	0	0	1	0	0
PTPRB	0	0	1	1	1	0	1	1	1	0	0	1	1	0	0	1	1	0
RAPGEF1	1	0	1	1	0	1	1	1	1	1	0	0	0	0	0	1	0	1
EPHA3	1	0	1	0	1	1	1	0	1	0	0	1	0	1	1	1	0	0
FGFR2	1	0	1	0	1	1	1	1	1	0	0	1	1	0	0	1	0	0
UROC1	0	0	1	0	1	1	1	1	1	1	1	1	1	0	0	0	0	0
TECTA	1	1	1	0	1	1	1	0	1	0	0	0	0	0	1	1	0	1
TRAF3	0	0	1	1	1	1	1	1	0	0	0	1	1	1	0	1	0	0
ADAM22	1	0	1	1	1	1	1	1	1	0	0	1	0	0	0	1	0	0
CNTNAP2	1	0	1	1	1	1	1	1	1	0	0	1	0	0	0	1	0	0
NFKB1	1	0	1	1	1	1	1	1	0	0	0	1	0	1	0	0	1	0
TRAPPC10	0	0	1	1	1	1	1	1	1	0	0	1	0	0	0	1	0	1
AGAP1	1	0	1	0	1	1	1	0	1	0	0	1	0	1	0	1	0	0
AHNAK2	1	0	1	0	1	1	1	0	1	0	0	0	0	0	0	1	1	1
ALS2CL	0	0	1	1	1	1	1	0	1	0	1	1	0	1	0	0	0	0
BSN	1	0	1	0	1	1	1	0	1	0	0	0	0	1	0	1	0	1
CACNA1H	1	0	1	0	1	1	1	0	1	0	0	0	0	0	1	1	1	0
CD58	1	0	1	1	0	1	1	1	1	0	0	1	0	1	0	0	0	0
CDKN2A	1	1	1	0	1	1	1	0	1	0	0	0	0	1	0	0	1	0
COL12A1	1	0	1	0	1	1	1	0	1	0	0	0	0	0	0	1	1	1
DMBT1	1	0	1	0	1	1	1	0	1	0	0	0	0	1	0	1	0	1
DSEL	1	0	1	0	1	1	1	1	1	0	0	1	0	0	0	1	0	0
EPB42	1	0	1	0	1	1	1	0	1	0	0	0	0	1	0	1	0	1
ETV6	1	1	1	0	1	1	1	0	1	0	0	0	0	1	0	1	0	0
F8	0	1	1	0	1	1	1	0	1	0	0	0	0	0	1	1	0	1
FANCM	1	0	1	1	1	1	1	0	1	0	0	0	0	1	0	1	0	0
FAT2	1	0	1	0	1	1	1	1	1	0	0	0	0	0	0	1	1	0
FCGBP	1	0	1	0	1	1	1	1	1	0	0	0	0	0	0	1	1	0
FLG2	1	0	1	0	1	1	1	0	1	0	0	0	0	1	1	1	0	0
FOXO1	0	0	1	1	1	1	1	1	1	1	0	0	0	1	0	0	0	0
FYCO1	1	0	1	0	1	1	1	0	1	0	0	0	0	1	0	1	0	1
GON4L	1	0	1	0	1	1	1	0	1	0	0	1	0	0	1	0	1	0
ID3	0	0	1	1	0	1	1	1	1	1	0	1	0	1	0	0	0	0
IGLL5	1	0	1	0	1	1	1	0	1	0	0	1	0	1	1	0	0	0
KNL1	1	0	1	0	1	1	1	0	1	0	0	0	0	1	0	1	0	1
LAMA1	1	0	1	0	1	1	1	0	1	0	0	1	0	0	0	1	1	0
LAMA3	1	0	1	0	1	1	1	0	1	0	0	1	0	0	0	1	0	1
LYN	1	0	1	0	1	1	1	0	1	0	0	1	0	1	0	1	0	0
MGA	0	1	1	0	1	1	1	0	1	0	0	0	0	1	1	1	0	0
MST1	0	0	1	1	0	1	1	1	0	0	0	1	1	1	0	1	0	0
MUC16	1	1	1	0	1	1	1	0	1	0	0	0	0	0	1	1	0	0
NLRP5	1	0	1	0	1	1	1	0	1	0	0	1	0	0	0	1	0	1
NOX4	1	0	1	0	1	1	1	0	1	0	0	0	0	1	0	1	1	0
NRK	1	1	1	0	1	1	1	0	1	0	0	0	0	0	1	1	0	0
PCDH17	1	0	1	0	1	1	1	0	1	0	0	0	0	1	0	1	0	1
PCDH7	1	0	1	0	1	1	1	0	1	0	0	1	0	1	1	0	0	0
PIWIL1	1	0	1	0	1	1	1	0	1	0	0	1	0	1	0	1	0	0
PKD1L1	1	0	1	0	1	1	1	0	1	0	0	0	0	0	0	1	1	1
RBM5	1	1	1	0	1	1	1	0	1	0	0	0	0	1	0	1	0	0
RBM6	1	0	1	0	1	1	1	0	1	0	0	0	0	1	0	1	0	1
RP1L1	1	1	1	0	1	1	1	0	1	0	0	0	0	0	0	1	0	1
SCN1A	1	0	1	0	1	1	1	0	1	0	0	0	0	1	0	1	0	1
SEL1L3	1	0	1	0	1	1	1	0	1	0	0	0	0	1	1	1	0	0
SEMA5A	1	0	1	0	1	1	1	0	1	0	0	0	0	0	1	1	0	1
SP140	0	0	1	0	1	1	1	1	1	1	0	1	0	0	0	1	0	0
SPG11	1	0	1	0	1	1	1	0	1	0	0	0	0	1	0	1	0	1
TNFRSF14	0	0	1	1	0	1	1	1	1	1	1	0	0	1	0	0	0	0
UNC13C	1	0	1	0	1	1	1	0	1	0	0	0	0	1	1	1	0	0
USP19	0	0	1	0	1	1	1	0	1	0	0	0	0	1	0	1	1	1
PCDH15	1	0	1	0	1	1	1	0	1	0	0	0	0	0	1	1	1	0
CSMD2	1	0	0	1	1	0	1	1	1	0	1	1	0	0	0	1	0	0
TMEM51	0	0	1	1	1	0	1	1	0	1	0	1	1	0	0	1	0	0
NCKAP5	1	0	1	0	1	1	1	0	1	0	0	0	0	0	1	1	0	1
PCBP1	0	0	1	1	1	1	1	1	1	1	0	0	0	1	0	0	0	0
DSG1	1	0	1	0	1	1	1	0	1	0	0	0	0	0	0	1	1	1
DLGAP2	0	0	1	0	1	1	1	0	1	0	0	1	0	0	1	1	0	1
PLEC	1	0	1	0	1	1	1	0	1	0	0	0	0	0	1	1	0	1
GRIN2A	0	1	1	0	1	1	1	0	1	0	0	1	0	1	0	0	0	1
TRPM6	0	0	1	0	1	1	1	1	1	0	1	1	0	0	0	1	0	0
TDRD5	1	0	1	0	1	1	1	0	1	0	0	0	0	0	1	1	0	1
PTCH1	1	0	1	1	1	1	1	0	1	0	0	0	0	1	0	0	1	0
DNAH2	1	0	1	0	1	1	1	0	1	0	0	0	0	0	1	1	1	0
MMP16	1	0	1	0	1	1	1	0	1	0	0	0	0	0	0	1	1	1
ATR	1	0	1	0	1	1	1	0	1	0	0	0	0	1	0	1	1	0
ITGA11	1	0	1	0	1	1	1	0	1	0	0	1	0	0	0	0	1	1
AKAP6	0	0	1	1	1	0	1	1	1	1	0	1	0	0	0	1	0	0
TRPM1	1	0	1	0	1	1	1	0	1	0	0	0	0	0	1	1	1	0
NCAM2	1	0	1	0	1	1	1	0	1	0	0	0	0	0	1	1	0	1
NAV2	1	0	1	0	1	1	1	0	1	0	0	0	0	0	1	1	0	1
ANK3	1	0	1	0	1	1	1	0	1	0	0	0	0	0	0	1	1	1
ZNF292	1	1	1	0	1	1	1	0	1	0	0	0	0	0	1	1	0	0
SVIL	1	0	1	0	1	1	1	0	1	0	0	0	0	0	1	1	0	1
ASTN1	1	0	1	0	1	1	1	0	1	0	0	0	0	0	1	1	1	0
GNAS	1	0	1	0	1	0	1	1	0	0	1	1	0	1	0	1	0	0
EPG5	1	0	1	0	1	1	1	0	1	0	0	0	0	0	0	1	1	1
CDC42BPA	1	0	1	0	1	1	1	0	1	0	0	0	0	0	1	1	0	1
LRIG3	1	0	1	0	1	1	1	0	1	0	0	1	0	0	0	1	0	1
CELSR2	1	1	1	0	1	1	0	0	1	0	0	0	0	0	1	1	1	0
ATRNL1	1	0	1	0	1	1	1	0	1	0	0	1	0	0	0	1	0	1
COL24A1	1	0	1	0	1	1	1	0	1	0	0	0	0	0	0	1	1	1
ATRX	1	1	1	0	1	1	1	0	1	0	0	0	0	1	0	1	0	0
DSC3	1	0	1	0	1	1	1	0	1	0	0	0	0	0	1	1	1	0
ANK2	1	0	1	0	1	1	1	0	1	0	0	0	0	0	1	1	1	0
GPC6	1	0	1	0	1	1	1	0	1	0	0	0	0	0	0	1	1	1
MAGEC1	1	0	1	0	1	1	1	0	1	0	0	1	0	0	0	1	0	1
SPART	1	0	1	0	1	1	1	0	1	0	0	0	0	0	0	1	1	1
TNFRSF10C	0	0	1	1	1	1	1	1	1	0	1	1	0	0	0	0	0	0
MICAL2	1	1	1	0	1	1	1	0	1	0	0	1	0	0	0	1	0	0
BCL10	1	0	1	0	1	1	1	0	1	1	0	0	1	0	0	1	0	0
TP73	0	0	1	0	1	1	1	1	1	1	0	0	0	0	0	0	1	1
LRFN2	1	1	1	0	1	1	1	0	1	0	0	0	0	0	0	0	1	1
PNPLA7	1	0	1	1	1	1	1	1	0	0	0	1	0	0	0	0	0	1
MYH13	1	0	1	0	1	1	1	0	1	0	0	1	0	0	0	1	1	0
FAM135B	1	0	1	0	1	1	1	0	1	0	0	1	0	0	0	1	1	0
PIK3CA	1	1	1	0	1	1	1	0	1	0	0	0	0	1	0	0	0	0
PLCG1	0	0	1	1	1	0	1	1	1	0	0	1	0	0	0	1	0	1
SETBP1	0	0	1	1	1	1	1	0	1	0	0	1	0	1	0	1	0	0
CPS1	1	0	1	0	1	1	1	0	1	0	0	1	0	0	0	1	1	0
TNC	1	0	1	0	1	1	1	0	1	0	0	1	0	0	1	1	0	0
ERG	1	1	1	0	1	1	1	0	1	0	0	0	0	0	0	1	0	1
FANCA	1	0	1	1	1	1	1	0	1	0	0	0	0	1	0	1	0	0
EGR1	0	0	1	0	1	1	1	1	1	0	1	1	0	0	0	1	0	0
ELOA2	1	0	1	0	1	1	1	0	1	0	0	0	0	0	0	1	1	1
L3MBTL4	1	0	1	0	1	1	1	0	1	0	0	0	0	0	1	1	0	1
KCNH8	0	0	1	0	1	1	1	0	1	0	0	1	0	0	0	1	1	1
MYOM2	1	0	1	0	1	1	1	0	1	0	0	1	0	0	1	1	0	0
EPHA5	1	0	1	0	1	1	1	0	1	0	0	0	0	1	0	1	1	0
LRBA	1	0	1	0	1	1	1	0	1	0	0	0	0	0	1	1	0	1
PCSK2	1	1	1	0	1	1	1	0	1	0	0	1	0	0	0	1	0	0
DTNA	1	0	1	1	1	1	1	0	0	0	0	1	1	0	0	1	0	0
SVEP1	1	1	1	0	1	1	1	0	1	0	0	0	0	0	0	1	0	1
DIAPH2	1	0	1	0	1	1	1	0	1	0	0	1	0	0	0	1	1	0
BRCA1	1	0	1	0	1	1	1	0	1	0	0	1	0	1	0	1	0	0
SEMA3A	1	1	1	0	1	1	1	0	1	0	0	0	0	0	0	1	0	1
VPS13D	1	0	1	0	1	1	1	0	1	0	0	0	0	0	1	1	1	0
SLC25A13	0	0	1	0	1	1	1	1	1	0	1	1	0	0	0	1	0	0
PIK3R1	1	1	1	1	1	0	1	0	1	0	0	0	0	1	0	0	0	0
NF1	0	1	1	0	1	1	1	0	1	0	0	0	0	1	0	1	0	1
HFM1	1	0	1	0	1	1	1	0	1	0	0	1	0	0	0	1	0	1
SMG7	0	0	1	1	1	1	1	0	1	1	0	1	0	0	0	1	0	0
MDGA2	1	0	1	0	1	1	1	0	1	0	0	0	0	0	1	1	0	1
BIRC3	1	0	1	0	1	1	1	0	0	0	0	1	1	1	1	0	0	0
SHROOM2	1	1	1	0	1	1	1	0	1	0	0	0	0	0	0	1	1	0
NEDD4	1	0	1	0	1	1	1	0	1	0	0	0	0	0	0	1	1	1
KIF27	1	0	1	1	1	1	1	1	1	0	0	1	0	0	0	0	0	0
CDH8	1	1	1	0	1	1	1	0	1	0	0	0	0	0	0	1	0	1
BCHE	1	0	1	0	1	1	1	0	1	0	0	1	0	0	0	1	0	1
PCDH20	1	0	1	0	1	1	1	0	1	0	0	0	0	0	0	1	1	1
PLCG2	1	0	1	1	1	1	1	1	1	0	0	1	0	0	0	0	0	0
MTR	1	0	1	0	1	1	1	1	1	1	0	1	0	0	0	0	0	0
FBN3	1	1	1	0	1	1	1	0	1	0	0	0	0	0	0	1	0	1
NOTCH3	1	0	1	0	1	1	1	0	1	0	0	0	0	1	0	1	0	1
MMRN1	1	0	1	0	1	1	1	0	1	0	0	0	0	0	1	1	0	1
GRM7	1	0	0	1	1	0	1	1	1	0	0	1	0	0	0	1	0	1
PCDH18	1	1	1	0	1	1	1	0	1	0	0	0	0	0	0	1	1	0
H2BC17	1	0	1	1	1	1	1	1	1	0	0	0	0	1	0	0	0	0
SALL4	1	0	1	0	1	1	1	1	1	0	1	0	0	0	0	1	0	0
CDH10	1	0	1	0	1	1	1	0	1	0	0	0	0	0	1	1	1	0
HGF	1	0	1	1	1	1	1	0	1	0	0	0	0	0	1	1	0	0
TAS1R2	0	0	1	1	1	1	1	1	1	0	0	1	1	0	0	0	0	0
CADPS2	0	1	1	0	1	1	1	0	1	0	0	0	0	0	1	1	0	1
NSD1	1	1	1	0	1	1	1	0	1	0	0	0	0	0	1	1	0	0
SDHA	0	0	1	1	1	1	1	0	1	0	0	1	0	1	0	1	0	0
COL25A1	1	0	1	1	1	0	1	1	1	0	0	0	1	0	0	1	0	0
SMARCA5	0	0	1	1	1	1	1	1	1	0	0	1	0	0	0	1	0	0
ATP13A2	0	0	1	1	1	0	1	1	1	0	0	1	1	0	0	1	0	0
ABCB1	0	0	1	0	1	1	1	0	1	0	0	0	0	1	0	1	1	0
AFF2	1	1	1	0	1	1	1	0	1	0	0	0	0	0	0	1	0	0
ANO10	1	0	1	0	1	1	1	0	1	0	0	1	0	1	0	0	0	0
ARFGEF3	0	1	0	0	1	1	1	0	1	0	0	0	0	0	1	1	1	0
ARHGEF11	1	0	1	0	1	1	1	0	1	0	0	0	0	0	0	0	1	1
ASPM	1	0	1	0	1	1	1	0	1	0	0	0	0	1	0	1	0	0
ASXL3	1	0	1	0	1	1	1	0	1	0	0	0	0	0	0	1	0	1
BCR	1	0	1	0	1	1	1	0	1	0	0	0	0	0	1	0	1	0
BRCA2	0	0	1	1	1	1	1	0	1	0	0	0	0	1	1	0	0	0
CACNA2D2	1	0	1	0	1	1	1	0	1	0	0	0	0	1	0	1	0	0
CDCP1	1	0	1	0	1	1	1	0	1	0	0	0	0	1	0	1	0	0
CDH20	1	0	1	0	1	1	1	0	1	0	0	0	0	1	0	1	0	0
CHRM3	0	0	1	0	1	1	1	0	1	0	0	0	0	1	0	1	0	1
CLCA4	1	0	1	0	0	1	1	0	1	0	0	0	0	0	1	1	1	0
CLSTN2	0	0	1	0	1	1	1	0	1	0	0	0	0	0	0	1	1	1
COL4A3	1	0	1	0	1	0	1	0	1	0	0	0	0	1	0	1	0	1
COL6A5	1	0	1	0	1	1	1	0	0	0	0	0	0	1	1	1	0	0
CR1	1	0	1	0	1	1	1	0	1	0	0	0	0	0	0	0	1	1
DAG1	1	0	1	0	1	1	1	0	1	0	0	0	0	1	0	1	0	0
DCC	1	0	0	0	1	1	1	0	1	0	0	0	0	0	0	1	1	1
DMD	1	0	1	0	1	1	1	0	1	0	0	0	0	0	1	1	0	0
DOCK1	1	0	0	0	1	1	1	0	1	0	0	0	0	1	1	1	0	0
DOCK3	1	0	1	0	1	1	1	0	1	0	0	0	0	1	0	1	0	0
DSPP	1	0	1	0	1	1	1	0	1	0	0	0	0	0	0	1	1	0
ENPEP	1	0	1	0	1	0	1	0	1	0	0	0	0	1	0	1	0	1
ERCC5	0	0	1	1	1	1	1	0	1	0	0	0	0	1	0	0	1	0
FBN2	1	0	1	0	1	1	1	0	1	0	0	0	0	0	0	1	0	1
GABRG3	0	1	1	0	1	1	1	0	1	0	0	0	0	1	0	1	0	0
GRIA2	0	0	1	0	1	1	1	0	1	0	0	0	0	1	0	1	0	1
HLA-A	1	0	1	1	0	1	1	0	1	0	0	0	0	1	0	0	0	1
IGSF10	1	0	1	0	1	1	1	0	1	0	0	0	0	0	0	1	1	0
IL20RA	0	1	1	0	1	1	1	0	1	0	0	0	0	0	0	0	1	1
IRS2	1	0	1	1	0	1	1	0	1	0	0	0	0	1	0	1	0	0
KIF16B	0	0	1	0	1	1	1	0	1	0	0	0	0	1	1	1	0	0
LAMA2	1	0	1	0	1	1	1	0	1	0	0	1	0	0	0	0	1	0
LAMA4	1	0	1	0	1	1	1	0	1	0	0	0	0	0	0	1	0	1
LTB	1	0	1	0	1	1	1	0	1	0	0	0	0	1	0	1	0	0
MAGI2	1	0	1	0	1	1	1	0	1	0	0	0	0	1	0	1	0	0
MAP1A	0	0	1	0	1	1	1	0	1	0	0	0	0	1	0	1	1	0
MAPKBP1	1	0	1	0	1	1	1	0	1	0	0	0	0	1	0	1	0	0
MEF2B	1	0	1	0	0	1	1	1	1	0	0	1	0	1	0	0	0	0
MEIS2	1	0	1	0	1	1	1	0	1	0	0	0	0	1	0	1	0	0
MSH3	0	0	1	1	1	1	1	0	0	0	0	0	0	1	0	1	0	1
MUC4	1	0	1	0	1	1	1	0	1	0	0	0	0	1	0	1	0	0
MYH1	1	0	1	0	1	1	1	0	1	0	0	0	0	1	0	1	0	0
OR8H2	1	0	1	0	1	1	1	1	1	0	0	0	0	0	1	0	0	0
PDE7B	0	1	1	0	1	1	1	0	1	0	0	0	0	0	0	1	1	0
PLA2G4F	0	0	1	0	1	1	1	0	1	0	0	0	0	1	1	1	0	0
PLOD2	1	0	1	0	1	1	1	0	1	0	0	1	0	0	0	1	0	0
POSTN	1	0	1	0	1	1	1	0	1	0	0	0	0	0	0	1	1	0
PTPRN2	1	0	1	0	1	1	0	0	1	0	0	0	0	0	0	1	1	1
SCN10A	1	0	0	0	1	1	1	0	1	0	0	0	0	0	1	1	1	0
SCN9A	1	0	1	0	1	1	1	0	1	0	0	0	0	1	0	1	0	0
SEMA6D	1	0	1	0	1	1	1	0	1	0	0	0	0	1	0	1	0	0
SYNE1	1	0	1	0	1	1	1	0	1	0	0	1	0	0	0	1	0	0
SYNE2	1	1	1	0	1	1	1	0	1	0	0	0	0	0	0	1	0	0
TENM3	1	0	0	0	1	1	1	0	1	0	0	0	0	0	1	1	0	1
TENM4	1	0	0	0	1	1	1	0	1	0	0	0	0	0	0	1	1	1
THBS1	0	0	1	0	1	1	1	0	1	0	0	0	0	1	0	1	0	1
TIAM1	1	0	1	0	1	1	1	0	1	0	0	0	0	1	0	1	0	0
UNC80	0	0	1	0	1	1	1	0	1	0	0	1	0	1	0	0	0	1
VPS13B	1	0	1	0	1	1	1	0	1	0	0	0	0	0	0	1	0	1
ZNF804B	1	0	1	0	1	1	1	0	1	0	0	0	0	0	0	1	0	1
MAP2	1	0	1	0	1	0	1	0	1	0	0	0	0	0	1	1	1	0
MYO15A	1	0	1	0	1	1	1	0	1	0	0	0	0	0	0	1	0	1
TACC2	1	1	0	0	1	1	1	0	1	0	0	0	0	0	0	1	0	1
TOX	1	0	1	0	1	1	1	0	1	0	0	0	0	1	0	1	0	0
PDCD11	1	0	1	1	0	1	1	0	1	0	0	0	0	1	0	1	0	0
TUSC3	1	0	1	0	1	1	1	0	1	0	0	0	0	1	0	1	0	0
ASCC3	1	0	1	0	1	1	1	0	1	0	0	0	0	0	1	1	0	0
SPTA1	1	0	1	0	1	1	1	0	1	0	0	0	0	0	0	1	0	1
CDH19	1	0	1	0	1	1	1	0	1	0	0	0	0	0	0	1	1	0
TNRC6A	1	0	1	0	1	1	1	0	1	0	0	0	0	0	1	1	0	0
LRRC7	1	0	1	0	1	1	1	0	1	0	0	0	0	0	0	1	1	0
GRIK2	1	0	1	0	1	1	1	0	1	0	0	0	0	0	0	1	1	0
DNAH7	1	0	1	0	1	1	1	0	1	0	0	0	0	0	0	1	1	0
PTPRT	1	0	0	1	1	1	1	0	1	0	0	0	0	1	0	1	0	0
CNTRL	1	0	1	0	1	1	1	0	0	0	0	0	0	0	1	1	1	0
ALPK2	1	1	1	0	1	1	1	0	1	0	0	0	0	0	0	1	0	0
DPYD	1	1	1	0	1	1	1	0	1	0	0	1	0	0	0	0	0	0
ZNF676	1	1	1	0	1	1	1	0	1	0	0	0	0	0	0	1	0	0
NEBL	0	0	1	0	1	1	1	0	1	0	0	0	0	0	0	1	1	1
MLLT10	1	0	1	0	1	1	1	0	1	0	0	0	0	0	0	0	0	0
ADGRL2	1	1	0	0	1	1	1	0	1	0	0	0	0	0	1	1	0	0
SLC8A1	0	0	1	0	1	1	1	0	1	0	0	0	0	0	0	1	1	1
STYXL2	1	0	1	0	1	1	1	0	1	0	0	0	0	0	1	1	0	0
MUSK	1	0	1	0	1	1	1	0	1	0	0	0	0	0	0	1	1	0
CDH18	1	0	1	0	1	1	1	0	1	0	0	0	0	0	0	1	0	1
PBRM1	1	0	1	0	1	1	1	0	1	0	0	0	0	1	0	1	0	0
ACTB	1	0	1	0	1	1	1	0	1	0	0	0	0	1	0	1	0	0
ZNF677	1	0	1	0	1	1	1	0	0	0	0	0	0	0	0	1	1	1
CIC	0	0	1	0	1	1	1	0	1	0	0	0	0	1	0	1	0	1
NFKBIE	0	0	1	1	1	1	1	1	1	0	0	1	0	0	0	0	0	0
CHD5	1	0	1	0	1	1	1	0	1	0	0	0	0	0	0	1	0	1
SEMA3C	1	0	1	0	1	1	1	0	1	0	0	0	0	0	0	1	1	0
KIF2B	1	0	1	0	1	1	1	0	1	0	0	0	0	0	0	0	1	1
THSD7A	1	0	1	0	1	1	1	0	1	0	0	0	0	0	0	1	0	1
IL4R	0	0	1	1	1	1	1	1	1	1	0	0	0	0	0	0	0	0
ALK	1	0	1	0	1	1	1	0	1	0	0	0	0	1	0	1	0	0
RNF17	1	0	1	0	1	1	1	0	1	0	0	0	0	0	0	1	1	0
DMXL1	1	0	1	0	1	1	1	0	1	0	0	0	0	0	0	1	0	1
OR5T2	1	0	1	0	1	1	1	0	1	0	0	0	0	0	0	1	0	1
MYH10	1	0	1	0	0	1	1	0	1	0	0	0	0	0	1	1	0	1
TCHH	1	0	1	0	1	1	1	0	1	0	0	0	0	0	1	1	0	0
DGKI	1	0	1	0	1	1	1	0	1	0	0	0	0	0	0	1	1	0
GRM1	1	0	1	0	1	1	1	0	1	0	0	0	0	0	1	0	0	1
CUX1	0	0	1	1	0	1	1	0	1	0	0	0	0	1	0	1	0	1
MRC2	1	0	1	0	0	1	1	0	1	0	0	0	0	0	0	1	1	1
SLC27A5	0	1	1	0	1	1	1	0	1	0	0	0	0	0	0	1	0	1
CEP112	1	0	1	0	1	1	1	0	1	0	0	0	0	0	0	1	0	1
SEMA3D	1	0	1	0	1	1	1	0	1	0	0	0	0	0	0	1	1	0
NFKBIA	1	0	1	1	1	1	1	0	1	0	0	0	0	0	0	1	0	0
CENPF	1	0	1	0	1	1	1	0	1	0	0	0	0	0	0	1	0	1
ZNF646	1	0	1	0	1	1	1	0	1	0	0	0	0	0	1	1	0	0
PLCH1	0	0	1	0	1	1	1	0	1	0	0	0	0	0	0	1	1	1
CFAP251	0	0	1	0	1	1	1	0	1	0	0	0	0	0	0	1	1	1
CHD4	1	0	1	0	1	1	1	0	1	0	0	0	0	0	0	1	1	0
ZC3H12A	1	0	1	0	1	1	1	0	1	0	0	0	0	0	0	1	0	1
NLRP8	1	1	1	0	1	1	1	0	1	0	0	0	0	0	0	1	0	0
CDH2	1	0	1	0	1	1	1	0	1	0	0	0	0	0	0	1	1	0
IFT140	1	0	1	0	1	1	1	0	1	0	0	0	0	0	1	1	0	0
TPO	1	0	1	0	1	1	1	0	1	0	0	1	0	0	0	1	0	0
PCDH9	1	0	1	0	1	1	1	0	1	0	0	0	0	0	0	1	1	0
EYS	1	0	1	0	1	1	1	0	1	0	0	0	0	0	0	1	1	0
SHROOM4	1	0	1	0	1	1	1	0	1	0	0	0	0	0	0	1	1	0
PLG	1	0	1	0	1	1	1	0	1	0	0	0	0	0	0	1	1	0
C10ORF71	1	0	1	0	1	1	1	0	1	0	0	0	0	0	0	1	0	1
MYO18B	1	0	1	0	1	1	1	0	1	0	0	0	0	0	1	1	0	0
VPS13A	1	0	1	0	1	1	1	0	1	0	0	0	0	0	0	1	1	0
KDM2B	0	1	1	0	1	1	1	0	1	0	0	0	0	1	0	1	0	0
PPP1R9A	0	1	1	0	1	1	1	0	1	0	0	1	0	0	0	1	0	0
UGGT1	1	0	1	0	1	1	1	0	1	0	0	0	0	0	1	1	0	0
CFAP47	1	0	0	0	1	1	1	0	1	0	0	0	0	0	1	1	0	1
RTTN	1	0	1	0	1	1	1	0	1	0	0	0	0	0	0	1	0	1
KIF26B	1	0	1	0	1	1	1	0	1	0	0	0	0	0	0	1	0	1
OCA2	1	1	1	0	1	1	1	0	1	0	0	0	0	0	0	0	0	1
SIPA1L2	1	0	1	0	1	1	1	0	1	0	0	0	0	0	1	1	0	0
MAP3K4	1	0	1	0	1	1	1	0	1	0	0	0	0	0	1	1	0	0
DSCAM	1	0	1	0	1	1	1	0	1	0	0	0	0	0	1	1	0	0
ENPP2	1	0	1	0	1	1	1	0	0	0	0	0	0	0	0	1	1	1
TRPM2	1	0	1	0	0	1	1	0	1	0	0	0	0	0	0	1	1	1
RP1	1	0	1	0	1	1	1	0	1	0	0	1	0	0	0	1	0	0
SEMA3E	1	0	1	0	1	1	1	0	1	0	0	0	0	0	0	1	1	0
APBA2	1	1	1	0	1	1	1	0	1	0	0	0	0	0	0	0	0	1
CASZ1	1	0	1	0	1	1	1	0	1	0	0	0	0	0	0	1	0	1
ZNF462	1	0	1	0	1	1	1	0	1	0	0	0	0	0	0	1	1	0
DCAF8L1	1	0	0	0	1	1	1	0	1	0	0	0	0	0	0	1	1	1
ANKS1B	1	0	1	0	1	1	1	0	1	0	0	0	0	0	1	1	0	0
COL6A6	1	0	1	0	1	1	1	0	1	0	0	1	0	0	0	1	0	0
ZNF521	1	0	1	0	1	1	1	0	1	0	0	0	0	0	0	1	0	1
FOXO3	1	0	1	0	1	1	1	1	0	0	0	0	1	1	0	0	0	0
OTOF	1	0	1	0	1	1	1	0	1	0	0	0	0	0	0	1	0	1
PLD1	1	0	1	0	1	1	1	0	1	0	0	0	0	0	0	1	0	1
WNK1	0	0	1	0	1	1	1	0	1	0	0	0	0	0	1	1	1	0
NOTCH4	1	0	1	1	1	1	1	0	1	0	0	0	0	1	0	0	0	0
CROCC	1	0	1	0	1	0	1	0	1	0	0	0	0	0	0	1	1	1
TNS1	1	0	1	0	1	1	1	0	1	0	0	0	0	0	0	1	1	0
CACNA1C	1	0	1	0	1	1	1	0	1	0	0	0	0	0	0	1	1	0
ADAMTS12	1	0	1	0	1	1	1	0	1	0	0	0	0	0	0	1	0	1
EPHB1	0	0	0	1	1	1	1	1	0	0	1	0	0	1	0	1	0	0
PCDHA4	1	0	1	0	1	1	1	0	1	0	0	1	0	0	0	1	0	0
NLRP14	1	0	1	0	1	1	1	0	1	0	0	0	0	0	0	1	1	0
PARD3B	1	0	1	0	1	1	1	0	1	0	0	0	0	0	0	0	1	1
BCOR	1	0	1	0	1	1	1	0	1	0	0	0	0	1	0	1	0	0
STOX2	0	1	1	0	1	1	1	0	1	0	0	0	0	0	0	1	0	1
CHD3	1	0	1	0	1	1	1	0	1	0	0	0	0	0	0	1	0	1
GOLGB1	1	0	1	0	1	1	1	0	1	0	0	0	0	0	0	1	0	1
ZNF530	1	0	1	0	1	1	1	0	1	0	0	0	0	0	0	1	0	1
ERC2	1	1	1	0	1	1	1	0	1	0	0	0	0	0	0	1	0	0
SORCS1	1	1	1	0	1	1	1	0	1	0	0	0	0	0	0	1	0	0
DCAF12L1	0	0	1	0	1	1	1	0	1	0	0	0	0	0	0	1	1	1
SLC27A3	0	1	1	0	1	1	1	0	1	0	0	0	0	0	0	1	0	1
TAGAP	1	0	1	0	1	1	1	0	1	0	0	0	0	0	0	1	1	0
ADCY2	1	0	1	0	1	1	1	0	1	0	0	0	0	0	1	1	0	0
TCF4	1	0	1	1	1	1	1	0	1	0	0	1	0	0	0	0	0	0
MAGEC3	1	0	1	0	1	1	1	0	1	0	0	0	0	0	0	1	0	1
HK2	1	1	1	0	1	1	1	0	1	0	0	0	0	0	0	0	0	1
RANBP17	1	0	1	0	1	1	1	0	1	0	0	1	0	0	0	1	0	0
SLITRK3	1	0	1	0	1	1	1	0	1	0	0	0	0	0	0	1	1	0
DLGAP1	1	0	1	0	1	1	1	0	1	0	0	1	0	0	0	1	0	0
DGKB	1	0	1	0	1	1	1	0	1	0	0	0	0	0	0	1	0	1
KDM6A	1	1	1	0	1	1	1	0	1	0	0	0	0	1	0	0	0	0
FN1	1	0	1	0	1	1	1	0	1	0	0	0	0	0	0	1	0	1
RIMBP2	1	0	1	0	1	1	1	0	1	0	0	0	0	0	0	1	1	0
DYNC1I1	1	0	1	0	1	1	1	0	1	0	0	0	0	0	0	1	0	1
KCNB1	1	0	1	0	1	0	1	0	1	0	0	1	0	0	0	1	0	1
SULF1	0	0	1	0	1	1	1	0	1	0	0	0	0	0	1	0	1	1
CACNA1S	1	0	1	0	1	1	1	0	1	0	0	0	0	0	0	1	0	1
PLCZ1	1	0	1	0	1	0	1	0	1	0	0	0	0	0	1	1	1	0
ITPR1	1	0	1	0	1	1	1	0	0	0	0	0	0	0	1	1	1	0
PRUNE2	0	1	1	0	1	1	1	0	1	0	0	0	0	0	1	1	0	0
POLE	1	0	1	0	1	1	1	0	1	0	0	0	0	1	0	1	0	0
WNK2	1	1	1	0	1	1	1	0	1	0	0	0	0	0	1	0	0	0
DYNC1H1	1	0	1	0	1	1	1	0	1	0	0	0	0	0	1	0	0	1
POLRMT	1	0	1	1	1	1	1	0	0	0	1	1	0	0	0	0	0	0
CNGB1	1	1	1	0	1	1	1	0	1	0	0	0	0	0	0	0	0	1
ATP13A5	1	0	1	0	1	1	1	0	1	0	0	0	0	0	0	1	1	0
NRIP1	1	1	1	0	1	1	1	0	1	0	0	1	0	0	0	0	0	0
PPL	1	0	1	0	1	1	1	0	1	0	0	0	0	0	0	1	1	0
LAMB4	1	0	1	0	1	1	1	0	1	0	0	0	0	0	0	1	1	0
CPSF1	1	1	1	0	1	1	1	0	1	0	0	0	0	0	0	1	0	0
MYH9	1	0	1	0	1	1	1	0	1	0	0	0	0	0	0	1	0	1
COL16A1	1	0	1	0	1	1	1	0	1	0	0	0	0	0	0	1	0	1
TLR2	1	0	1	0	1	1	1	0	1	0	0	1	0	0	0	1	0	0
GPR149	1	0	1	0	1	1	1	0	1	0	0	0	0	0	0	1	0	1
PTPRF	1	1	0	0	1	1	1	0	1	0	0	0	0	0	0	1	1	0
MYOM1	1	1	1	0	1	1	1	0	1	0	0	0	0	0	0	1	0	0
SLC26A5	1	0	1	0	1	1	1	0	1	0	0	0	0	0	0	1	0	1
MYT1L	1	0	1	0	1	1	1	0	1	0	0	0	0	0	0	1	0	1
ARID5B	1	0	1	0	1	1	1	0	1	0	0	0	0	1	0	1	0	0
TG	1	1	1	0	1	1	1	0	1	0	0	0	0	0	0	1	0	0
PLXNA2	1	0	1	0	1	1	1	0	1	0	0	0	0	0	0	0	0	1
MYH3	1	0	1	0	1	1	1	0	1	0	0	0	0	0	0	1	1	0
LRRTM4	0	0	1	0	1	1	1	0	1	0	0	1	0	0	0	1	0	1
COL4A5	1	0	1	0	1	1	1	0	1	0	0	0	0	0	1	1	0	0
HERC1	1	0	1	0	1	1	1	0	1	0	0	0	0	0	0	1	0	1
ADAMTS1	1	0	1	0	1	1	1	0	1	0	0	0	0	0	0	1	0	1
ABCA4	1	1	1	0	1	1	1	0	1	0	0	0	0	0	0	0	1	0
ANKRD50	1	0	1	0	1	1	1	0	1	0	0	1	0	0	0	1	0	0
CTTNBP2	1	0	1	0	1	1	1	0	1	0	0	1	0	0	0	1	0	0
ANO1	1	0	1	0	1	1	1	0	1	0	0	0	0	0	0	1	1	0
ARHGAP20	1	1	1	0	1	1	1	0	1	0	0	0	0	0	0	1	0	0
INSR	1	0	1	0	1	1	1	0	1	0	0	0	0	1	0	1	0	0
PRLHR	1	0	1	0	1	1	1	0	0	0	0	0	0	0	1	1	0	1
TMEM132D	0	1	1	0	1	1	1	0	1	0	0	0	0	0	0	0	1	1
PTCHD4	1	0	1	0	1	1	1	0	1	0	0	0	0	0	1	1	0	0
MINAR1	1	0	1	0	1	1	1	0	1	0	0	0	0	0	0	1	0	1
STAG2	0	0	1	0	1	1	1	0	1	0	0	1	0	1	0	1	0	0
GRM4	0	0	1	0	1	1	1	0	1	0	0	1	0	0	0	1	1	0
ZNF142	1	0	1	0	1	1	1	0	1	0	0	0	0	0	0	1	0	1
ZZEF1	1	0	1	0	1	1	1	0	1	0	0	0	0	0	0	1	0	1
MYO10	1	1	1	0	1	1	1	0	1	0	0	0	0	0	0	1	0	0
CD93	1	1	1	0	1	1	1	0	1	0	0	0	0	0	0	1	0	0
TRPC5	1	0	1	0	1	1	1	0	1	0	0	0	0	0	1	0	0	1
PTPRG	1	0	1	0	1	1	1	0	1	0	0	0	0	0	0	1	1	0
TUBGCP6	1	0	1	0	1	1	1	0	1	0	0	0	0	0	0	1	0	0
TSHZ2	1	0	1	0	1	1	1	0	1	0	0	0	0	0	0	1	1	0
MCL1	1	0	1	1	1	1	1	0	1	0	0	0	0	1	0	0	0	0
EPHA6	1	0	1	0	1	1	1	0	1	0	0	0	0	0	0	1	0	1
ABCC9	1	1	1	0	1	0	1	0	1	0	0	1	0	0	0	1	0	0
CDK12	1	0	1	0	1	1	1	0	1	0	0	0	0	1	0	1	0	0
SLC2A14	1	1	1	0	1	1	1	0	1	0	0	1	0	0	0	0	0	0
RPGRIP1L	1	0	1	0	1	1	1	0	1	0	0	0	0	0	0	1	0	1
ERBB3	1	0	1	0	1	1	1	0	0	0	0	0	0	1	0	1	0	1
NLGN4X	1	0	1	0	1	1	1	0	1	0	0	0	0	0	0	1	1	0
SLIT3	1	0	1	0	1	1	1	0	1	0	0	1	0	0	0	1	0	0
VWF	1	0	1	0	1	1	1	0	0	0	0	1	0	0	0	1	1	0
ZFPM2	1	0	1	0	1	1	1	0	1	0	0	0	0	0	0	1	0	1
TLN1	1	1	1	0	1	1	1	0	1	0	0	0	0	0	0	1	0	0
CASP8	0	0	1	1	1	1	1	0	0	0	0	1	0	1	0	1	0	0
ATP10A	0	1	1	0	1	1	1	0	1	0	0	0	0	0	0	1	0	1
GPR158	0	0	1	0	1	1	1	0	1	0	0	0	0	0	1	1	1	0
ACAN	1	1	1	0	1	1	1	0	1	0	0	0	0	0	0	1	0	0
LNX1	1	0	1	0	1	1	1	0	1	0	0	0	0	0	0	1	1	0
COL1A2	1	0	1	0	1	1	1	0	1	0	0	0	0	0	0	1	0	1
COL5A3	1	0	1	0	1	1	1	0	1	0	0	0	0	0	0	1	1	0
TRMU	1	0	1	0	1	1	1	0	1	0	0	0	0	0	0	1	0	1
TTC7A	1	0	1	0	1	1	1	0	1	0	0	0	0	0	0	1	0	1
U2AF2	0	0	1	0	1	1	1	0	0	0	0	1	1	1	0	0	0	1
MYO16	0	1	1	0	1	1	1	0	1	0	0	0	0	0	0	1	0	1
CNKSR2	1	0	1	0	1	1	1	0	1	0	0	1	0	0	0	1	0	0
MOV10L1	0	0	1	0	1	1	1	0	1	0	0	1	0	0	0	1	1	0
RPE65	1	0	1	0	1	0	1	0	1	0	0	1	0	0	0	1	0	1
NID1	1	0	1	0	1	1	1	0	1	0	0	0	0	0	0	1	1	0
ZNF721	1	0	1	0	1	1	1	0	1	0	0	0	0	0	0	1	0	1
YY1	1	0	1	1	0	1	1	1	0	1	0	1	0	0	0	0	0	0
H3C7	1	0	1	0	1	1	1	0	1	0	0	0	0	0	1	1	0	0
OTOGL	1	1	1	0	1	1	1	0	1	0	0	0	0	0	0	1	0	0
FOXA2	1	0	1	0	1	1	1	0	1	0	0	0	0	0	1	1	0	0
LRP5	1	0	1	0	1	1	1	0	1	0	0	0	0	0	0	1	0	1
UPF1	0	0	1	1	0	1	1	1	1	0	0	1	0	0	0	1	0	0
TRPC7	1	0	1	0	1	0	1	0	1	0	0	0	0	0	0	1	1	1
ANKRD30B	1	1	1	0	1	1	1	0	1	0	0	0	0	0	0	1	0	0
SYNPO2	1	0	1	0	1	1	1	0	1	0	0	0	0	0	0	1	0	1
BRWD1	1	1	1	0	1	1	1	0	1	0	0	0	0	0	0	1	0	0
ZC3H18	1	0	1	0	1	1	1	0	1	0	0	0	0	0	0	1	0	1
NHS	1	0	1	0	1	1	1	0	1	0	0	0	0	0	1	1	0	0
LAMC3	1	0	1	0	1	0	1	0	1	0	0	0	0	0	1	1	1	0
ARPP21	0	0	1	0	1	1	1	0	1	0	0	0	0	0	0	1	0	1
COL6A3	1	0	1	0	1	1	1	0	1	0	0	0	0	0	0	1	0	1
CADPS	1	0	1	0	1	1	1	0	1	0	0	1	0	0	0	1	0	0
RASGRF1	0	0	1	0	1	0	1	0	1	0	0	1	0	0	0	1	1	1
ETV1	0	0	1	1	1	1	1	0	1	0	0	0	0	1	0	1	0	0
PTPRS	1	0	1	0	1	1	1	0	1	0	0	0	0	1	0	1	0	0
ZBTB7A	1	1	1	0	1	0	1	0	0	0	0	1	0	0	0	1	0	1
ANKRD12	1	0	1	0	1	1	1	0	1	0	0	0	0	0	0	1	1	0
NTRK3	0	0	1	0	1	1	1	0	1	0	0	0	0	0	0	1	1	1
FER1L6	1	0	1	0	1	1	1	0	1	0	0	0	0	0	1	0	0	1
SNX19	1	0	1	0	1	1	1	0	1	0	0	1	0	0	0	1	0	0
FRMD4B	1	0	1	0	1	1	1	0	1	0	0	0	0	0	1	1	0	0
ATAD2B	1	0	1	0	1	1	1	0	1	0	0	0	0	0	1	1	0	0
PCDHA12	1	1	1	0	1	1	1	0	1	0	0	0	0	0	0	1	0	0
PLXDC2	1	0	1	0	1	1	1	0	1	0	0	0	0	0	0	1	0	1
H2AC7	1	0	1	0	1	1	1	1	1	0	0	0	0	0	0	1	0	0
PCDHB10	1	0	1	0	1	1	1	0	1	0	0	0	0	0	0	1	0	1
WAPL	1	0	1	0	1	1	1	0	1	0	0	0	0	0	0	1	0	1
GRIA3	1	0	1	0	1	1	1	0	1	0	0	0	0	0	1	1	0	0
SLCO3A1	1	0	1	0	1	1	1	0	1	0	0	0	0	0	0	0	0	1
MYO18A	1	0	1	0	1	1	1	0	1	0	0	0	0	1	0	1	0	0
EVPL	1	0	1	0	1	1	1	0	1	0	0	0	0	0	0	1	0	1
COBL	1	0	1	0	1	1	1	0	1	0	0	0	0	0	0	1	1	0
PTPN21	1	0	1	0	1	1	1	0	1	0	0	0	0	0	1	1	0	0
SCN8A	0	0	1	0	1	1	1	0	1	0	0	0	0	0	1	1	0	1
NES	1	0	1	0	1	1	1	0	1	0	0	0	0	0	0	0	1	1
CBLB	1	0	1	0	1	1	1	0	1	0	0	0	0	0	0	1	0	1
AXL	1	0	1	0	1	1	1	0	1	0	0	0	0	1	0	0	0	0
NAALADL2	1	0	1	0	1	1	1	0	1	0	0	0	0	0	1	1	0	0
BLM	1	0	1	1	1	1	1	0	1	0	0	0	0	0	0	1	0	0
DNAAF9	1	0	1	0	1	1	1	0	1	0	0	0	0	0	1	1	0	0
EPC1	1	0	1	0	1	0	1	0	1	0	0	0	0	0	1	1	1	0
SLK	1	1	1	0	1	1	1	0	1	0	0	1	0	0	0	0	0	0
MYCBP2	1	1	1	0	1	1	1	0	1	0	0	0	0	0	0	1	0	0
HYAL4	1	0	1	0	1	1	1	0	0	0	0	1	0	0	0	1	0	1
PKDREJ	1	0	1	0	1	1	1	0	1	0	0	0	0	0	0	1	0	1
NBN	0	0	1	0	1	1	1	0	1	0	0	0	0	1	1	1	0	0
PCF11	1	0	1	0	1	1	1	0	1	0	0	1	0	0	0	1	0	0
UBAP2	0	0	1	1	1	1	1	1	0	0	0	1	0	0	0	1	0	0
APOA5	1	0	1	0	1	1	1	0	1	0	0	0	0	0	0	1	1	0
MYH15	0	0	1	0	1	1	1	0	1	0	0	1	0	0	0	1	0	1
GPRIN2	1	0	1	0	1	1	1	0	1	0	0	1	0	0	0	1	0	0
UGT2B7	0	1	1	0	1	1	1	0	1	0	0	0	0	0	0	1	0	1
TRIOBP	0	0	1	0	1	1	1	0	1	0	0	1	0	0	0	1	0	1
TMTC1	1	0	1	0	1	1	1	0	1	0	0	0	0	0	0	1	0	1
TLL1	1	1	1	0	1	0	1	0	1	0	0	0	0	0	0	1	1	0
INSRR	1	0	1	0	1	1	1	0	1	0	0	0	0	0	0	1	0	1
SCN11A	0	0	1	0	1	1	1	0	1	0	0	0	0	0	1	1	0	1
COL19A1	1	0	1	0	1	1	1	0	0	0	0	0	0	0	1	1	0	1
ARID2	1	0	1	0	1	1	1	0	1	0	0	0	0	1	0	1	0	0
ACE	1	0	1	0	1	1	1	1	0	0	0	1	0	0	0	1	0	0
DACH1	0	0	1	0	1	1	1	0	1	0	0	1	0	0	1	1	0	0
ABCA2	1	0	1	0	1	1	1	0	1	0	0	0	0	0	0	1	0	0
TNFAIP2	1	0	1	0	1	1	1	0	1	0	0	0	0	0	1	0	0	1
CD74	1	0	1	1	1	0	1	1	1	0	0	1	0	0	0	0	0	0
UBTF	1	0	1	0	1	1	1	0	1	0	0	1	0	0	0	0	0	1
PCDHGA5	0	1	1	0	1	1	1	0	1	0	0	0	0	0	0	1	0	0
ACACA	1	0	1	0	1	1	1	0	1	0	0	0	0	0	1	1	0	0
TOP2A	0	0	1	1	1	0	1	0	1	0	1	1	0	0	0	1	0	0
PCDHAC2	1	0	1	0	1	1	1	0	1	0	0	0	0	0	0	1	0	1
FEZF1	0	0	1	0	1	1	1	1	1	1	0	1	0	0	0	0	0	0
GAPVD1	0	0	1	0	1	1	1	1	0	1	0	1	1	0	0	0	0	0
SYT15	0	0	1	1	1	1	1	1	1	0	0	1	0	0	0	0	0	0
CEP290	1	1	1	0	1	1	1	0	1	0	0	0	0	0	0	1	0	0
TINAG	0	0	1	0	1	1	1	0	1	0	0	1	0	0	0	1	0	1
CREB3L2	0	0	1	1	1	0	1	1	1	0	1	0	0	0	0	1	0	0
GRM8	1	0	1	0	1	1	1	0	1	0	0	0	0	0	1	1	0	0
MSH4	1	0	1	1	1	0	1	1	1	0	0	1	0	0	0	0	0	0
SORBS1	0	1	1	0	1	1	1	0	1	0	0	0	0	0	0	1	0	1
NOS1	1	1	1	0	1	1	1	0	1	0	0	0	0	0	0	1	0	0
DPP6	1	0	1	0	1	0	1	1	1	0	0	1	0	0	1	0	0	0
PHC2	0	0	0	1	1	1	1	1	1	0	0	1	0	0	0	1	0	0
NR2F2	1	0	1	0	1	1	1	0	1	0	0	0	0	0	1	1	0	0
ABCE1	0	0	1	0	1	0	1	0	1	0	0	0	0	1	1	1	0	0
ADAMTS20	1	0	1	0	1	1	1	0	1	0	0	0	0	0	0	1	0	0
AKAP9	1	0	1	0	1	1	1	0	1	0	0	0	0	0	0	1	0	0
ARHGEF17	1	0	1	0	1	1	0	0	1	0	0	0	0	0	0	0	1	1
ATAD3B	1	0	1	0	1	1	1	1	1	0	0	0	0	0	0	0	0	0
ATP8B4	0	0	1	0	1	0	1	0	1	0	0	0	0	1	1	1	0	0
AXIN2	0	1	1	0	0	1	1	0	1	0	0	0	0	1	0	1	0	0
BCL11A	1	0	1	0	1	1	1	0	1	0	0	0	0	0	0	0	0	1
CACNA1D	0	0	0	0	1	1	1	0	1	0	0	0	0	1	1	0	0	1
CCDC71	1	0	1	0	1	1	1	0	0	0	0	0	0	1	0	1	0	0
CCND1	0	0	1	0	1	0	1	1	0	0	0	1	0	1	0	1	0	0
CD3E	1	1	1	0	0	1	1	1	0	0	0	0	0	0	0	0	1	0
CDC25A	1	0	1	0	1	1	1	0	0	0	0	0	0	1	0	0	1	0
CDKN1B	1	0	1	0	1	1	1	0	0	0	0	0	0	1	0	1	0	0
CELSR3	1	0	1	0	1	1	1	0	1	0	0	0	0	1	0	0	0	0
CHST9	0	0	1	0	1	1	1	0	1	0	0	0	0	1	0	1	0	0
CRYBG3	1	0	0	0	1	1	1	0	1	0	0	1	0	0	0	1	0	0
DISP2	1	0	1	0	0	1	1	0	1	0	0	0	0	1	0	1	0	0
DMXL2	1	0	1	0	1	0	1	0	1	0	0	0	0	1	0	1	0	0
DUOXA2	0	0	1	0	1	1	1	0	1	0	0	0	0	1	0	1	0	0
EHBP1	1	0	1	0	1	1	1	0	1	0	0	0	0	0	0	1	0	0
EHD4	0	1	1	0	1	1	1	0	1	0	0	0	0	1	0	0	0	0
EIF2AK4	1	0	1	0	0	1	1	0	1	0	0	0	0	1	1	0	0	0
ELAVL2	1	0	1	0	1	1	1	0	1	0	0	0	0	0	0	1	0	0
EPB41L2	1	0	1	0	1	1	1	0	1	0	0	0	0	0	0	1	0	0
F5	1	0	1	0	0	1	1	0	1	0	0	0	0	0	0	1	1	0
FAP	1	0	1	0	1	1	0	0	0	0	0	0	0	0	1	1	1	0
FBXW12	0	0	1	1	0	1	1	0	0	0	0	1	0	1	0	1	0	0
FLG	1	0	1	0	1	1	1	0	1	0	0	0	0	0	0	1	0	0
FLT1	0	0	1	1	0	1	1	0	1	0	0	0	0	1	0	1	0	0
FMN1	1	0	1	0	1	1	1	0	1	0	0	0	0	0	0	1	0	0
FSIP1	1	0	1	0	0	1	1	0	0	0	0	0	0	1	0	1	0	1
GABRA3	1	0	1	0	1	1	1	0	1	0	0	0	0	0	0	1	0	0
GANC	0	0	1	0	1	1	1	0	0	0	0	0	0	1	0	1	0	1
GOLGA4	1	0	1	0	1	1	1	0	1	0	0	0	0	1	0	0	0	0
H2BC21	1	0	1	0	1	1	1	0	1	0	0	0	0	0	0	1	0	0
HLA-B	1	0	1	0	1	1	1	0	1	0	0	0	0	0	0	0	0	1
HYAL3	0	0	1	0	1	1	1	0	1	0	0	0	0	1	0	1	0	0
IFNGR1	0	0	1	1	1	1	1	0	1	0	0	0	0	1	0	0	0	0
IGLJ1	0	0	0	1	0	0	1	1	0	1	1	1	1	0	0	0	0	0
IGSF9B	0	0	1	0	1	1	1	0	1	0	0	0	0	1	0	1	0	0
IHO1	1	0	1	0	1	1	1	0	1	0	0	0	0	1	0	0	0	0
IKZF1	0	1	1	0	1	1	1	0	1	0	0	0	0	0	0	1	0	0
ITIH3	1	0	1	0	1	1	1	0	0	0	0	0	0	1	0	0	1	0
ITIH4	0	0	1	0	1	1	1	0	1	0	0	0	0	1	0	1	0	0
ITPKB	0	0	1	0	1	1	1	0	1	0	0	0	0	1	0	0	0	1
JAG1	1	0	1	0	0	1	1	0	1	0	0	0	0	0	0	0	1	0
KIAA0408	1	0	1	0	1	1	1	0	1	0	0	0	0	0	0	1	0	0
KIF15	0	0	1	0	1	1	1	0	1	0	0	0	0	1	0	1	0	0
KLHL9	1	0	1	0	1	1	1	0	1	0	0	0	0	0	0	0	1	0
LAMB2	0	0	1	0	1	1	1	0	0	0	0	0	0	1	0	1	0	1
LARS2	0	0	1	0	1	1	1	0	1	0	0	0	0	1	0	1	0	0
LCMT2	1	0	1	0	1	1	1	0	1	0	0	0	0	1	0	0	0	0
LRP6	1	0	1	0	1	1	1	0	1	0	0	0	0	0	0	1	0	0
LRRN3	0	1	1	0	1	1	1	0	1	0	0	0	0	0	0	1	0	0
MBD5	0	0	1	0	1	1	1	0	1	0	0	0	0	0	0	1	0	1
MEGF6	1	0	1	0	1	1	1	0	1	0	0	0	0	0	0	1	0	0
MEGF8	1	1	1	0	1	1	1	0	0	0	0	0	0	0	0	1	0	0
MPEG1	1	0	1	0	1	1	1	0	1	0	0	0	0	0	0	1	0	0
MUC17	1	0	1	0	1	1	1	0	1	0	0	0	0	0	0	1	0	0
MUC2	1	0	1	0	1	1	1	0	1	0	0	0	0	0	0	1	0	0
MYO5C	0	0	1	0	0	1	1	0	1	0	0	0	0	1	1	1	0	0
NCAPD3	1	0	1	0	1	1	1	0	0	0	0	0	0	1	0	1	0	0
NDUFAF3	0	0	1	0	1	1	1	0	1	0	0	0	0	1	0	1	0	0
NISCH	1	0	1	0	1	1	1	0	1	0	0	0	0	1	0	0	0	0
NLGN1	1	0	1	0	1	1	1	0	1	0	0	0	0	1	0	0	0	0
NYNRIN	1	1	1	0	1	0	1	0	1	0	0	0	0	1	0	0	0	0
OBSCN	1	0	1	0	1	1	1	0	1	0	0	0	0	0	0	1	0	0
OR2G2	1	0	1	0	0	1	1	0	1	0	0	0	0	0	0	1	1	0
OR2L8	1	0	1	0	1	1	1	0	0	0	0	0	0	0	0	1	1	0
P2RY8	1	0	0	1	1	1	1	0	1	0	0	0	0	1	0	0	0	0
PCSK5	1	0	1	0	1	1	1	0	1	0	0	0	0	0	0	1	0	0
PDGFRL	1	0	1	0	1	1	1	0	1	0	0	0	0	0	0	1	0	0
PDS5B	1	0	1	1	0	1	1	0	1	0	0	0	0	1	0	0	0	0
PHACTR2	1	1	1	0	0	1	1	0	1	0	0	0	0	0	0	1	0	0
PLXNA3	0	0	1	0	1	1	1	0	1	0	0	1	0	0	0	1	0	0
PLXNB3	1	0	1	0	1	1	1	0	1	0	0	0	0	0	1	0	0	0
PLXND1	1	0	1	0	0	1	1	0	1	0	0	0	0	0	0	1	0	1
PRKCD	1	0	1	0	0	1	1	0	0	0	0	0	0	1	0	1	1	0
PROX1	0	0	1	0	1	1	1	0	1	0	0	0	0	1	0	1	0	0
RAD54L2	0	0	1	0	1	1	1	0	0	0	0	0	0	1	0	1	0	1
REV3L	0	0	1	0	1	1	1	0	1	0	0	0	0	0	1	1	0	0
RNF123	0	0	1	0	1	1	1	0	1	0	0	0	0	1	0	1	0	0
RPAP1	1	1	1	0	0	1	1	0	1	0	0	0	0	1	0	0	0	0
SACM1L	1	0	1	0	0	1	1	0	1	0	0	0	0	1	0	1	0	0
SCN7A	1	0	0	0	1	1	1	0	1	0	0	0	0	0	0	1	0	1
SCUBE1	0	0	1	0	1	1	1	0	1	0	0	0	0	1	0	1	0	0
SECISBP2L	1	0	1	0	1	1	1	0	0	0	0	0	0	1	0	1	0	0
SEMA3F	1	0	1	0	0	1	1	0	1	0	0	0	0	1	0	1	0	0
SLC12A1	0	0	1	0	1	1	1	0	1	0	0	0	0	1	0	1	0	0
SLC18A1	1	0	1	0	1	1	1	0	0	0	0	0	0	1	0	1	0	0
SLC3A1	1	0	1	0	0	1	1	1	0	0	0	0	0	0	1	1	0	0
SLC7A2	1	0	1	0	1	1	1	0	1	0	0	0	0	0	0	1	0	0
SLITRK2	1	0	1	0	1	1	1	0	1	0	0	0	0	0	0	1	0	0
SORL1	1	0	1	0	1	1	1	0	1	0	0	0	0	0	0	1	0	0
SPATA31D1	1	0	0	0	1	1	1	0	1	0	0	0	0	0	0	1	0	1
STAT3	1	0	1	0	0	1	1	0	1	0	0	0	0	0	0	1	1	0
TBC1D32	1	0	0	0	1	1	1	0	1	0	0	1	0	0	0	1	0	0
TENM1	1	0	0	0	1	1	1	0	1	0	0	0	0	0	0	1	0	1
TGM5	0	0	1	0	0	1	1	0	1	0	0	0	0	1	0	1	1	0
TIAM2	1	0	1	0	1	1	1	0	1	0	0	0	0	0	0	1	0	0
TLR9	1	0	1	0	1	1	1	0	1	0	0	0	0	1	0	0	0	0
TMCO5A	0	0	1	0	1	1	1	0	1	0	0	0	0	1	0	1	0	0
TOX3	0	0	1	0	1	1	1	0	1	0	0	0	0	1	0	1	0	0
TPR	1	0	1	0	1	1	1	0	1	0	0	0	0	0	0	1	0	0
TRIM69	1	0	1	0	1	1	1	0	1	0	0	0	0	1	0	0	0	0
TTF2	1	0	1	0	1	1	1	0	1	0	0	0	0	0	0	1	0	0
UBA6	1	0	1	0	1	1	1	0	1	0	0	0	0	1	0	0	0	0
USP34	1	0	1	0	1	1	1	0	1	0	0	0	0	0	0	1	0	0
VGLL3	0	0	1	0	1	0	1	0	1	0	0	0	0	1	0	1	0	1
VPS18	0	0	1	0	1	1	1	0	1	0	0	0	0	1	0	1	0	0
WASF3	0	0	1	0	0	1	1	0	1	0	0	0	0	1	0	1	0	1
ZNF106	1	0	0	0	1	1	1	0	1	0	0	0	0	1	0	1	0	0
ZNF181	1	0	1	0	0	1	1	0	1	0	0	0	0	1	0	1	0	0
ZNF197	0	1	1	0	1	1	1	0	0	0	0	0	0	1	0	1	0	0
ZNF208	1	0	1	0	1	1	1	0	1	0	0	0	0	0	0	1	0	0
ZNF600	1	0	1	0	0	1	1	0	1	0	0	0	0	0	0	1	0	1
ZNF608	1	0	1	0	1	1	1	0	1	0	0	0	0	0	0	0	0	1
ZNF729	1	0	1	0	1	1	1	0	1	0	0	0	0	1	0	0	0	0
DAAM2	1	0	1	0	1	1	1	0	1	0	0	0	0	0	0	1	0	0
MYO7B	1	0	1	0	1	1	1	0	1	0	0	0	0	0	0	1	0	0
CSF3R	0	0	1	1	1	1	0	0	0	0	0	0	0	1	1	1	0	0
LCOR	0	0	1	0	1	1	1	0	1	0	0	0	0	0	0	1	1	0
DSC1	1	0	1	0	1	1	1	0	1	0	0	0	0	0	0	1	0	0
KLHL14	1	0	1	0	1	1	1	0	1	0	0	0	0	0	0	1	0	0
USP29	1	0	1	0	1	1	1	0	1	0	0	0	0	0	0	0	1	0
ABCB5	1	0	1	0	1	1	1	0	1	0	0	0	0	0	0	1	0	0
AR	1	1	0	0	1	1	1	0	1	0	0	0	0	1	0	0	0	0
IGFN1	0	1	1	0	1	1	1	0	1	0	0	0	0	0	0	1	0	0
PRAG1	1	0	0	0	1	1	1	0	1	0	0	0	0	0	0	1	0	1
SPAG17	1	0	1	0	1	1	1	0	1	0	0	0	0	0	0	0	0	1
C6	1	0	0	0	1	1	1	0	1	0	0	0	0	0	1	1	0	0
RB1CC1	0	1	1	0	1	1	1	0	1	0	0	0	0	0	0	0	0	1
MAGEA10	0	0	1	0	1	1	1	0	1	0	0	1	0	0	0	1	0	0
SLITRK6	1	0	1	0	1	0	1	0	1	0	0	0	0	0	1	1	0	0
THSD4	0	0	1	0	1	0	1	0	1	0	0	1	0	0	0	1	1	0
FRAS1	1	0	1	0	1	1	1	0	1	0	0	1	0	0	0	0	0	0
THSD7B	1	0	1	0	1	1	1	0	1	0	0	0	0	0	0	1	0	0
SCUBE2	1	0	1	0	1	1	0	0	1	0	0	0	0	0	0	1	0	1
SAMD3	1	0	1	0	1	1	1	0	1	0	0	0	0	0	0	1	0	0
DEPDC5	1	0	1	0	1	1	1	0	1	0	0	0	0	0	0	1	0	0
UTP20	1	0	1	0	1	1	1	0	1	0	0	0	0	0	0	1	0	0
SPTBN4	0	0	1	0	1	1	1	0	1	0	0	0	0	0	0	1	0	1
TTK	1	0	1	0	1	1	1	0	0	0	0	0	0	0	1	1	0	0
SRRM2	1	0	1	0	1	1	1	0	1	0	0	0	0	0	0	1	0	0
ARAP3	1	0	1	0	1	1	1	0	1	0	0	0	0	0	0	1	0	0
FGF14	0	0	1	1	0	1	1	0	0	0	0	0	0	1	0	1	0	1
WDR90	1	0	1	0	1	1	1	0	1	0	0	0	0	1	0	0	0	0
ADAMTS9	1	0	0	0	1	1	1	0	1	0	0	0	0	0	0	1	0	1
CLVS2	0	0	1	0	1	1	1	0	1	0	0	0	0	0	0	1	1	0
PARD3	1	0	1	0	1	1	1	0	1	0	0	0	0	0	0	1	0	0
MYO3B	1	0	1	0	1	1	1	0	0	0	0	0	0	0	0	1	0	1
CILP2	1	0	1	0	1	1	1	0	1	0	0	0	0	0	0	1	0	0
RBM10	1	0	1	0	1	1	1	0	0	0	0	0	0	1	0	0	0	1
DNAH10	1	0	1	0	1	1	1	0	1	0	0	0	0	0	0	1	0	0
EBF1	1	0	1	0	1	1	1	0	1	0	0	0	0	0	0	1	0	0
TTC21B	1	0	0	0	1	1	1	0	1	0	0	0	0	0	0	1	0	1
OR4N2	1	0	1	0	1	1	1	0	1	0	0	0	0	0	0	1	0	0
HRNR	1	0	1	0	1	1	1	0	1	0	0	0	0	0	0	0	0	1
UTRN	1	0	1	0	1	1	1	0	1	0	0	0	0	0	0	1	0	0
AXIN1	0	0	1	1	0	1	1	0	1	0	0	0	0	1	0	1	0	0
RANBP2	1	0	1	0	1	1	1	0	1	0	0	0	0	0	1	0	0	0
ZNF107	1	0	1	0	1	1	1	0	1	0	0	0	0	0	0	0	1	0
ZNF526	1	0	1	0	1	1	1	0	1	0	0	0	0	0	0	1	0	0
AGRN	1	0	1	0	1	1	1	0	1	0	0	0	0	0	0	0	1	0
PRDM9	1	0	1	0	1	1	1	0	1	0	0	0	0	0	0	0	1	0
IMPG1	0	0	1	0	1	1	1	0	1	0	0	0	0	0	0	1	0	1
AHCTF1	0	0	1	0	1	1	1	0	1	0	0	0	0	0	1	1	0	0
ARID4B	1	0	1	0	1	1	1	0	1	0	0	0	0	0	0	1	0	0
ANKRD30A	0	0	1	0	1	1	1	0	1	0	0	1	0	0	0	1	0	0
TAF1	1	0	0	0	1	1	1	0	1	0	0	0	0	1	0	1	0	0
MTM1	1	0	1	0	1	1	1	0	1	0	0	0	0	0	0	0	0	1
AMOTL2	1	0	0	0	1	1	1	0	1	0	0	0	0	0	0	1	1	0
DCBLD1	0	0	1	0	1	1	1	0	1	0	0	0	0	0	0	1	0	1
MLH1	1	0	0	0	1	1	1	0	1	0	0	0	0	1	0	1	0	0
TRPS1	1	0	1	0	0	1	1	0	1	0	0	1	0	0	0	1	0	0
SCN3A	1	0	1	0	1	1	1	0	1	0	0	0	0	0	0	1	0	0
KIAA1614	1	0	1	0	1	1	1	0	0	0	0	0	0	0	1	0	0	1
HDAC7	1	0	1	0	1	1	1	0	1	0	0	0	0	0	0	1	0	0
CDH11	1	0	1	0	1	1	1	0	1	0	0	0	0	0	0	1	0	0
GRIN2B	0	0	1	0	1	1	1	0	1	0	0	0	0	0	0	1	1	0
FAM47B	1	0	0	0	1	1	1	0	1	0	0	0	0	0	0	1	0	1
SLC5A8	0	1	1	0	1	1	1	0	1	0	0	0	0	0	0	1	0	0
GPR39	1	0	1	0	1	1	1	0	1	0	0	0	0	0	0	0	0	1
ALPK3	0	0	1	0	0	1	1	0	1	0	0	1	0	0	0	1	1	0
DAB2	1	0	0	0	1	1	1	0	1	0	0	0	0	0	0	1	1	0
PTPRU	1	0	1	0	1	1	1	0	1	0	0	0	0	0	0	0	0	1
CDH7	1	0	1	0	1	1	1	0	1	0	0	1	0	0	0	0	0	0
TBX3	0	1	1	0	0	1	1	0	1	0	0	0	0	1	0	0	0	1
CNTN2	1	0	1	0	0	1	1	0	1	0	0	0	0	0	0	1	0	1
KIF21B	1	0	1	0	1	1	1	0	0	0	0	0	0	0	0	1	0	1
HHIPL2	0	0	1	0	0	1	1	0	1	0	0	0	0	0	0	1	1	1
ASXL2	1	0	1	0	1	1	1	0	1	0	0	0	0	1	0	0	0	0
LAMC2	1	0	1	0	1	1	1	0	1	0	0	0	0	0	0	1	0	0
FRY	0	0	1	0	1	1	1	0	1	0	0	0	0	0	0	1	0	1
MYO6	1	1	1	0	1	1	1	0	1	0	0	0	0	0	0	0	0	0
LTBP1	0	0	0	0	1	1	1	0	1	0	0	0	0	0	0	1	1	1
PLXNB2	1	0	1	0	1	1	1	0	1	0	0	0	0	0	0	1	0	0
MYO5B	1	0	1	0	1	1	1	0	1	0	0	0	0	0	0	1	0	0
OR10S1	1	0	1	0	1	1	1	0	1	0	0	0	0	0	0	1	0	0
ERBB4	0	0	1	0	1	1	1	0	1	0	0	0	0	1	0	1	0	0
KDM4C	1	0	1	0	1	1	1	0	1	0	0	0	0	0	0	1	0	0
PDZRN4	1	0	1	0	0	1	1	0	1	0	0	1	0	0	0	0	0	1
DNAH8	1	0	1	0	1	1	1	0	1	0	0	0	0	0	0	1	0	0
MROH2B	1	0	0	0	1	1	1	0	1	0	0	0	0	0	0	1	0	1
HVCN1	1	0	1	0	1	1	1	0	1	0	0	0	0	0	0	1	0	0
ADAMTS19	1	0	1	0	1	1	1	0	1	0	0	0	0	0	0	1	0	0
SMG1	1	0	1	0	1	1	1	0	1	0	0	0	0	0	0	1	0	0
PPP6R1	1	0	1	0	1	1	1	0	1	0	0	0	0	0	0	0	0	1
TNKS	1	0	1	0	1	1	1	0	1	0	0	0	0	0	0	1	0	0
DCTN1	1	0	1	0	1	1	1	0	1	0	0	0	0	0	0	1	0	0
FANCD2	1	0	1	0	1	1	1	0	0	0	0	0	0	1	0	1	0	0
ALMS1	1	0	1	0	1	1	1	0	1	0	0	0	0	0	0	1	0	0
PEG3	1	0	1	0	1	1	1	0	1	0	0	0	0	0	0	0	0	1
DNAH6	1	0	1	0	1	1	1	0	1	0	0	1	0	0	0	0	0	0
NLRP11	1	0	1	0	1	1	1	0	1	0	0	0	0	0	0	1	0	0
PCDHA10	1	0	1	0	1	1	1	0	1	0	0	0	0	0	0	1	0	0
YY2	1	0	1	0	0	1	1	0	1	0	0	0	0	0	1	1	0	0
KCNS2	1	1	1	0	1	1	1	0	0	0	0	0	0	0	0	1	0	0
ZNF493	1	0	1	0	1	1	1	0	1	0	0	0	0	0	0	1	0	0
PCDH11X	1	0	1	0	1	1	1	0	1	0	0	0	0	0	0	0	0	1
SACS	1	0	1	0	1	1	1	0	1	0	0	0	0	0	0	0	0	1
XIRP1	1	0	1	0	1	1	1	0	1	0	0	0	0	0	0	1	0	0
ZEB2	0	1	1	0	1	1	1	0	1	0	0	0	0	0	0	1	0	0
COL21A1	1	0	1	0	1	1	1	0	1	0	0	0	0	0	0	1	0	0
USP43	0	1	1	0	0	1	1	0	0	0	0	1	0	0	1	0	0	1
PRKCG	1	0	1	0	1	1	1	0	1	0	0	0	0	0	0	1	0	0
KDR	0	0	1	0	1	1	1	0	1	0	0	0	0	1	0	1	0	0
PASK	0	0	1	1	1	1	1	0	1	0	0	0	0	0	0	1	0	0
BAZ2B	1	0	1	0	1	1	1	0	1	0	0	0	0	0	0	1	0	0
ATP10D	1	0	1	0	1	1	1	0	1	0	0	0	0	0	0	0	0	1
PPP2R3A	1	0	0	0	1	1	1	0	0	0	0	0	0	0	1	0	1	1
SLC26A11	1	0	1	0	1	1	1	0	1	0	0	0	0	0	0	1	0	0
CHD6	1	0	1	0	1	1	1	0	1	0	0	0	0	0	0	1	0	0
PDZD2	1	0	1	0	1	1	1	0	1	0	0	0	0	0	0	1	0	0
PDE10A	0	0	1	0	1	1	1	0	1	0	0	0	0	0	0	1	0	1
SRCAP	1	0	1	0	1	1	1	0	1	0	0	0	0	0	0	1	0	0
SORCS3	1	0	1	0	1	1	1	0	1	0	0	0	0	0	0	1	0	0
COL5A2	0	0	1	0	1	1	1	0	1	0	0	0	0	0	0	1	1	0
VWCE	0	0	1	0	1	1	1	0	1	0	0	0	0	0	0	1	1	0
SCN4A	0	0	1	0	1	1	1	0	0	0	0	0	0	0	0	1	1	1
MYH14	1	0	1	0	1	1	1	0	1	0	0	0	0	0	0	1	0	0
KHDRBS2	1	0	1	0	0	1	1	0	1	0	0	0	0	0	0	1	1	0
MIPEP	1	0	1	0	1	1	1	0	1	0	0	0	0	0	0	1	0	0
MYH8	0	0	1	0	1	1	1	0	1	0	0	0	0	0	0	1	0	1
EHMT2	0	1	1	0	1	1	1	0	0	0	0	0	0	0	0	1	1	0
SYNJ2	1	1	1	0	1	1	1	0	0	0	0	0	0	0	0	0	0	1
COL22A1	1	0	1	0	1	1	1	0	1	0	0	0	0	0	0	1	0	0
ARHGAP6	1	0	1	0	1	1	1	0	1	0	0	0	0	0	0	1	0	0
MED12L	1	0	1	0	1	1	1	0	1	0	0	0	0	0	0	1	0	0
CADM2	1	0	1	0	1	1	1	0	1	0	0	0	0	0	0	1	0	0
MON2	1	0	1	0	1	1	1	0	0	0	0	0	0	0	0	1	0	1
PHLDB1	1	0	1	0	1	1	1	0	1	0	0	0	0	0	0	1	0	0
C6ORF118	1	0	1	0	1	1	1	0	1	0	0	0	0	0	1	0	0	0
ANKRD17	1	0	1	0	1	1	1	0	1	0	0	0	0	0	0	1	0	0
DPY19L2	1	0	1	0	1	1	1	0	1	0	0	0	0	0	0	1	0	0
PUS7L	1	0	1	0	1	1	1	0	1	0	0	0	0	0	0	1	0	0
RNF152	1	0	1	0	1	1	1	0	1	0	0	0	0	0	0	0	1	0
SNX25	0	0	1	0	1	1	1	0	1	0	0	1	0	0	0	1	0	0
PGR	1	0	1	0	1	1	1	0	1	0	0	0	0	0	0	1	0	0
COL3A1	1	0	1	0	1	1	1	0	1	0	0	0	0	0	0	1	0	0
THNSL1	1	0	1	0	1	1	1	0	1	0	0	1	0	0	0	0	0	0
KALRN	1	0	1	0	1	1	1	0	1	0	0	0	0	0	0	1	0	0
TDRD6	1	0	1	0	1	1	1	0	1	0	0	0	0	0	0	1	0	0
GLIS3	1	0	1	0	1	1	1	0	1	0	0	0	0	0	0	1	0	0
CTNND2	0	0	1	0	1	1	1	0	1	0	0	0	0	0	0	1	0	1
NFKB2	1	0	1	0	1	1	1	0	1	0	0	0	0	0	0	1	0	0
SLX4	1	0	1	0	1	1	1	0	1	0	0	0	0	0	1	0	0	0
NCOA6	1	0	1	0	0	1	1	0	1	0	0	1	0	0	0	0	1	0
MAP1B	1	0	1	0	1	1	1	0	1	0	0	0	0	0	0	1	0	0
NOC3L	1	0	1	0	1	1	1	0	1	0	0	0	0	0	0	1	0	0
CSPG4	1	0	1	0	1	1	1	0	1	0	0	0	0	0	0	1	0	0
ADGRL3	1	0	0	0	1	1	1	0	1	0	0	0	0	0	1	1	0	0
EED	0	0	1	0	1	1	1	0	1	0	0	0	0	1	0	0	1	0
PTPN14	0	0	1	0	1	1	1	0	1	0	0	0	0	0	1	1	0	0
ZFC3H1	1	0	1	0	1	1	1	0	1	0	0	0	0	0	0	1	0	0
CHD8	1	1	1	0	1	1	1	0	1	0	0	0	0	0	0	0	0	0
MYH2	1	0	1	0	1	1	1	0	1	0	0	0	0	0	0	1	0	0
LRFN5	1	0	1	0	1	1	1	0	1	0	0	0	0	0	0	0	1	0
FXR2	0	1	1	0	0	1	1	0	1	0	0	0	0	0	1	1	0	0
CAMSAP2	0	1	1	0	1	1	1	0	1	0	0	0	0	0	0	0	1	0
FHOD3	0	0	0	0	1	1	1	0	1	0	0	0	0	0	1	1	0	1
DSG4	1	0	1	0	1	1	1	0	1	0	0	0	0	0	0	1	0	0
CRB1	0	0	1	0	1	1	1	0	1	0	0	0	0	0	0	1	1	0
RADIL	1	1	1	0	0	1	1	0	1	0	0	0	0	0	0	1	0	0
TBC1D4	0	0	1	0	1	1	1	0	1	0	0	0	0	0	1	1	0	0
ADAR	1	0	1	0	0	1	1	0	1	0	0	0	0	0	1	1	0	0
TFEB	0	0	1	0	1	1	1	0	1	0	0	1	0	0	1	0	0	0
ALDH1L1	1	0	1	0	1	1	1	0	1	0	0	0	0	0	0	1	0	0
ZIC3	1	0	1	0	1	1	1	0	1	0	0	0	0	0	0	0	0	1
ZP4	0	0	1	0	1	1	1	0	1	0	0	1	0	0	0	1	0	0
PGK2	0	0	1	0	0	1	1	0	1	0	0	0	0	0	0	1	1	1
LMF1	1	0	1	0	0	1	1	0	1	0	0	0	0	0	0	1	1	0
KDM5A	1	1	1	0	1	0	1	0	0	0	0	0	0	0	0	1	0	1
KCNH7	1	0	1	0	1	1	1	0	1	0	0	0	0	0	0	1	0	0
TTBK1	0	0	1	0	1	1	1	0	1	0	0	0	0	0	0	1	1	0
MGAM	1	0	1	0	1	1	1	0	1	0	0	0	0	0	0	1	0	0
KCNH5	0	0	1	0	1	1	1	0	1	0	0	0	0	0	0	1	0	1
H2AC8	1	0	1	0	1	1	1	0	1	0	0	0	0	0	0	1	0	0
LONP2	1	0	1	0	1	1	1	0	1	0	0	0	0	0	0	1	0	0
ZIM3	1	0	1	0	1	1	1	0	1	0	0	0	0	0	0	1	0	0
BCL11B	0	0	1	0	1	1	1	0	1	0	0	0	0	0	1	1	0	0
THBS4	1	0	1	0	0	1	1	0	1	0	0	0	0	0	0	1	1	0
KAT6B	0	0	1	0	1	0	1	0	1	0	0	1	0	0	0	0	1	1
CNNM1	0	0	1	0	1	1	1	0	1	0	0	1	0	0	0	0	1	0
DOP1A	1	0	1	0	1	1	1	0	1	0	0	0	0	0	0	1	0	0
EXPH5	0	0	1	0	1	1	1	0	1	0	0	0	0	0	0	1	1	0
SMOC2	0	1	1	0	1	1	1	0	1	0	0	0	0	0	0	1	0	0
PPP1R3A	0	0	1	0	1	1	1	0	1	0	0	0	0	0	0	1	0	1
NWD1	1	1	1	0	1	1	0	0	1	0	0	0	0	0	0	0	0	1
ZNF804A	1	0	1	0	1	1	1	0	1	0	0	0	0	0	0	1	0	0
PRKD1	1	0	1	0	1	1	1	0	1	0	0	0	0	0	0	0	0	1
ACSS1	1	0	0	0	1	0	1	0	1	0	0	0	0	0	1	1	0	1
SLC17A6	1	0	0	0	1	0	1	0	1	0	0	1	0	0	0	1	0	1
NFIA	1	0	1	0	1	0	1	0	1	0	0	0	0	0	0	0	1	1
PPIG	0	0	1	0	0	1	1	1	1	0	1	0	0	0	0	1	0	0
TENT5A	1	0	1	0	1	1	1	0	1	0	0	0	0	0	0	1	0	0
SPNS1	1	1	1	0	0	1	1	0	1	0	0	0	0	0	0	0	0	1
PCNT	1	0	1	0	1	1	1	0	1	0	0	0	0	0	0	1	0	0
LTBP4	0	0	1	1	0	0	1	1	1	1	0	0	0	0	0	1	0	0
SYT4	1	0	1	0	0	1	1	0	1	0	0	0	0	0	0	1	1	0
COL14A1	1	0	1	0	1	1	1	0	1	0	0	0	0	0	0	1	0	0
FLRT2	1	0	1	0	1	1	1	0	1	0	0	0	0	0	0	1	0	0
SYT14	1	0	1	0	1	1	1	0	1	0	0	0	0	0	0	0	0	1
SUSD2	1	1	1	0	1	1	1	0	0	0	0	0	0	0	0	0	0	1
EBF2	1	0	1	0	1	1	1	0	1	0	0	0	0	0	0	0	0	1
ATP4A	1	1	1	0	0	1	1	0	1	0	0	0	0	0	0	0	0	1
KCNT2	0	0	1	0	1	1	1	0	1	0	0	0	0	0	0	1	0	1
SLITRK1	1	0	1	0	1	1	1	0	1	0	0	0	0	0	0	1	0	0
SPTLC3	1	0	1	0	1	1	1	0	1	0	0	0	0	0	0	1	0	0
KCNMA1	0	0	1	0	1	1	1	0	1	0	0	0	0	0	0	1	0	1
ARHGAP25	1	0	1	0	1	1	1	0	1	0	0	1	0	0	0	0	0	0
CFAP65	1	0	1	0	1	1	1	0	1	0	0	0	0	0	0	0	0	1
TOGARAM1	1	0	1	0	1	1	1	0	1	0	0	0	0	0	0	1	0	0
KPRP	0	1	1	0	1	1	1	0	1	0	0	0	0	0	0	1	0	0
SRRM1	1	0	1	0	1	1	0	0	1	0	0	0	0	0	0	1	0	1
KNTC1	0	0	1	0	1	1	1	0	1	0	0	0	0	0	1	1	0	0
BRD1	1	0	1	0	1	1	1	0	1	0	0	0	0	0	0	1	0	0
NLRP1	1	0	1	0	1	1	1	0	0	0	0	0	0	0	0	1	0	1
ARHGEF5	1	0	1	0	1	1	1	0	1	0	0	0	0	0	0	1	0	0
GLI3	0	0	1	0	1	1	1	0	1	0	0	0	0	0	1	1	0	0
KAT6A	1	0	1	0	1	1	1	0	1	0	0	0	0	1	0	0	0	0
PLD5	0	0	1	0	1	1	1	0	1	0	0	0	0	0	1	1	0	0
NPHP3	0	0	1	0	1	1	1	0	1	0	0	0	0	0	0	1	0	1
CEBPZ	0	0	1	0	1	1	1	0	1	0	0	1	0	0	0	0	0	1
RALGAPA1	1	1	1	0	1	0	1	0	1	0	0	0	0	0	0	1	0	0
PLEKHG2	1	0	1	0	1	1	1	0	1	0	0	0	0	0	0	1	0	0
MAML3	1	0	1	0	1	1	1	0	1	0	0	1	0	0	0	0	0	0
CNTLN	1	0	1	0	1	1	1	0	1	0	0	0	0	0	0	1	0	0
PALM2AKAP2	0	0	1	0	1	1	1	0	1	0	0	0	0	0	1	0	0	1
KRT83	1	0	1	0	1	1	1	0	1	0	0	0	0	0	0	1	0	0
HTR2C	1	0	1	0	1	0	1	0	1	0	0	0	0	0	1	0	0	1
HIPK3	1	0	1	0	1	1	1	0	1	0	0	0	0	0	0	1	0	0
MSR1	1	0	1	0	1	1	1	0	1	0	0	0	0	0	0	1	0	0
TBL1X	0	1	1	0	1	1	1	0	1	0	0	0	0	0	0	0	1	0
CKAP5	1	0	1	0	1	1	1	0	1	0	0	0	0	0	0	1	0	0
PIEZO2	1	0	1	0	1	1	1	0	1	0	0	0	0	0	0	1	0	0
CD163L1	1	0	1	0	1	1	1	0	1	0	0	0	0	0	0	1	0	0
IGF2R	1	0	1	0	1	1	1	0	1	0	0	0	0	0	0	1	0	0
COL4A2	0	0	1	0	1	1	1	0	1	0	0	0	0	0	0	1	0	1
SNTG1	0	0	1	0	1	1	1	0	1	0	0	0	0	0	1	0	0	1
PAPPA2	1	0	1	0	1	1	1	0	1	0	0	0	0	0	0	0	0	1
OR2M4	1	0	1	0	1	1	1	0	0	0	0	1	0	0	0	1	0	0
NUP153	1	0	0	0	1	1	1	1	0	1	0	1	0	0	0	0	0	0
TLE4	1	0	1	0	1	1	1	0	1	0	0	0	0	0	0	1	0	0
MCF2L	1	0	1	0	1	1	1	0	1	0	0	0	0	0	0	1	0	0
HEPHL1	1	0	1	0	1	1	1	0	1	0	0	0	0	0	0	1	0	0
FOXP4	1	0	1	0	1	1	1	0	0	0	0	0	0	0	0	1	0	1
ARFGEF1	1	0	1	0	1	1	1	0	1	0	0	0	0	0	1	0	0	0
CD163	1	0	1	0	1	0	1	0	1	0	0	0	0	0	0	1	0	1
IBTK	1	0	1	0	1	1	1	0	1	0	0	0	0	0	0	1	0	0
CEP131	0	1	0	0	0	1	1	0	1	0	0	1	0	0	0	1	0	1
ACTG1	1	0	1	0	1	1	1	0	1	0	0	0	0	0	0	1	0	0
BTBD11	1	0	1	0	1	1	1	0	1	0	0	0	0	0	0	1	0	0
PTGS2	1	0	1	0	1	1	1	0	1	0	0	0	0	0	0	1	0	0
NLRP4	1	0	1	0	1	1	1	0	1	0	0	0	0	0	0	1	0	0
FAM120B	1	0	1	0	1	1	1	0	1	0	0	0	0	0	0	1	0	0
ITPR2	1	0	1	0	1	1	1	0	1	0	0	0	0	0	0	1	0	0
KCNV1	1	0	1	0	0	1	1	0	1	0	0	0	0	0	1	1	0	0
DIP2C	0	0	1	0	1	1	1	0	1	0	0	0	0	0	0	1	0	1
HECW1	0	0	1	0	1	1	1	0	1	0	0	0	0	0	0	1	0	1
SALL3	1	0	1	0	1	1	1	0	1	0	0	0	0	0	0	1	0	0
PCDHB13	1	1	1	0	1	0	1	0	0	0	0	0	0	0	0	1	1	0
KCNK2	1	0	1	0	1	1	1	0	1	0	0	0	0	0	0	1	0	0
RSPH3	1	0	1	0	1	1	1	0	1	0	0	0	0	0	0	0	0	1
SUPT6H	1	0	1	0	0	1	1	0	1	0	0	0	0	0	0	1	0	1
CALCR	1	0	1	0	1	1	1	0	0	0	0	0	0	0	0	1	1	0
ASTN2	1	0	1	0	1	1	1	0	1	0	0	0	0	0	0	1	0	0
EGFLAM	1	0	0	0	1	1	1	0	1	0	0	0	0	0	0	1	0	1
WWC2	1	0	1	0	1	1	1	0	1	0	0	0	0	0	0	1	0	0
MECOM	0	0	1	0	1	1	1	0	1	0	0	0	0	0	0	1	0	1
ABCC8	1	1	1	0	1	0	1	0	1	0	0	0	0	0	0	1	0	0
BMPER	1	0	1	0	1	1	1	0	1	0	0	0	0	0	0	1	0	0
CHAT	1	1	1	0	1	1	0	0	0	0	0	0	0	0	0	1	0	1
ZNRF4	1	0	1	0	0	1	1	0	1	0	0	0	0	0	0	1	0	1
CHD1	1	0	1	0	1	1	1	0	1	0	0	0	0	0	0	1	0	0
SCFD2	1	1	1	0	1	1	0	0	1	0	0	0	0	0	0	1	0	0
PRR23B	0	1	1	0	1	1	1	0	1	0	0	0	0	0	0	0	1	0
DACH2	1	1	0	0	1	1	1	0	1	0	0	0	0	0	0	0	0	1
DCAF4L2	1	0	1	0	1	1	1	0	1	0	0	0	0	0	0	0	0	1
FRMPD1	1	0	1	0	1	1	1	0	1	0	0	0	0	0	0	1	0	0
MAP4K4	1	0	1	0	1	1	1	0	1	0	0	0	0	0	0	1	0	0
CCDC81	1	0	1	0	1	1	1	0	1	0	0	0	0	0	0	0	1	0
ETS1	0	0	1	0	0	1	1	1	1	0	0	0	0	1	0	0	0	0
SNCAIP	1	0	1	0	0	1	1	0	1	0	0	0	0	0	0	1	0	1
FNDC3A	1	0	1	0	1	1	1	0	1	0	0	0	0	0	0	1	0	0
PTPRC	1	0	1	0	1	1	1	0	1	0	0	0	0	0	1	0	0	0
PIKFYVE	1	0	1	0	1	1	1	0	1	0	0	1	0	0	0	0	0	0
GABRB3	1	0	1	0	1	1	1	0	1	0	0	0	0	0	0	1	0	0
PRSS55	0	0	1	0	1	1	1	0	0	0	0	0	0	0	1	1	1	0
KRT71	1	0	1	0	1	1	1	0	1	0	0	0	0	0	0	0	0	1
CAPN2	0	0	1	0	1	1	1	0	1	0	0	0	0	0	0	1	0	1
ERN2	1	0	1	0	1	1	1	0	1	0	0	0	0	0	0	1	0	0
RICTOR	0	1	0	1	1	1	1	0	1	0	0	0	0	1	0	0	0	0
ZBTB7B	0	0	1	0	1	1	1	0	1	0	0	1	0	0	0	1	0	0
HS3ST2	1	0	1	0	1	1	1	0	1	0	0	0	0	0	0	0	0	1
TEX10	1	0	1	0	1	1	1	0	1	0	0	0	0	0	0	1	0	0
TREML1	1	1	1	0	1	1	1	0	1	0	0	0	0	0	0	0	0	0
NCAPD2	1	0	1	0	1	1	1	0	1	0	0	0	0	0	0	1	0	0
ZNF326	1	1	1	0	1	1	1	0	0	0	0	0	0	0	0	1	0	0
ANXA1	1	0	1	0	1	1	1	0	1	0	0	0	0	0	0	1	0	0
TSHZ3	1	0	1	0	1	1	1	0	1	0	0	0	0	0	0	1	0	0
ACSM2A	0	0	1	0	1	1	1	0	1	0	0	0	0	0	0	1	1	0
SLC44A4	1	0	1	0	1	1	1	0	1	0	0	0	0	0	0	1	0	0
ANGPTL5	1	0	1	0	1	1	0	0	1	0	0	0	0	0	0	1	1	0
CNTN5	1	0	1	0	1	1	1	0	1	0	0	0	0	0	0	1	0	0
SH3TC2	1	0	1	0	1	1	1	0	1	0	0	0	0	0	0	1	0	0
TGFBRAP1	1	0	1	0	1	1	1	0	1	0	0	0	0	0	0	1	0	0
H3C4	0	0	1	0	1	1	1	1	1	0	0	1	0	0	0	0	0	0
SLC12A3	1	0	1	0	1	1	1	0	1	0	0	0	0	0	0	0	0	1
TFDP3	0	0	1	0	1	1	1	0	1	0	0	0	0	0	0	1	0	1
ADCY5	1	0	1	0	1	1	1	0	1	0	0	0	0	0	0	1	0	0
CTNNA2	1	0	1	0	1	1	1	0	1	0	0	0	0	0	0	1	0	0
SYCP2	1	0	1	0	0	1	1	0	1	0	0	1	0	0	0	1	0	0
CHD9	1	0	1	0	1	1	1	0	1	0	0	0	0	0	0	1	0	0
ATP10B	0	0	1	0	1	1	1	0	1	0	0	0	0	0	1	1	0	0
HNF1A	0	0	1	0	1	1	1	0	0	0	0	0	0	1	1	1	0	0
SLC6A15	1	0	1	0	1	1	1	0	1	0	0	0	0	0	0	1	0	0
BRDT	0	0	1	0	1	1	1	0	1	0	0	0	0	0	1	1	0	0
ANKHD1	1	0	1	0	1	1	1	0	0	0	0	0	0	0	1	0	1	0
KIF3C	1	0	1	0	1	1	1	0	1	0	0	0	0	0	0	1	0	0
POU2F1	1	0	1	0	1	1	1	0	1	0	0	0	0	0	0	0	1	0
PCDH1	0	0	1	0	1	1	1	0	1	0	0	0	0	0	1	1	0	0
TRIML1	0	0	1	0	1	1	1	0	1	0	0	0	0	0	0	1	0	1
SIGLEC1	1	0	1	0	1	1	1	0	1	0	0	0	0	0	0	0	0	1
CLIP1	0	0	1	0	1	1	1	0	1	0	0	0	0	0	0	1	0	1
AAK1	0	0	1	0	1	1	1	0	1	0	0	0	0	0	0	1	0	1
IGSF1	1	1	1	0	1	0	1	0	1	0	0	0	0	0	0	0	1	0
TRIM58	0	0	1	0	1	1	1	0	1	0	0	0	0	0	0	1	1	0
NOP2	0	0	1	0	1	1	1	0	1	0	0	0	0	0	1	1	0	0
ITIH6	0	0	1	0	1	1	1	0	1	0	0	0	0	0	0	1	1	0
MAP3K1	1	0	1	0	1	1	1	0	1	0	0	0	0	1	0	0	0	0
SNAPC4	1	0	1	0	0	1	1	0	1	0	0	0	0	0	0	1	0	1
NOD1	0	0	1	1	1	1	1	1	1	0	0	0	0	0	0	0	0	0
TRAM1L1	1	0	1	0	0	1	1	0	1	0	0	0	0	0	1	1	0	0
CDH13	1	0	1	0	0	1	1	0	1	0	0	0	0	0	1	1	0	0
DAGLA	1	0	1	0	1	1	1	0	0	0	0	0	0	0	0	1	1	0
SOAT2	1	0	1	0	1	1	1	0	0	0	0	0	0	0	0	1	0	1
RNF19A	1	0	1	0	1	1	1	0	1	0	0	0	0	0	0	1	0	0
TNKS1BP1	1	0	1	0	1	1	0	0	1	0	0	0	0	0	1	1	0	0
PC	0	0	1	0	1	1	1	0	1	0	0	0	0	1	0	1	0	0
TRAPPC8	1	0	1	0	1	1	1	0	1	0	0	0	0	0	0	1	0	0
FOXF2	0	0	1	0	1	1	1	0	1	0	0	0	0	0	0	1	0	1
ITGA1	1	0	1	0	1	0	1	0	1	0	0	1	0	0	0	1	0	0
MYH4	1	0	1	0	1	1	1	0	1	0	0	0	0	0	0	1	0	0
TMC1	1	0	1	0	1	1	1	0	1	0	0	0	0	0	0	1	0	0
NFATC1	0	0	1	0	1	1	1	1	1	0	0	1	0	0	0	0	0	0
COL4A1	1	0	1	0	1	1	1	0	1	0	0	0	0	0	0	1	0	0
RLF	1	0	1	0	1	1	1	0	1	0	0	0	0	0	0	1	0	0
DLG2	0	0	1	0	1	1	1	0	1	0	0	0	0	0	0	1	1	0
ABCA1	1	0	1	0	1	1	1	0	1	0	0	0	0	0	0	1	0	0
CDHR3	0	0	1	0	1	1	1	0	1	0	0	0	0	0	0	1	1	0
MYPN	0	0	0	0	1	1	1	0	1	0	0	1	0	0	0	1	1	0
BMP5	1	0	1	0	1	1	1	0	1	0	0	1	0	0	0	0	0	0
IRS4	1	0	1	0	1	1	1	0	1	0	0	0	0	0	0	1	0	0
ZFP42	1	0	1	0	1	1	1	0	1	0	0	0	0	0	0	1	0	0
CELSR1	0	1	1	0	1	1	1	0	1	0	0	0	0	0	0	1	0	0
MTCL1	1	1	0	0	1	1	1	0	0	0	0	0	0	0	0	1	1	0
FLRT3	0	0	1	0	1	1	1	0	1	0	0	0	0	0	0	1	0	1
ANO3	1	0	1	0	1	0	1	0	1	0	0	0	0	0	0	1	1	0
LMLN	0	0	1	0	1	1	1	0	1	0	0	0	0	0	0	1	0	1
AGMO	0	0	1	0	1	1	1	0	1	0	0	0	0	0	1	1	0	0
STAG3	1	0	1	0	1	1	1	0	1	0	0	0	0	0	0	1	0	0
BRSK1	1	0	1	0	1	1	1	0	1	0	0	0	0	1	0	0	0	0
EIF4A2	1	0	1	0	1	1	1	0	1	0	0	0	0	0	0	1	0	0
KANSL2	1	0	1	0	1	1	1	0	1	0	0	0	0	0	0	1	0	0
LMO7	1	0	1	0	1	1	1	0	1	0	0	0	0	0	0	1	0	0
CACNA1A	1	0	1	0	1	1	1	0	1	0	0	0	0	0	0	1	0	0
CYP4F11	0	0	1	0	1	1	0	0	1	0	0	0	0	0	0	1	1	1
FAM83H	1	0	1	0	1	1	1	0	1	0	0	0	0	0	0	1	0	0
IRF1	1	0	1	0	1	1	1	0	1	0	0	0	0	0	0	1	0	0
OSBPL6	0	0	1	0	1	1	1	0	1	0	0	0	0	0	0	1	1	0
KCNJ12	1	0	1	0	1	1	1	0	1	0	0	0	0	0	0	1	0	0
TEP1	0	0	1	0	1	1	1	0	1	0	0	0	0	0	0	1	0	1
NLRC5	1	0	1	0	1	1	1	0	1	0	0	0	0	0	0	1	0	0
H2BC5	1	0	1	0	1	1	1	1	0	0	0	1	0	0	0	0	0	0
MTMR4	1	0	1	0	1	1	1	0	1	0	0	0	0	0	0	0	0	1
BAP1	0	0	1	0	1	1	1	0	1	0	0	0	0	1	0	1	0	0
GSE1	0	0	1	0	1	1	1	0	1	0	0	0	0	0	1	0	0	1
ABCC11	1	0	1	0	1	1	1	0	0	0	0	0	0	0	0	1	0	1
PCDHA6	0	0	1	0	1	1	1	0	1	0	0	1	0	0	0	1	0	0
EPB41L1	1	0	0	0	1	1	1	0	0	0	0	1	0	0	0	1	0	1
CIT	1	0	1	0	1	1	1	0	1	0	0	0	0	0	0	1	0	0
COL5A1	1	0	1	0	1	1	1	0	1	0	0	0	0	0	0	0	0	1
ZNF383	1	0	1	0	1	1	1	0	1	0	0	0	0	0	1	0	0	0
ATP9B	1	0	1	0	1	1	1	0	1	0	0	1	0	0	0	0	0	0
LPIN1	1	0	1	0	1	1	1	0	1	0	0	0	0	0	0	1	0	0
SYDE2	0	0	1	0	1	1	1	0	1	0	0	1	0	0	0	1	0	0
ZNF366	1	0	1	0	1	1	1	0	1	0	0	0	0	0	0	0	1	0
KLC4	1	0	1	0	1	1	1	0	1	0	0	0	0	0	0	1	0	0
DCHS1	1	0	1	0	1	1	1	0	1	0	0	0	0	0	0	1	0	0
DSC2	0	0	1	0	1	1	1	0	1	0	0	0	0	0	0	1	1	0
ARID4A	0	0	1	0	1	1	1	0	1	0	0	0	0	0	0	1	0	1
RC3H1	0	1	1	0	1	1	1	0	0	0	0	0	0	0	0	1	0	1
KLHL1	0	0	1	0	1	1	1	0	1	0	0	1	0	0	0	0	1	0
ATP12A	0	0	1	0	1	1	1	0	1	0	0	0	0	0	0	1	1	0
ST14	0	1	1	0	0	1	1	0	0	0	0	0	0	0	1	1	1	0
EPRS1	1	0	1	0	1	1	1	0	0	0	0	0	0	0	0	1	1	0
MAN2B2	1	0	1	0	1	1	1	0	0	0	0	0	0	0	0	1	0	1
ABCA9	1	0	1	0	0	0	1	0	1	0	0	0	0	0	1	1	0	1
EPHB3	1	0	1	0	1	1	1	0	1	0	0	0	0	0	0	1	0	0
F7	0	0	1	0	1	1	1	0	1	0	0	0	0	0	0	1	1	0
PTPN13	0	0	1	0	1	1	1	0	1	0	0	0	0	0	1	1	0	0
ATP13A4	0	0	1	0	1	1	1	0	1	0	0	0	0	0	0	1	0	1
TFAP2B	1	0	1	0	1	1	1	0	1	0	0	0	0	0	0	1	0	0
PTPN6	1	0	1	0	1	1	1	0	1	0	0	0	0	0	0	1	0	0
TMPRSS15	0	0	1	0	1	1	1	0	1	0	0	0	0	0	0	1	1	0
LIFR	0	0	0	0	1	1	1	0	1	0	0	1	0	0	1	1	0	0
NOLC1	1	0	1	0	1	1	1	0	1	0	0	0	0	0	0	1	0	0
ADAMTSL1	0	1	1	0	1	1	1	0	1	0	0	0	0	0	0	1	0	0
FAM193A	1	0	1	0	1	1	1	0	1	0	0	0	0	0	1	0	0	0
MYH7B	1	0	1	0	1	1	1	0	1	0	0	0	0	0	0	1	0	0
DCLK1	1	0	1	0	1	1	1	0	1	0	0	0	0	0	0	1	0	0
ABL1	1	0	1	1	0	1	1	1	0	0	0	1	0	0	0	0	0	0
ARHGEF10	0	0	1	0	1	1	1	0	1	0	0	1	0	0	0	1	0	0
HCN1	1	0	1	0	1	1	1	0	1	0	0	0	0	0	0	1	0	0
ROR1	1	0	1	0	1	0	1	0	1	0	0	0	0	0	1	0	0	1
SLCO1C1	1	0	1	0	1	1	1	0	1	0	0	0	0	0	0	1	0	0
ALOX12B	0	0	1	0	1	1	1	0	1	0	0	0	0	1	0	1	0	0
SH3KBP1	0	1	1	0	1	1	1	0	1	0	0	0	0	0	0	1	0	0
RNF213	1	0	1	0	1	1	1	0	1	0	0	0	0	0	0	1	0	0
BMPR1A	1	1	1	0	0	1	1	0	1	0	0	0	0	0	0	1	0	0
SMARCB1	0	0	1	0	0	0	1	0	0	0	0	1	0	1	0	1	1	1
ANTXR1	1	0	1	0	1	1	1	0	1	0	0	0	0	0	0	1	0	0
CDC73	1	0	1	1	0	1	1	0	0	0	0	1	0	0	0	1	0	0
PLD2	1	0	1	0	1	1	1	0	0	0	0	0	0	0	0	1	0	1
KIAA1549	1	0	1	0	1	1	1	0	1	0	0	0	0	0	0	1	0	0
STARD8	1	0	0	0	1	1	1	0	1	0	0	0	0	0	0	1	0	1
LRRC4C	1	0	1	0	1	0	1	0	1	0	0	0	0	0	0	1	0	1
CRTAC1	0	0	1	0	1	1	1	0	1	0	0	0	0	0	0	1	0	1
NOL4	1	0	1	0	1	1	1	0	1	0	0	0	0	0	0	1	0	0
CD79A	0	0	1	1	1	1	1	1	1	0	0	0	0	0	0	0	0	0
CCND2	0	0	1	1	1	1	1	1	0	0	0	0	0	0	1	0	0	0
BAAT	1	0	1	0	0	1	1	0	1	0	0	0	0	0	0	1	1	0
HRH4	1	0	1	0	1	1	1	0	1	0	0	0	0	0	0	1	0	0
PABPC3	1	0	1	0	1	1	1	0	1	0	0	0	0	0	0	1	0	0
FTMT	0	0	1	0	0	1	1	0	1	0	0	0	0	0	1	1	0	1
OGDHL	1	0	1	0	1	1	1	0	1	0	0	0	0	0	0	1	0	0
KRT7	1	0	1	0	1	1	1	0	1	0	0	1	0	0	0	0	0	0
SPEG	1	1	1	0	1	1	0	0	0	0	0	0	0	0	0	1	1	0
TTC22	0	0	1	0	1	1	1	0	1	0	0	1	0	0	0	1	0	0
H4C5	1	0	1	0	1	1	1	0	1	0	0	0	0	0	0	1	0	0
TNFRSF10A	0	0	1	1	1	1	1	1	0	0	0	1	0	0	0	0	0	0
NPR2	1	0	1	0	1	1	1	0	1	0	0	0	0	0	0	1	0	0
CNGB3	1	0	1	0	1	1	1	0	1	0	0	0	0	0	0	1	0	0
FGFR3	0	0	1	1	1	1	1	0	1	0	0	0	0	0	0	1	0	0
CCNA1	1	0	1	0	1	1	1	0	1	0	0	0	0	0	0	0	0	1
ARHGEF25	1	0	1	0	1	1	1	0	1	0	0	0	0	0	1	0	0	0
FAM47A	1	0	0	0	1	1	1	0	1	0	0	0	0	0	1	1	0	0
PEAR1	1	0	1	0	1	1	1	0	1	0	0	1	0	0	0	0	0	0
ITIH5	1	0	1	0	1	1	1	0	1	0	0	0	0	0	0	1	0	0
BPTF	1	0	1	0	1	0	1	0	1	0	0	1	0	0	0	1	0	0
AKAP13	0	0	1	0	1	1	1	0	1	0	0	0	0	0	1	1	0	0
PCDHB2	1	0	1	0	1	1	1	0	1	0	0	0	0	0	0	0	1	0
GPATCH8	0	0	1	0	1	1	1	0	1	0	0	0	0	0	0	1	1	0
TEX15	1	0	1	0	1	1	1	0	1	0	0	0	0	0	0	1	0	0
TRO	1	0	1	0	1	1	1	0	1	0	0	0	0	0	0	1	0	0
TMEM175	1	0	1	0	1	1	1	0	1	0	0	0	0	0	0	1	0	0
CILK1	0	0	1	1	1	1	1	0	0	0	0	0	0	1	0	1	0	0
SLC8A3	0	0	1	0	1	1	1	0	1	0	0	0	0	0	0	1	0	1
PKP4	0	0	1	0	1	1	1	0	1	0	0	1	0	0	1	0	0	0
GPR101	0	0	1	0	1	1	1	0	0	0	0	0	0	0	1	1	0	1
COLEC12	0	0	1	0	1	1	1	0	1	0	0	0	0	0	0	1	0	1
PIK3AP1	1	0	1	0	1	1	1	0	1	0	0	0	0	0	0	1	0	0
IGLC1	0	0	0	1	1	0	1	1	0	1	1	1	0	0	0	0	0	0
OR56A1	1	0	1	0	1	1	1	0	1	0	0	0	0	0	0	0	0	1
PAX2	1	0	1	0	1	1	1	0	0	0	0	0	0	0	0	1	0	1
SRGAP3	1	0	1	0	1	1	1	0	1	0	0	0	0	0	0	1	0	0
GIGYF2	0	1	1	0	1	1	1	0	0	0	0	0	0	0	0	1	0	1
HSPA8	1	0	1	0	1	1	1	0	1	0	0	0	0	0	0	1	0	0
KCND2	1	0	1	0	1	1	1	0	1	0	0	0	0	0	0	1	0	0
DDX60	0	0	1	0	1	1	1	0	1	0	0	1	0	0	0	0	1	0
HAO1	0	0	1	0	1	1	1	0	1	0	0	0	0	0	0	1	1	0
TYR	0	1	1	0	1	1	1	0	1	0	0	0	0	0	0	1	0	0
GALNT17	1	0	1	0	1	1	1	0	1	0	0	0	0	0	0	1	0	0
SLCO4C1	1	0	1	0	1	1	1	0	1	0	0	0	0	0	0	0	1	0
COL9A1	0	0	1	0	1	1	1	0	1	0	0	0	0	0	0	1	0	1
UNC13D	1	0	1	0	1	0	1	0	1	0	0	0	0	0	0	1	0	1
C2CD5	1	1	0	0	1	1	1	0	1	0	0	0	0	0	0	1	0	0
ATP7B	1	0	1	0	1	1	1	0	1	0	0	0	0	0	0	0	1	0
SETDB1	1	0	1	0	1	1	1	0	1	0	0	0	0	0	0	1	0	0
EXOC6B	1	0	1	0	1	1	1	0	1	0	0	0	0	0	0	1	0	0
PLEKHG4B	1	0	1	0	1	1	1	0	0	0	0	0	0	0	0	1	1	0
MED12	0	1	0	0	1	1	1	0	1	0	0	0	0	1	0	1	0	0
ERBIN	1	0	1	0	1	1	1	0	1	0	0	0	0	0	0	1	0	0
SLC9A3	1	0	1	0	1	1	1	0	1	0	0	0	0	0	0	1	0	0
TRIML2	0	0	1	0	1	1	1	0	1	0	0	0	0	0	0	0	1	1
HCN4	0	1	1	0	1	1	1	0	1	0	0	0	0	0	0	1	0	0
ZNF331	1	0	1	0	1	1	1	0	1	0	0	0	0	0	0	1	0	0
EVC	0	1	1	0	1	1	1	0	0	0	0	0	0	0	1	1	0	0
RBFOX1	1	0	1	0	1	1	1	0	0	0	0	0	0	0	1	1	0	0
SOS2	1	0	1	0	1	1	1	0	1	0	0	1	0	0	0	0	0	0
MYO3A	1	0	1	0	1	1	1	0	1	0	0	0	0	0	0	1	0	0
JPH3	1	0	1	0	1	1	1	0	1	0	0	0	0	0	0	1	0	0
CDH15	0	0	1	0	1	1	1	0	0	0	0	0	0	0	1	1	0	1
SMC4	1	0	1	0	1	1	1	0	1	0	0	0	0	0	0	1	0	0
HIP1	0	0	1	0	1	1	1	0	1	0	0	0	0	0	0	1	0	1
CPEB4	1	0	1	0	0	1	1	0	1	0	0	0	0	0	0	1	1	0
MN1	1	0	1	0	1	1	1	0	1	0	0	0	0	0	0	1	0	0
ARHGEF28	1	0	0	0	1	1	1	0	1	0	0	0	0	0	0	1	0	1
ZNF417	1	0	1	0	1	1	1	0	1	0	0	0	0	0	0	1	0	0
EXOC3L1	0	1	1	0	1	1	1	0	1	0	0	0	0	0	0	1	0	0
PLXNA4	1	0	1	0	1	1	1	0	1	0	0	0	0	0	0	1	0	0
FZD10	1	0	1	0	1	1	1	0	1	0	0	0	0	0	0	0	1	0
CEP126	0	0	1	0	1	1	1	0	1	0	0	0	0	0	1	1	0	0
MAP4K1	1	0	1	1	1	1	1	1	0	0	0	0	0	0	0	0	0	0
IGSF9	0	0	1	0	1	1	1	0	1	0	0	0	0	0	0	1	0	0
MSH6	0	0	1	1	1	1	1	0	1	0	0	0	0	1	0	0	0	0
ERN1	1	0	1	0	1	1	1	0	1	0	0	0	0	0	0	1	0	0
POM121L12	0	0	1	0	1	1	1	0	1	0	0	0	0	0	0	1	1	0
FSTL5	0	1	1	0	1	1	1	0	1	0	0	0	0	0	0	1	0	0
OPN4	1	0	1	0	1	1	1	0	1	0	0	0	0	0	0	1	0	0
USP25	1	0	1	0	1	1	1	0	1	0	0	0	0	0	0	1	0	0
FAM83B	1	0	1	0	1	1	1	0	1	0	0	0	0	0	0	1	0	0
MRGPRX1	1	1	1	0	1	1	1	0	1	0	0	0	0	0	0	0	0	0
USP2	1	0	1	0	1	1	1	0	1	0	0	0	0	0	0	1	0	0
SORCS2	1	0	1	0	1	1	1	0	1	0	0	0	0	0	0	1	0	0
EPHB2	0	0	1	0	1	1	1	1	1	0	0	0	0	0	0	0	0	1
MAP3K9	1	0	1	0	1	1	1	0	1	0	0	0	0	0	0	1	0	0
TNRC18	1	0	1	0	1	1	1	0	1	0	0	0	0	0	0	0	1	0
H3C13	1	0	1	0	1	1	1	0	1	0	0	0	0	0	0	1	0	0
ADAMTS15	1	0	1	0	1	1	1	0	0	0	0	0	0	0	0	1	1	0
ZNF28	1	0	1	0	1	1	1	0	1	0	0	0	0	0	0	1	0	0
TBX15	1	0	1	0	1	0	1	0	1	0	0	0	0	0	0	1	0	1
SLC26A7	1	0	1	0	1	1	1	0	1	0	0	0	0	0	0	1	0	0
IARS1	1	0	1	0	0	1	1	0	1	0	0	0	0	0	0	1	0	1
NTRK1	0	0	1	0	1	1	1	0	1	0	0	0	0	1	0	1	0	0
WDR81	1	0	1	0	0	1	1	0	1	0	0	1	0	0	0	1	0	0
PPFIA2	1	0	1	0	1	1	1	0	1	0	0	0	0	0	0	1	0	0
ADAMTS3	1	0	1	0	1	0	1	0	1	0	0	0	0	0	0	1	0	1
DDX27	1	0	1	0	1	1	1	0	1	0	0	1	0	0	0	0	0	0
RASGRF2	1	0	1	0	1	0	1	0	1	0	0	0	0	0	0	1	0	1
PRDM2	1	0	1	0	1	1	1	0	1	0	0	0	0	0	0	1	0	0
PPP2R1A	0	0	1	0	1	1	1	0	0	0	0	0	0	1	0	1	1	0
NRXN2	1	0	1	0	1	1	1	0	1	0	0	0	0	0	0	1	0	0
ABCC2	1	0	1	0	1	1	1	0	1	0	0	0	0	0	0	1	0	0
A2M	0	0	1	0	1	1	1	0	1	0	0	0	0	0	1	1	0	0
FGA	0	0	1	0	1	0	1	0	1	0	0	0	0	0	1	1	1	0
LILRA1	1	0	1	0	1	1	1	0	1	0	0	0	0	0	0	1	0	0
CCDC80	1	0	1	0	1	1	1	0	1	0	0	0	0	0	0	1	0	0
TRIM46	1	0	1	0	1	1	1	0	0	0	0	0	0	0	1	0	0	1
KDM3B	1	0	1	0	1	1	1	0	0	0	0	0	0	0	1	1	0	0
DNAH3	1	0	1	0	1	1	1	0	1	0	0	0	0	0	0	1	0	0
NCR1	1	0	1	0	1	1	1	0	1	0	0	0	0	0	1	0	0	0
CRACD	0	0	1	0	1	1	1	0	1	0	0	0	0	0	0	1	1	0
PDE6C	1	1	1	0	1	1	1	0	0	0	0	0	0	0	0	1	0	0
ABTB2	1	0	1	0	1	1	1	0	1	0	0	0	0	0	0	1	0	0
TMEM74	1	0	1	0	1	1	1	0	1	0	0	0	0	0	0	0	0	1
CD19	1	1	1	0	0	1	1	0	0	0	0	0	0	0	1	1	0	0
SLC6A14	1	0	1	0	1	1	1	0	1	0	0	0	0	0	0	1	0	0
SDK1	1	0	1	0	1	1	1	0	1	0	0	0	0	0	0	1	0	0
TNRC6B	0	0	1	0	1	1	1	0	1	0	0	1	0	0	0	1	0	0
MID1	0	0	1	0	1	1	1	0	1	0	0	0	0	0	0	1	1	0
EGR2	1	0	1	1	1	1	1	0	0	0	0	1	0	0	0	0	0	0
TCL1A	1	0	1	0	1	1	1	0	1	0	0	0	0	0	0	1	0	0
ARHGAP32	1	0	1	0	1	1	1	0	1	0	0	0	0	0	0	1	0	0
LINGO4	0	0	1	0	1	1	1	0	1	0	0	0	0	0	0	1	0	1
RGPD4	1	0	1	0	1	1	1	0	1	0	0	0	0	0	0	1	0	0
CNTN6	1	0	1	0	1	0	1	0	1	0	0	0	0	0	0	1	0	1
TOPBP1	1	0	1	0	1	1	1	0	1	0	0	0	0	0	0	1	0	0
GIMAP8	1	0	1	1	0	0	1	1	0	0	0	1	1	0	0	0	0	0
DYRK1A	1	0	1	0	1	1	1	0	1	0	0	0	0	0	0	0	0	1
MAN2A2	1	0	1	0	1	0	1	0	1	0	0	1	0	0	0	1	0	0
MYBL1	0	0	1	0	1	1	1	0	1	0	0	0	0	0	1	1	0	0
ABCA6	0	0	1	0	1	0	1	0	1	0	0	0	0	0	0	1	1	1
CRMP1	1	0	1	0	1	1	1	0	1	0	0	0	0	0	0	0	0	1
DLGAP4	1	0	1	0	1	0	1	0	1	0	0	1	0	0	1	0	0	0
KLK9	1	0	1	0	1	1	1	0	1	0	0	0	0	0	0	1	0	0
NKAP	1	0	1	0	1	1	1	0	1	0	0	0	0	0	0	1	0	0
NPY2R	0	1	1	0	1	1	1	0	1	0	0	0	0	0	0	1	0	0
HIF3A	1	1	1	0	1	1	1	0	1	0	0	0	0	0	0	0	0	0
MYCBPAP	1	0	1	0	1	1	1	0	1	0	0	0	0	0	0	1	0	0
PCDHA2	1	0	1	0	1	1	1	0	1	0	0	0	0	0	0	1	0	0
MEOX2	1	1	1	0	1	1	1	0	1	0	0	0	0	0	0	0	0	0
NFIC	1	0	1	0	1	0	1	0	1	0	0	0	0	0	0	1	0	1
PDGFRA	0	0	1	0	1	0	1	0	1	0	0	0	0	1	0	1	0	1
COL28A1	0	0	1	0	1	1	1	0	1	0	0	0	0	0	0	1	1	0
PITPNM3	1	0	1	0	1	1	1	0	1	0	0	0	0	0	0	1	0	0
GUCY1A1	1	0	1	0	1	1	1	0	1	0	0	0	0	0	0	1	0	0
RPRD2	1	0	1	0	1	1	1	0	1	0	0	0	0	0	0	1	0	0
PCDHA13	1	0	1	0	1	1	1	0	1	0	0	0	0	0	0	1	0	0
ZNF33A	1	0	1	0	1	1	1	0	1	0	0	0	0	0	0	1	0	0
YES1	1	0	1	0	1	1	1	0	1	0	0	0	0	1	0	0	0	0
ZNF638	0	0	1	0	1	1	1	0	1	0	0	1	0	0	0	1	0	0
CNTN3	1	0	1	0	1	1	1	0	1	0	0	0	0	0	0	1	0	0
FOXP1	1	0	1	0	1	1	1	0	1	0	0	0	0	0	0	1	0	0
CBS	1	0	1	0	1	1	1	0	1	0	0	0	0	0	0	1	0	0
THADA	0	1	1	0	1	1	1	0	1	0	0	0	0	0	0	1	0	0
NECTIN1	0	0	1	0	1	1	1	0	1	0	0	1	0	0	0	1	0	0
DENND4C	1	0	1	0	1	1	1	0	1	0	0	0	0	0	0	1	0	0
PPARGC1A	1	0	1	0	1	0	1	0	1	0	0	0	0	0	0	1	0	1
FAM81B	1	0	1	0	1	1	1	0	0	0	0	0	0	0	1	0	0	1
NRCAM	0	1	1	0	1	1	1	0	1	0	0	0	0	0	0	1	0	0
MFSD6	1	0	1	0	1	1	1	0	1	0	0	0	0	0	0	1	0	0
PCDHB6	1	0	1	0	1	1	1	0	1	0	0	0	0	0	0	1	0	0
KDM3A	0	0	1	0	1	1	1	0	1	0	0	0	0	0	0	1	1	0
CHRDL1	1	0	1	0	1	0	1	0	1	0	0	0	0	0	0	1	1	0
ARHGEF3	0	1	1	0	1	1	1	0	1	0	0	0	0	0	0	0	0	1
RFX1	1	0	1	0	1	1	1	0	0	0	0	0	0	0	0	1	0	1
PLEKHG3	1	0	1	0	1	1	1	0	1	0	0	0	0	0	0	1	0	0
HNF4G	1	1	1	0	1	1	1	0	1	0	0	0	0	0	0	0	0	0
ZNF704	1	1	1	0	0	1	1	0	1	0	0	0	0	0	0	1	0	0
ADAM23	0	0	1	0	1	1	1	0	1	0	0	0	0	0	0	1	0	1
NUMA1	1	0	1	0	1	1	1	0	1	0	0	0	0	0	0	1	0	0
SH3BP4	1	0	1	0	1	1	1	0	1	0	0	0	0	0	0	0	0	1
CCDC40	1	0	1	0	1	1	1	0	1	0	0	0	0	0	0	1	0	0
DAAM1	1	0	1	0	1	1	1	0	1	0	0	0	0	0	0	1	0	0
AFAP1	1	0	1	0	1	1	1	0	1	0	0	0	0	0	0	1	0	0
PPP1R21	1	0	1	0	1	1	1	0	0	0	0	0	0	0	0	1	0	1
TSC2	1	0	1	0	1	1	1	0	1	0	0	0	0	1	0	0	0	0
PCDHB5	1	0	1	0	0	1	1	0	1	0	0	0	0	0	0	1	0	1
ACTN2	0	1	1	0	1	1	1	0	1	0	0	0	0	0	0	1	0	0
SMG6	1	0	1	0	1	1	1	0	1	0	0	0	0	0	0	1	0	0
PELP1	1	0	1	0	1	1	1	0	1	0	0	0	0	0	0	1	0	0
NUP210	0	0	1	0	1	1	1	0	1	0	0	0	0	0	1	1	0	0
DLG5	1	0	1	0	1	1	1	0	1	0	0	0	0	0	0	1	0	0
FBXO41	0	0	1	0	1	1	1	0	1	0	0	1	0	0	0	0	0	1
PCDHGB4	1	0	1	0	1	1	1	0	1	0	0	0	0	0	0	1	0	0
PRKAR1B	1	0	1	0	1	1	1	0	1	0	0	0	0	0	0	1	0	0
WDR17	1	1	1	0	1	1	1	0	1	0	0	0	0	0	0	0	0	0
HCFC2	1	0	1	0	1	0	1	0	1	0	0	1	0	0	0	1	0	0
ITIH2	0	0	1	0	1	1	1	0	1	0	0	0	0	0	1	1	0	0
ST6GAL2	0	0	1	0	1	1	1	0	1	0	0	0	0	0	0	1	0	1
CBFA2T3	0	0	1	0	1	1	1	1	0	0	1	1	0	0	0	0	0	0
NUAK1	0	0	1	0	1	1	1	0	0	0	0	0	0	0	1	1	1	0
TSC1	0	0	1	1	1	0	1	0	1	0	0	0	0	1	0	1	0	0
C2CD3	1	0	1	0	1	1	1	0	0	0	0	0	0	0	0	1	1	0
ATP13A1	0	0	1	0	1	1	1	0	1	0	0	0	0	0	0	1	0	1
FBLN2	1	0	1	0	1	0	1	0	1	0	0	0	0	0	0	1	0	1
MYO1F	0	0	1	0	1	1	1	0	1	0	0	0	0	0	0	1	1	0
SEMA4D	1	0	1	0	1	1	1	0	1	0	0	0	0	0	0	1	0	0
PDHA2	0	0	1	0	1	1	1	0	1	0	0	0	0	0	0	1	1	0
SLC6A2	0	0	1	0	1	1	1	0	1	0	0	0	0	0	0	1	0	1
VSIG1	0	0	1	0	1	1	1	0	1	0	0	0	0	0	1	1	0	0
KIF4B	0	0	1	0	1	1	1	0	1	0	0	0	0	0	1	0	0	1
TNIK	0	0	1	0	1	1	1	0	1	0	0	0	0	0	1	1	0	0
JHY	0	1	1	0	1	1	1	0	1	0	0	0	0	0	0	0	0	1
BNC1	0	0	1	0	1	1	1	0	1	0	0	0	0	0	0	0	1	1
CYFIP1	1	0	1	0	1	0	1	0	1	0	0	1	0	0	0	1	0	0
UNC13A	1	0	1	0	1	1	1	0	1	0	0	0	0	0	0	1	0	0
LMTK3	0	0	1	0	1	1	1	0	1	0	0	0	0	0	0	1	1	0
PKN1	0	0	1	0	1	1	1	0	1	0	0	0	0	0	0	1	0	1
CACNA1B	1	0	1	0	1	1	1	0	1	0	0	0	0	0	0	1	0	0
CPXM1	1	0	1	0	1	1	1	0	1	0	0	0	0	0	0	1	0	0
PCDHA1	1	0	1	0	1	1	1	0	1	0	0	0	0	0	0	1	0	0
PRPF8	0	0	1	0	1	1	1	0	1	0	0	0	0	0	0	1	0	1
EFCAB6	0	0	1	0	1	1	1	0	1	0	0	0	0	0	1	1	0	0
CD22	1	0	1	0	1	1	1	0	1	0	0	0	0	0	0	1	0	0
PLCL1	1	0	1	0	1	1	1	0	1	0	0	0	0	0	0	1	0	0
NRG3	0	0	1	0	1	0	1	0	1	0	0	0	0	0	1	1	0	1
TACR3	0	0	1	0	1	1	1	0	1	0	0	0	0	0	0	1	0	1
HMGCLL1	0	1	1	0	1	1	1	0	1	0	0	0	0	0	0	1	0	0
GULP1	1	0	1	0	1	1	1	0	1	0	0	0	0	0	0	1	0	0
NPBWR1	1	0	1	0	1	1	1	0	1	0	0	0	0	0	0	1	0	0
MESP2	1	0	1	0	1	1	1	0	1	0	0	0	0	0	0	1	0	0
ODF2	0	0	1	1	0	1	1	1	0	0	0	1	0	0	0	1	0	0
TECRL	0	0	1	0	1	1	1	0	1	0	0	0	0	0	0	1	0	1
SETX	1	0	1	0	1	1	1	0	1	0	0	0	0	0	0	1	0	0
COL17A1	1	0	1	0	1	1	1	0	1	0	0	0	0	0	0	1	0	0
DPP9	1	0	1	0	1	0	1	0	1	0	0	0	0	0	0	1	0	1
OR5D14	1	1	1	0	1	0	1	0	1	0	0	0	0	0	0	1	0	0
ARHGAP35	0	0	1	0	1	1	1	0	1	0	0	0	0	0	0	1	1	0
BBS12	1	0	1	0	1	1	1	0	1	0	0	0	0	0	0	1	0	0
BICD2	1	0	1	0	1	1	1	0	1	0	0	0	0	0	0	1	0	0
CDC42BPG	1	0	1	0	1	1	1	0	1	0	0	0	0	0	0	1	0	0
SLC12A7	0	1	1	0	1	1	1	0	1	0	0	0	0	0	0	1	0	0
TCERG1L	1	0	1	0	1	1	1	0	1	0	0	0	0	0	0	1	0	0
DOCK2	0	0	1	0	1	1	1	0	1	0	0	0	0	0	1	1	0	0
DIAPH3	0	0	1	0	1	1	1	0	1	0	0	0	0	0	0	1	0	1
CYP8B1	1	0	1	0	1	1	1	0	1	0	0	0	0	0	0	1	0	0
KIAA1109	1	0	1	0	1	0	1	0	1	0	0	0	0	0	0	1	1	0
USF3	0	1	1	0	1	1	1	0	0	0	0	0	0	0	1	1	0	0
MAGEH1	0	0	1	0	1	1	1	0	1	0	0	0	0	0	0	1	0	1
MARS1	0	0	1	0	1	1	1	0	1	0	0	1	0	0	0	1	0	0
CENPE	1	0	1	0	1	1	1	0	1	0	0	0	0	0	0	0	1	0
LNPEP	0	1	1	0	1	1	1	0	1	0	0	0	0	0	0	1	0	0
KCTD19	0	0	1	0	1	1	1	0	1	0	0	0	0	0	0	1	0	1
AP2B1	1	0	1	0	1	1	1	0	1	0	0	0	0	0	1	0	0	0
OR5M8	1	0	1	0	1	1	1	0	1	0	0	0	0	0	0	1	0	0
NDST4	1	0	1	0	1	1	1	0	1	0	0	0	0	0	0	1	0	0
ITGB4	1	0	1	0	1	1	1	0	1	0	0	0	0	0	0	1	0	0
FCRL1	0	0	1	0	1	1	1	0	1	0	0	0	0	0	1	1	0	0
POU4F2	1	0	1	0	1	1	1	0	0	0	0	1	0	0	0	1	0	0
ARHGAP42	1	0	1	0	1	1	1	0	1	0	0	0	0	0	0	0	0	1
BIRC2	0	0	1	1	1	1	1	0	0	0	0	0	0	1	0	1	0	0
SCML1	1	1	1	0	1	1	1	0	0	0	0	0	0	0	0	1	0	0
CNGA1	1	0	1	0	1	0	1	0	1	0	0	0	0	0	1	1	0	0
COL4A6	1	0	1	0	1	1	1	0	1	0	0	0	0	0	0	1	0	0
MYT1	0	0	1	0	1	1	1	0	1	0	0	1	0	0	0	1	0	0
IRX5	1	0	1	0	1	1	1	0	1	0	0	0	0	0	0	1	0	0
NOVA1	1	1	1	0	1	0	1	0	1	0	0	0	0	0	0	1	0	0
HIF1A	0	0	1	0	1	1	1	0	1	0	0	0	0	1	0	1	0	0
ECPAS	1	0	1	0	1	1	1	0	1	0	0	0	0	0	0	1	0	0
GRIN3A	1	0	1	0	1	1	1	0	0	0	0	0	0	0	0	1	1	0
ERCC2	0	0	1	0	1	1	1	0	0	0	0	0	0	1	0	1	0	0
EIF3B	1	0	1	0	1	1	1	0	0	0	0	0	0	0	1	1	0	0
PCDHA11	1	0	1	0	1	1	1	0	0	0	0	0	0	0	0	1	0	1
CDH22	1	0	1	0	1	1	1	0	1	0	0	0	0	0	0	1	0	0
VWA5A	0	1	1	0	1	1	1	0	1	0	0	0	0	0	0	1	0	0
GALNT7	1	0	1	0	1	1	1	0	1	0	0	0	0	0	0	1	0	0
SLC16A9	1	0	1	0	1	0	1	0	1	0	0	1	0	0	0	1	0	0
FHOD1	0	0	1	0	1	1	1	0	1	0	0	0	0	0	0	1	0	1
LMTK2	1	0	1	0	1	1	1	0	1	0	0	0	0	0	0	1	0	0
ALDH1A1	0	0	1	0	1	1	1	0	1	0	0	1	0	0	0	1	0	0
PTPRR	1	0	1	0	1	1	1	0	1	0	0	0	0	0	0	1	0	0
ZNF598	1	0	1	0	1	1	1	0	1	0	0	0	0	0	0	1	0	0
MED13L	1	0	1	0	1	1	1	0	1	0	0	0	0	0	0	1	0	0
ABCA10	0	0	1	0	1	1	1	0	1	0	0	1	0	0	0	1	0	0
KIFC3	0	0	1	0	1	1	1	1	1	0	0	1	0	0	0	0	0	0
P2RX5	0	0	1	0	1	1	1	0	1	0	0	0	0	0	0	1	0	1
SNTG2	1	0	1	0	1	0	1	0	1	0	0	0	0	0	1	1	0	0
CWH43	1	0	1	0	1	1	1	0	1	0	0	0	0	0	0	1	0	0
CHSY1	1	0	1	0	1	0	1	0	1	0	0	1	0	0	0	1	0	0
ACAD10	0	0	1	0	1	1	1	0	1	0	0	1	0	0	0	1	0	0
TTLL4	0	0	1	0	1	1	1	0	1	0	0	0	0	0	0	1	0	0
ROBO4	0	0	1	0	1	1	1	0	1	0	0	1	0	0	0	1	0	0
ASB15	1	0	1	0	1	1	1	0	1	0	0	0	0	0	0	1	0	0
FHDC1	1	0	1	0	1	1	1	0	1	0	0	0	0	0	0	1	0	0
GCC1	1	0	1	0	1	1	1	0	1	0	0	0	0	0	0	1	0	0
DMWD	1	0	1	0	1	1	1	0	1	0	0	0	0	0	0	1	0	0
FGD2	0	0	1	0	1	1	1	0	1	0	0	0	0	0	0	1	0	1
NXF1	1	0	1	1	1	1	1	1	0	0	0	0	0	0	0	0	0	0
ABTB1	1	0	1	0	1	1	1	0	1	0	0	0	0	0	0	1	0	0
ASZ1	1	0	1	0	1	1	1	0	1	0	0	0	0	0	0	1	0	0
CDHR1	0	0	1	0	1	1	1	0	1	0	0	0	0	0	1	1	0	0
CYP4F22	0	0	1	1	1	1	1	0	1	0	0	0	1	0	0	0	0	0
RC3H2	1	0	1	0	1	1	1	0	1	0	0	0	0	0	0	1	0	0
FIP1L1	1	0	1	0	1	1	1	0	1	0	0	0	0	0	0	1	0	0
SH3PXD2B	0	0	1	0	1	1	1	0	1	0	0	0	0	0	0	1	0	1
EIF5A	0	0	1	0	1	1	1	0	1	0	0	0	0	0	1	1	0	0
NPAS3	1	0	1	0	1	1	1	0	1	0	0	0	0	0	0	1	0	0
RETREG3	1	1	1	0	1	0	1	0	1	0	0	0	0	0	0	1	0	0
ZDBF2	0	0	1	0	1	1	1	0	1	0	0	0	0	0	0	1	0	1
PSPC1	1	0	1	0	1	1	1	0	1	0	0	0	0	0	0	1	0	0
IRGC	0	1	1	0	1	1	1	0	1	0	0	0	0	0	0	1	0	0
SLC6A18	0	1	1	0	1	1	1	0	0	0	0	0	0	0	0	1	0	1
IGHMBP2	1	0	1	0	1	1	1	0	1	0	0	0	0	0	0	1	0	0
EHD1	0	0	1	0	1	1	1	0	1	0	0	0	0	0	1	1	0	0
PCDH8	0	0	1	0	1	1	1	0	1	0	0	0	0	0	0	1	0	1
CBX2	0	0	1	0	1	1	1	0	1	0	0	0	0	0	0	1	0	1
CCDC158	0	1	1	0	1	1	1	0	0	0	0	0	0	0	0	1	0	1
KRI1	1	0	1	0	1	1	1	0	1	0	0	0	0	0	0	1	0	0
TMC6	0	1	1	0	1	1	1	0	1	0	0	0	0	0	0	1	0	0
NDST1	1	0	1	0	1	1	1	0	1	0	0	0	0	0	0	1	0	0
OR3A3	0	1	1	0	1	1	1	0	1	0	0	0	0	0	0	1	0	0
LINGO1	0	0	1	0	1	1	1	0	1	0	0	0	0	0	1	1	0	0
EWSR1	1	0	1	0	1	1	1	0	1	0	0	0	0	0	0	1	0	0
COL9A3	0	0	1	1	1	0	1	1	1	0	0	1	0	0	0	0	0	0
TTC7B	1	0	1	0	1	1	1	0	1	0	0	0	0	0	0	1	0	0
JAKMIP3	0	0	1	0	1	1	1	0	1	0	0	1	0	0	0	1	0	0
MAN2B1	0	0	1	0	1	1	1	0	1	0	0	0	0	0	1	1	0	0
ADGB	1	0	1	0	1	1	1	0	1	0	0	0	0	0	0	0	0	0
ADGRB3	1	0	0	0	1	1	1	0	1	0	0	0	0	0	0	1	0	0
ADGRF1	1	0	0	0	1	1	1	0	1	0	0	0	0	0	0	0	1	0
AK9	1	0	0	0	1	1	1	0	1	0	0	0	0	0	0	1	0	0
AKAP7	0	0	1	0	1	1	1	0	1	0	0	0	0	0	0	0	0	1
AMBRA1	1	0	1	0	1	1	1	0	1	0	0	0	0	0	0	0	0	0
AMT	0	0	1	0	0	1	1	0	1	0	0	0	0	1	0	1	0	0
ANKRD26	1	0	1	0	1	1	0	0	1	0	0	0	0	0	1	0	0	0
ARF3	1	0	1	0	0	1	1	0	1	0	0	0	0	0	1	0	0	0
ARHGAP21	0	0	1	0	1	1	1	0	1	0	0	0	0	0	0	1	0	0
ARHGAP29	0	0	1	0	1	0	1	0	1	0	0	0	0	1	0	1	0	0
ARIH2	0	0	1	0	0	1	1	0	1	0	0	0	0	1	0	1	0	0
ATF7IP	1	0	1	0	0	1	1	0	1	0	0	0	0	0	0	1	0	0
ATF7IP2	0	0	1	0	1	1	1	0	1	0	0	0	0	0	0	1	0	0
ATP11C	1	0	1	0	0	1	1	0	1	0	0	0	0	0	0	0	1	0
ATP6V1B2	0	0	1	0	1	1	1	1	0	0	0	1	0	0	0	0	0	0
ATRIP	0	0	1	0	1	1	1	0	0	0	0	0	0	1	0	1	0	0
AVPR2	0	0	1	0	1	1	1	0	1	0	0	0	0	0	0	0	1	0
BCORL1	1	0	1	0	1	0	0	0	0	0	0	0	0	1	0	1	0	1
BRINP3	0	1	0	0	1	1	1	0	1	0	0	0	0	0	0	1	0	0
BUB1B	0	0	1	0	0	1	1	0	1	0	0	0	0	1	0	1	0	0
C3ORF62	0	0	1	0	1	1	1	0	0	0	0	0	0	1	0	1	0	0
CACNA1E	1	0	1	0	1	1	1	0	1	0	0	0	0	0	0	0	0	0
CACNA2D3	1	0	0	0	1	1	1	0	1	0	0	0	0	1	0	0	0	0
CAMKV	0	0	1	0	1	1	1	0	0	0	0	0	0	1	0	0	1	0
CATSPER2	0	0	1	0	1	1	1	0	1	0	0	0	0	1	0	0	0	0
CCDC9B	0	0	1	0	1	1	1	0	1	0	0	0	0	1	0	0	0	0
CCR3	0	0	1	0	1	1	1	0	1	0	0	0	0	1	0	0	0	0
CCR5	1	0	1	0	1	1	1	0	0	0	0	0	0	1	0	0	0	0
CD101	1	0	1	0	0	1	1	0	1	0	0	0	0	0	0	1	0	0
CD300LB	1	0	1	0	1	1	1	0	0	0	0	0	0	1	0	0	0	0
CEP152	0	0	1	0	1	0	1	0	1	0	0	0	0	1	0	1	0	0
CFAP91	1	1	0	0	1	1	1	0	1	0	0	0	0	0	0	0	0	0
CHL1	0	1	1	0	1	1	0	1	0	0	0	0	0	0	0	1	0	0
CLEC16A	0	0	1	0	1	1	1	0	1	0	0	0	0	0	0	1	0	0
CNGA2	1	0	1	0	1	1	1	0	1	0	0	0	0	0	0	0	0	0
COBLL1	1	0	1	0	1	1	1	0	1	0	0	0	0	0	0	0	0	0
CR1L	0	0	1	0	1	1	1	0	1	0	0	0	0	0	0	1	0	0
CRYBG1	0	0	1	0	1	1	1	0	1	0	0	0	0	0	0	1	0	0
CXCR5	1	0	1	0	0	1	1	1	1	0	0	0	0	0	0	0	0	0
CYP17A1	0	0	1	0	1	1	1	1	1	0	0	0	0	0	0	0	0	0
CYP4X1	1	0	1	0	1	0	1	0	0	0	0	0	0	0	0	0	1	1
DCAF1	0	0	1	0	1	1	1	0	1	0	0	0	0	1	0	0	0	0
DGKZ	0	1	1	0	0	1	1	0	0	0	0	0	0	0	1	1	0	0
DKC1	0	0	1	0	0	1	1	0	1	0	0	0	0	1	0	1	0	0
DLL4	0	0	1	0	1	1	1	0	0	0	0	0	0	1	0	0	0	1
DNAJC13	0	0	1	0	1	1	1	0	1	0	0	0	0	0	0	0	0	1
DNAJC17	1	0	1	0	0	1	1	0	1	0	0	0	0	1	0	0	0	0
DSP	0	1	0	0	1	1	1	0	1	0	0	0	0	0	0	1	0	0
DUOX1	0	0	1	0	0	1	1	0	1	0	0	0	0	1	0	1	0	0
DUOXA1	0	0	1	0	1	1	1	0	0	0	0	0	0	1	0	1	0	0
EGFL6	1	0	1	0	0	1	1	0	0	0	0	0	0	1	0	1	0	0
ERBB2	0	0	1	1	1	1	0	0	0	0	0	0	0	0	0	1	1	0
EXD1	1	0	1	0	0	1	1	0	1	0	0	0	0	1	0	0	0	0
FAM47C	1	0	0	0	1	1	1	0	1	0	0	0	0	0	0	0	0	1
FBXO40	1	0	1	0	0	1	1	0	1	0	0	0	0	0	0	0	0	1
FCAMR	1	0	1	0	1	1	1	0	1	0	0	0	0	0	0	0	0	0
FILIP1	1	1	1	0	0	1	1	0	0	0	0	0	0	0	0	1	0	0
FLNA	0	0	1	0	1	1	1	0	1	0	0	0	0	0	0	1	0	0
FOCAD	1	0	0	0	1	1	1	0	1	0	0	0	0	0	0	1	0	0
FRMD5	0	0	1	0	1	1	1	0	1	0	0	0	0	1	0	0	0	0
GABRE	1	0	1	0	0	1	1	0	1	0	0	0	0	0	0	1	0	0
GLI1	1	0	1	0	1	1	1	0	0	0	0	0	0	1	0	0	0	0
GLI2	0	0	1	0	1	1	1	0	1	0	0	0	0	1	0	0	0	0
GLT8D1	0	0	1	0	0	1	1	0	1	0	0	0	0	1	0	1	0	0
GLYR1	0	0	1	0	0	1	1	0	1	0	0	0	0	1	0	1	0	0
GNL3	1	0	1	0	0	1	1	0	1	0	0	0	0	1	0	0	0	0
GPR176	0	0	1	0	0	1	1	0	0	0	0	0	0	1	0	1	0	1
GPR50	1	0	1	0	1	1	1	0	1	0	0	0	0	0	0	0	0	0
GRIP1	1	0	1	0	0	1	1	0	1	0	0	0	0	0	0	1	0	0
GRM2	1	0	1	0	1	1	1	0	0	0	0	0	0	1	0	0	0	0
H2BC11	1	0	1	0	0	1	1	0	1	0	0	0	0	0	0	1	0	0
HELZ	0	0	1	0	1	1	1	0	1	0	0	0	0	0	0	1	0	0
HIPK1	0	0	1	0	1	0	1	0	1	0	0	0	0	1	0	1	0	0
HLA-C	1	0	1	0	0	1	1	0	1	0	0	0	0	0	0	0	1	0
HYAL1	1	0	1	0	0	1	1	0	1	0	0	0	0	1	0	0	0	0
HYAL2	0	0	1	0	0	1	1	0	1	0	0	0	0	1	0	1	0	0
IFRD2	1	0	1	0	1	1	1	0	0	0	0	0	0	1	0	0	0	0
IGSF3	0	0	1	0	1	1	1	0	1	0	0	0	0	0	0	1	0	0
INPP5F	0	0	1	0	0	1	1	0	0	0	0	0	0	0	0	1	1	1
INSC	1	0	1	0	1	0	1	0	1	0	0	0	0	1	0	0	0	0
IP6K1	0	0	1	0	1	1	1	0	1	0	0	0	0	1	0	0	0	0
IP6K2	1	0	1	0	1	1	1	0	0	0	0	0	0	1	0	0	0	0
IQCF1	0	0	1	0	1	1	1	0	1	0	0	0	0	1	0	0	0	0
IQCF3	0	0	1	0	0	1	1	0	0	0	0	0	0	1	0	1	0	1
ITIH1	1	0	1	0	1	1	1	0	0	0	0	0	0	1	0	0	0	0
IVD	1	0	1	0	0	1	1	0	1	0	0	0	0	1	0	0	0	0
IVL	0	0	1	0	1	1	1	0	1	0	0	0	0	1	0	0	0	0
KCNH1	0	1	1	0	1	1	1	0	0	0	0	0	0	0	0	0	1	0
KIF13A	0	0	0	0	1	1	1	0	1	0	0	0	0	0	1	1	0	0
KIF9	0	0	1	0	1	1	1	0	0	0	0	0	0	1	0	1	0	0
KLHL18	0	0	1	0	1	1	1	0	1	0	0	0	0	1	0	0	0	0
KRTAP10-2	0	0	1	0	1	1	0	0	0	0	0	0	0	1	0	0	1	1
KTN1	1	0	1	0	0	1	1	0	1	0	0	0	0	0	0	1	0	0
LAMA5	1	0	1	0	1	1	1	0	1	0	0	0	0	0	0	0	0	0
LIMD1	1	0	1	0	1	1	1	0	0	0	0	0	0	1	0	0	0	0
LTF	0	0	1	0	1	1	1	0	1	0	0	0	0	1	0	0	0	0
LTK	0	0	1	0	1	1	1	0	1	0	0	0	0	1	0	0	0	0
LY75	1	0	1	0	1	1	0	0	1	0	0	0	0	0	0	1	0	0
MAGEA12	0	0	1	0	1	1	1	0	1	0	0	0	0	0	1	0	0	0
MAGEA3	1	0	1	0	1	1	1	0	1	0	0	0	0	0	0	0	0	0
MAP2K3	0	0	1	0	1	1	1	0	0	0	0	0	0	1	0	1	0	0
MAPKAPK3	0	0	1	0	0	1	1	0	1	0	0	0	0	1	0	1	0	0
MLLT3	1	0	1	0	1	1	1	0	0	0	0	0	0	0	0	1	0	0
MMS22L	0	0	1	0	1	1	1	0	1	0	0	0	0	0	1	0	0	0
MON1A	0	0	1	0	1	1	1	0	0	0	0	0	0	1	0	1	0	0
MST1R	1	0	1	0	1	1	1	0	0	0	0	0	0	1	0	0	0	0
MTMR1	0	0	1	0	1	1	1	0	1	0	0	0	0	0	0	1	0	0
MTNR1A	0	0	1	0	1	1	1	0	1	0	0	0	0	1	0	0	0	0
MTUS1	1	0	1	0	0	1	1	0	1	0	0	0	0	0	0	1	0	0
MUC12	0	0	1	0	1	1	1	0	1	0	0	0	0	1	0	0	0	0
MYBPC2	0	0	1	0	0	1	1	0	1	0	0	0	0	0	0	1	0	1
MYEF2	1	0	1	0	1	0	1	0	1	0	0	0	0	1	0	0	0	0
MYH11	1	0	1	0	1	1	1	0	1	0	0	0	0	0	0	0	0	0
MYLK	1	0	1	0	1	1	1	0	1	0	0	0	0	0	0	0	0	0
MYO5A	0	0	1	0	1	1	1	0	0	0	0	0	0	1	0	1	0	0
NCKAP5L	0	0	1	0	1	1	1	0	1	0	0	0	0	0	0	0	1	0
NEK4	0	0	1	0	1	1	1	0	1	0	0	0	0	1	0	0	0	0
NKTR	0	0	1	0	1	1	1	0	0	0	0	0	0	1	0	1	0	0
NLRP9	0	0	1	0	0	1	1	0	1	0	0	0	0	0	1	0	1	0
NPHP4	1	0	1	0	1	1	1	0	1	0	0	0	0	0	0	0	0	0
NRAP	1	0	1	0	1	1	1	0	1	0	0	0	0	0	0	0	0	0
OR11A1	1	0	1	0	1	1	1	0	0	0	0	0	0	0	0	1	0	0
OR4C6	1	0	1	0	1	1	1	0	0	0	0	0	0	0	0	1	0	0
OSBPL10	1	0	1	0	0	1	1	0	1	0	0	0	0	0	0	1	0	0
PABPC1	1	0	1	0	0	1	1	0	1	0	0	0	0	0	0	1	0	0
PALB2	0	0	1	1	0	1	1	0	1	0	0	0	0	1	0	0	0	0
PASD1	1	0	1	0	1	1	1	0	1	0	0	0	0	0	0	0	0	0
PCM1	0	0	1	0	1	1	1	0	1	0	0	0	0	0	0	1	0	0
PDE4DIP	1	1	1	0	0	1	1	0	1	0	0	0	0	0	0	0	0	0
PDIA3	1	0	1	0	0	1	1	0	0	0	0	0	0	1	0	1	0	0
PDK4	0	0	1	0	0	1	1	0	1	0	0	0	0	0	0	1	1	0
PENK	0	0	1	0	1	1	1	0	0	0	0	0	0	1	0	1	0	0
PER3	1	0	1	0	0	1	1	0	1	0	0	0	0	0	1	0	0	0
PEX1	1	0	1	0	0	1	1	0	1	0	0	0	0	0	0	1	0	0
PHIP	1	0	1	0	1	1	1	0	1	0	0	0	0	0	0	0	0	0
PKP1	0	0	1	0	0	1	1	0	1	0	0	0	0	0	0	1	1	0
PLA2G4D	0	0	1	0	1	1	1	0	0	0	0	0	0	1	0	1	0	0
PLCB2	1	0	1	0	1	1	1	0	0	0	0	0	0	1	0	0	0	0
PLEKHG1	0	0	1	0	1	1	1	0	1	0	0	0	0	0	0	1	0	0
PLXNB1	0	0	1	0	1	1	1	0	1	0	0	0	0	1	0	0	0	0
POLQ	0	0	1	0	1	1	1	0	0	0	0	0	0	0	1	1	0	0
POTEH	1	0	1	0	1	0	1	0	1	0	0	0	0	0	0	1	0	0
POU2F2	1	0	1	0	1	1	1	0	1	0	0	0	0	0	0	0	0	0
POU3F2	0	0	1	0	0	1	1	0	1	0	0	0	0	0	0	1	0	1
PPFIA1	0	0	1	0	1	1	1	0	0	0	0	0	0	1	0	1	0	0
PRKCB	1	0	1	0	1	1	1	0	1	0	0	0	0	0	0	0	0	0
PRKN	1	0	1	0	0	1	1	0	1	0	0	0	0	0	0	0	0	1
PRPF40A	1	0	1	0	0	1	1	0	0	0	0	0	0	0	1	1	0	0
PRSS50	0	0	1	0	1	1	1	0	1	0	0	0	0	1	0	0	0	0
PSD3	0	0	1	0	1	1	1	0	1	0	0	0	0	0	0	1	0	0
PTH1R	1	0	1	0	0	1	1	0	0	0	0	0	0	1	0	1	0	0
PXDNL	0	0	1	0	1	1	1	0	1	0	0	0	0	0	0	0	1	0
RASGRP1	0	0	1	0	1	1	1	0	0	0	0	1	0	1	0	0	0	0
RASSF1	0	0	1	0	0	1	1	0	1	0	0	0	0	1	1	0	0	0
REST	0	0	1	0	1	0	1	0	1	0	0	0	0	1	0	1	0	0
RHOV	0	0	1	0	0	1	1	0	1	0	0	0	0	1	0	1	0	0
RIF1	0	0	1	0	1	1	1	0	1	0	0	0	0	0	0	1	0	0
RTF1	1	0	1	0	0	1	1	0	0	0	0	0	0	1	0	1	0	0
RXFP2	0	0	1	0	1	1	1	0	1	0	0	0	0	0	0	1	0	0
SALL1	0	0	1	0	1	1	1	0	0	0	0	1	0	0	0	1	0	0
SASH1	1	0	1	0	1	1	1	0	0	0	0	0	0	0	0	1	0	0
SCAP	0	0	1	0	1	1	1	0	1	0	0	0	0	1	0	0	0	0
SERINC4	0	0	1	0	1	1	1	0	0	0	0	0	0	1	0	1	0	0
SFMBT1	1	0	1	0	0	1	1	0	1	0	0	0	0	1	0	0	0	0
SGPP1	1	0	1	0	0	1	1	0	0	0	0	0	0	0	0	1	1	0
SHANK1	1	0	1	0	1	1	1	0	0	0	0	0	0	0	0	1	0	0
SIPA1L3	1	0	1	0	0	1	1	0	1	0	0	0	0	0	0	0	1	0
SLC24A5	0	0	1	0	1	0	1	0	1	0	0	0	0	1	0	1	0	0
SLC27A2	0	0	1	0	1	0	1	0	1	0	0	0	0	1	0	1	0	0
SLC6A20	0	0	1	0	1	1	1	0	1	0	0	0	0	1	0	0	0	0
SNX29	0	0	1	0	1	1	1	0	1	0	0	0	0	0	0	1	0	0
SPEF2	1	0	0	0	1	1	1	0	1	0	0	0	0	0	1	0	0	0
SPTBN1	1	0	0	0	1	1	1	0	1	0	0	0	0	0	0	1	0	0
SRSF1	0	0	1	0	1	1	1	0	1	0	0	0	0	1	0	0	0	0
STAG1	0	0	1	0	1	1	0	0	1	0	0	0	0	1	0	1	0	0
STIMATE	0	0	1	0	1	1	1	0	1	0	0	0	0	1	0	0	0	0
TAAR8	0	0	1	0	1	1	1	0	1	0	0	0	0	0	0	1	0	0
TBPL1	0	0	1	0	1	1	1	0	1	0	0	0	0	0	0	1	0	0
TENT5C	0	0	1	0	0	1	1	0	1	0	0	1	0	0	0	1	0	0
TGM4	0	0	1	0	1	1	1	0	1	0	0	0	0	1	0	0	0	0
TMEM200A	1	0	1	0	1	1	1	0	0	0	0	0	0	0	0	1	0	0
TMSB4X	1	0	1	0	0	1	1	0	1	0	0	0	0	0	0	1	0	0
TNP2	1	0	1	0	0	1	1	0	1	0	0	0	0	0	1	0	0	0
TOP2B	0	0	1	0	1	0	1	0	0	0	0	0	0	1	0	1	0	1
TOPAZ1	1	0	0	0	1	1	1	0	1	0	0	0	0	1	0	0	0	0
TRANK1	1	0	0	0	1	1	1	0	1	0	0	0	0	0	0	0	0	1
TRDN	0	0	1	0	1	1	1	0	1	0	0	1	0	0	0	0	0	0
TRPC3	0	0	1	0	1	0	1	0	1	0	0	0	0	1	0	1	0	0
TRPM7	1	0	1	0	1	1	1	0	0	0	0	0	0	1	0	0	0	0
TSHZ1	1	0	1	0	1	1	1	0	1	0	0	0	0	0	0	0	0	0
TTBK2	0	0	1	0	1	1	1	0	0	0	0	0	0	1	0	1	0	0
TXNDC2	0	0	1	0	1	1	1	0	0	0	0	0	0	1	0	0	0	1
UACA	1	0	1	0	0	1	1	0	1	0	0	0	0	0	0	1	0	0
UBA7	0	0	1	0	1	1	1	0	1	0	0	0	0	1	0	0	0	0
UBR4	0	0	1	0	1	1	1	0	1	0	0	0	0	0	0	1	0	0
ULK4	0	0	1	0	1	1	1	0	1	0	0	0	0	1	0	0	0	0
UNC5D	1	0	1	0	1	1	1	0	1	0	0	0	0	0	0	0	0	0
USP31	0	0	1	0	1	1	1	0	1	0	0	0	0	1	0	0	0	0
USP4	0	0	1	0	1	1	1	0	0	0	0	0	0	1	0	1	0	0
USP44	1	0	0	0	1	1	1	0	1	0	0	0	0	1	0	0	0	0
USP6NL	1	0	1	0	0	1	1	0	1	0	0	0	0	0	0	1	0	0
USP8	0	0	1	0	1	0	1	0	1	0	0	0	0	1	0	0	1	0
VPS39	0	0	1	0	1	1	1	0	0	0	0	0	0	1	0	1	0	0
VWDE	1	0	1	0	1	1	1	0	1	0	0	0	0	0	0	0	0	0
WDR19	1	0	1	0	1	1	1	0	0	0	0	0	0	0	0	1	0	0
WDR76	1	0	1	0	0	1	1	0	1	0	0	0	0	1	0	0	0	0
WSCD1	1	0	1	0	0	1	1	0	1	0	0	0	0	0	1	0	0	0
WWC3	1	0	1	0	0	1	1	0	1	0	0	0	0	0	0	0	0	1
WWOX	1	0	1	0	1	1	1	0	1	0	0	0	0	0	0	0	0	0
XCR1	0	0	1	0	1	1	1	0	1	0	0	0	0	1	0	0	0	0
ZBBX	0	0	1	0	1	1	1	0	1	0	0	0	0	1	0	0	0	0
ZBTB40	1	0	1	0	1	1	1	0	1	0	0	0	0	0	0	0	0	0
ZBTB47	0	0	1	0	0	1	1	0	1	0	0	0	0	1	0	0	0	1
ZMYM4	1	0	0	0	0	1	1	0	1	0	0	0	0	0	0	1	1	0
ZMYND10	1	0	1	0	0	1	1	0	0	0	0	0	0	1	0	1	0	0
ZNF185	1	0	1	0	0	1	1	0	1	0	0	0	0	0	0	1	0	0
ZNF254	1	0	1	0	0	1	1	0	1	0	0	0	0	0	0	1	0	0
ZNF35	0	0	1	0	1	1	1	0	1	0	0	0	0	1	0	0	0	0
ZNF445	0	0	1	0	1	1	1	0	0	0	0	0	0	1	0	1	0	0
ZNF454	0	0	1	0	1	1	1	0	0	0	0	0	0	1	0	1	0	0
ZNF471	0	0	1	0	0	1	1	0	1	0	0	0	0	1	0	1	0	0
ZNF502	0	0	1	0	0	1	1	0	1	0	0	0	0	1	0	1	0	0
ZNF516	1	0	1	0	0	1	1	0	1	0	0	0	0	0	0	1	0	0
ZNF519	1	0	1	0	1	1	1	0	0	0	0	0	0	0	0	0	1	0
ZSCAN29	0	0	1	0	0	1	1	0	1	0	0	0	0	1	0	1	0	0
CFAP46	0	0	0	0	1	1	1	0	1	0	0	0	0	0	1	1	0	0
CLASP1	1	0	0	0	1	1	1	0	1	0	0	0	0	0	0	1	0	0
ITPRIPL2	0	1	1	0	0	1	1	0	0	0	0	0	0	0	0	1	0	1
SPECC1	1	0	1	0	0	1	1	0	1	0	0	0	0	0	0	1	0	0
TJP1	0	0	0	0	1	1	1	0	1	0	0	0	0	0	1	1	0	0
TNFRSF10D	1	0	1	0	0	1	1	0	0	0	1	1	0	0	0	0	0	0
TNK2	1	0	1	0	0	1	1	0	1	0	0	0	0	0	0	1	0	0
ZMIZ2	1	0	1	0	0	1	1	0	1	0	0	0	0	0	0	1	0	0
CCSER1	1	1	0	0	1	1	1	0	1	0	0	0	0	0	0	0	0	0
DNAH11	0	0	1	0	1	1	1	0	1	0	0	0	0	0	0	1	0	0
ITGA9	0	0	0	0	1	1	1	0	1	0	0	0	0	0	0	1	1	0
MAGI3	1	0	1	0	0	0	1	0	1	0	0	0	0	0	0	1	0	1
OR12D2	0	0	1	0	1	1	1	0	1	0	0	0	0	0	0	1	0	0
SEC63	0	0	1	0	1	1	1	0	1	0	0	0	0	0	0	1	0	0
KIAA0319	1	0	0	0	1	1	1	0	1	0	0	0	0	0	0	1	0	0
TMEM131L	0	0	1	0	1	1	1	0	1	0	0	0	0	0	0	0	0	1
CUL9	1	0	1	0	1	1	1	0	1	0	0	0	0	0	0	0	0	0
KCNH3	0	0	1	0	1	1	1	0	1	0	0	0	0	0	0	0	0	1
RAPGEF3	0	0	1	0	1	1	1	0	1	0	0	0	0	0	0	1	0	0
RASA2	0	0	1	0	1	1	1	0	1	0	0	0	0	0	0	1	0	0
AHR	1	0	1	0	1	1	1	0	1	0	0	0	0	0	0	0	0	0
H2AC17	0	0	1	0	1	1	1	0	1	0	0	0	0	1	0	0	0	0
CACNA1G	0	0	1	0	1	1	1	0	1	0	0	0	0	0	0	1	0	0
FBXO11	0	0	1	1	0	1	1	0	1	0	0	0	0	0	0	1	0	0
OR9G1	0	0	1	0	1	1	1	0	1	0	0	0	0	0	0	1	0	0
ARAP2	1	0	1	0	0	1	1	0	1	0	0	0	0	0	0	1	0	0
MORN1	1	0	1	0	0	1	1	0	1	0	0	0	0	0	0	1	0	0
TANC1	0	0	1	0	1	1	1	0	1	0	0	0	0	0	0	1	0	0
ZNF135	1	0	1	0	0	1	1	0	1	0	0	0	0	0	0	1	0	0
ABHD16A	0	0	1	0	0	1	1	0	1	0	0	0	0	0	0	1	0	1
SLC45A1	0	0	1	0	1	1	1	0	1	0	0	0	0	0	0	1	0	0
PLA2R1	0	0	1	0	1	1	1	0	1	0	0	0	0	0	0	1	0	0
CCN6	0	0	1	0	1	1	1	0	0	0	0	0	0	1	0	1	0	0
FCMR	0	0	1	0	1	1	1	0	1	0	0	0	0	0	0	1	0	0
LCT	1	0	1	0	1	1	1	0	1	0	0	0	0	0	0	0	0	0
UGGT2	0	0	1	0	0	1	1	0	1	0	0	0	0	0	0	1	1	0
ITGA8	1	0	1	0	1	0	1	0	1	0	0	0	0	0	0	0	0	1
USP7	1	0	1	0	0	1	1	0	1	0	0	0	0	0	0	1	0	0
EN1	0	0	0	0	1	1	1	0	1	0	0	0	0	0	1	1	0	0
LATS1	0	0	0	0	1	1	1	0	1	0	0	0	0	1	0	1	0	0
NCSTN	0	0	1	0	0	1	1	0	1	0	0	0	0	1	1	0	0	0
PHACTR1	0	0	1	0	0	1	1	0	1	0	0	0	0	0	1	1	0	0
EPC2	0	0	1	0	1	1	1	0	1	0	0	0	0	0	0	0	0	1
AGBL1	1	0	1	0	1	1	1	0	1	0	0	0	0	0	0	0	0	0
NBPF10	1	0	1	0	1	1	1	0	1	0	0	0	0	0	0	0	0	0
RPL10	0	0	1	0	1	1	1	0	1	0	0	0	0	0	0	1	0	0
MSLN	0	0	1	0	1	1	1	0	1	0	0	0	0	0	0	1	0	0
TTLL2	1	0	1	0	0	1	1	0	1	0	0	0	0	0	0	1	0	0
LAMB1	0	0	1	0	1	1	1	0	1	0	0	0	0	0	0	1	0	0
RPS6KC1	0	0	1	0	0	1	1	0	1	0	0	0	0	0	0	1	0	1
NBAS	1	0	0	0	1	1	1	0	1	0	0	0	0	0	0	1	0	0
CD83	1	0	0	0	1	1	1	0	1	0	0	0	0	0	0	1	0	0
MAP2K4	0	0	1	1	0	1	1	0	1	0	0	0	0	1	0	0	0	0
ABCC1	0	0	1	0	1	1	1	0	1	0	0	0	0	0	0	1	0	0
MTF2	1	0	1	0	1	0	1	0	1	0	0	0	0	0	0	0	1	0
ERICH1	1	0	1	0	1	1	1	0	0	0	0	0	0	0	0	1	0	0
RBBP8NL	0	0	0	0	0	1	1	0	1	0	0	0	0	0	0	1	1	1
NELL1	1	1	0	0	1	1	1	0	1	0	0	0	0	0	0	0	0	0
PHOX2B	1	0	1	0	0	1	1	0	1	0	0	0	0	0	0	0	1	0
ZNF683	1	0	1	0	0	0	1	0	1	0	0	0	0	0	0	1	0	1
CPLANE1	0	0	1	0	1	1	1	0	1	0	0	0	0	0	0	1	0	0
TJP2	1	0	1	0	1	1	1	0	1	0	0	0	0	0	0	0	0	0
DCSTAMP	1	1	0	0	1	1	1	0	1	0	0	0	0	0	0	0	0	0
DDX47	1	0	1	0	1	1	1	0	0	0	0	0	0	0	1	0	0	0
MAP3K13	0	0	1	0	0	1	1	0	1	0	0	0	0	1	0	0	0	1
KLHL21	1	0	1	0	1	1	1	0	0	0	0	0	0	0	0	1	0	0
ARMC5	1	0	1	0	0	1	1	0	1	0	0	0	0	0	0	0	0	1
PCSK4	0	0	1	0	1	1	1	0	1	0	0	0	0	0	0	1	0	0
SHPRH	1	0	1	0	1	1	1	0	1	0	0	0	0	0	0	0	0	0
KRT6A	1	0	1	0	0	1	1	0	1	0	0	0	0	0	0	1	0	0
EPX	1	0	1	0	0	1	1	0	1	0	0	0	0	0	0	1	0	0
PARP15	1	0	1	0	1	1	1	0	1	0	0	0	0	0	0	0	0	0
MCHR2	0	0	1	0	1	1	1	0	1	0	0	0	0	0	1	0	0	0
HCAR2	1	0	1	0	0	1	1	0	1	0	0	0	0	0	0	1	0	0
ELP2	0	0	0	1	1	1	1	1	1	0	0	0	0	0	0	0	0	0
TNPO1	1	0	1	0	0	1	1	0	1	0	0	0	0	0	0	1	0	0
HS3ST5	0	0	1	0	1	1	1	0	1	0	0	0	0	0	0	0	1	0
NMBR	0	0	1	0	1	1	1	0	1	0	0	0	0	0	0	0	0	1
TAB2	1	0	1	0	0	1	1	0	1	0	0	0	0	0	0	1	0	0
RREB1	0	0	1	0	1	1	1	0	1	0	0	0	0	0	0	0	1	0
ACE2	1	1	1	0	1	1	1	0	0	0	0	0	0	0	0	0	0	0
SHC2	0	0	1	0	1	1	1	0	1	0	0	0	0	0	0	1	0	0
ADAM7	0	0	1	0	1	1	1	0	1	0	0	0	0	0	0	0	0	1
GSK3B	0	0	1	1	1	1	1	0	1	0	0	0	0	0	0	0	0	0
RAD51B	0	0	1	0	0	1	1	0	1	0	0	0	0	1	0	0	0	0
SLC7A9	1	1	1	0	0	1	1	0	1	0	0	0	0	0	0	0	0	0
TPP2	1	0	1	0	1	1	1	0	1	0	0	0	0	0	0	0	0	0
SLC26A9	1	0	1	0	1	1	1	0	1	0	0	0	0	0	0	0	0	0
FMO3	1	0	1	0	0	1	1	0	1	0	0	0	0	0	0	0	1	0
ARHGAP45	1	0	1	0	1	1	1	0	0	0	0	0	0	0	0	1	0	0
ANKRD33	1	0	1	0	1	1	1	0	0	0	0	0	0	0	0	0	0	1
FAXC	0	1	1	0	1	1	1	0	0	0	0	1	0	0	0	0	0	0
STARD13	0	0	1	0	1	1	1	0	1	0	0	0	0	0	0	1	0	0
STXBP5L	0	0	1	0	0	1	1	0	1	0	0	1	0	0	0	1	0	0
STK19	0	0	1	0	1	1	1	0	0	0	0	0	0	0	0	0	1	1
LZTS1	1	0	1	0	1	1	1	0	1	0	0	0	0	0	0	0	0	0
STRN	1	0	0	0	1	1	1	0	1	0	0	0	0	0	0	1	0	0
MAN1A1	0	0	1	0	1	1	1	0	1	0	0	0	0	0	0	1	0	0
PRPF40B	0	0	1	0	1	1	1	0	1	0	0	0	0	0	0	1	0	0
SERPINB11	0	0	1	0	0	1	1	0	1	0	0	0	0	0	0	0	1	1
GABRA1	0	0	1	0	0	1	1	0	1	0	0	1	0	0	0	1	0	0
TIGD7	1	1	1	0	0	1	1	0	1	0	0	0	0	0	0	0	0	0
ZNF423	1	0	1	0	1	1	1	0	0	0	0	0	0	0	0	1	0	0
MIB2	1	0	1	0	1	1	1	0	1	0	0	0	0	0	0	0	0	0
SIM1	0	0	1	0	1	1	1	0	1	0	0	0	0	0	0	1	0	0
PDE3B	1	0	1	0	1	0	1	0	1	0	0	0	0	0	0	1	0	0
RIMS1	0	0	1	0	1	1	1	0	1	0	0	0	0	0	0	1	0	0
TMEM177	0	1	1	0	1	1	1	0	1	0	0	0	0	0	0	0	0	0
NRG1	0	0	1	0	1	1	1	0	1	0	0	0	0	0	0	1	0	0
PNLIPRP3	0	0	1	0	1	1	1	0	1	0	0	0	0	0	0	0	1	0
TNFRSF1A	1	0	1	0	0	0	1	0	1	0	0	0	0	0	1	1	0	0
SORBS2	1	0	1	0	0	1	1	0	1	0	0	0	0	0	0	1	0	0
ZNF407	1	0	1	0	0	1	1	0	1	0	0	0	0	0	0	1	0	0
PCNX1	1	0	1	0	1	1	1	0	0	0	0	0	0	0	0	1	0	0
ZNF217	0	0	1	1	1	1	1	0	0	0	0	0	0	1	0	0	0	0
IPO9	0	0	1	0	1	1	0	0	1	0	0	0	0	0	0	1	1	0
MYO9B	0	0	1	0	1	1	1	0	1	0	0	0	0	0	0	0	0	1
H2AC11	1	0	1	0	1	1	1	0	1	0	0	0	0	0	0	0	0	0
STEAP3	0	0	1	0	0	1	1	0	1	0	0	1	0	0	0	1	0	0
FLYWCH1	1	0	1	0	0	1	1	0	1	0	0	0	0	1	0	0	0	0
CCNB3	1	0	1	0	1	1	1	0	1	0	0	0	0	0	0	0	0	0
PTPRM	0	0	1	0	1	1	1	0	1	0	0	0	0	0	1	0	0	0
AZU1	0	0	1	0	1	0	1	0	1	0	0	1	0	0	0	1	0	0
ARHGEF26	1	0	1	0	1	1	1	0	1	0	0	0	0	0	0	0	0	0
ADAMTSL3	1	0	1	0	0	1	1	0	1	0	0	0	0	0	0	1	0	0
SATB2	0	1	1	0	0	1	1	0	1	0	0	0	0	0	0	1	0	0
ZRANB3	0	0	1	0	1	1	1	0	0	0	0	1	0	0	0	1	0	0
SDCCAG8	1	0	1	0	1	1	1	0	0	0	0	0	0	1	0	0	0	0
HUWE1	0	0	1	0	1	1	1	0	1	0	0	0	0	0	0	1	0	0
ABCC12	0	0	1	0	1	1	1	0	1	0	0	0	0	0	0	0	0	1
SIX2	1	0	1	0	0	1	1	0	1	0	0	0	0	0	0	0	1	0
AKAP12	1	0	1	0	1	1	1	0	1	0	0	0	0	0	0	0	0	0
MUC6	1	0	1	0	1	1	1	0	0	0	0	0	0	0	0	1	0	0
CPNE4	0	0	1	0	1	1	1	0	1	0	0	0	0	0	0	1	0	0
DCAF6	1	0	1	0	0	1	1	0	1	0	0	0	0	0	0	0	0	1
MXRA5	1	0	1	0	1	1	1	0	1	0	0	0	0	0	0	0	0	0
HSPA12A	1	0	0	0	0	1	1	0	1	0	0	1	0	0	0	1	0	0
PGM3	0	0	1	0	1	1	1	0	1	0	0	0	0	0	0	1	0	0
RND3	1	0	1	0	1	1	1	0	1	0	0	0	0	0	0	0	0	0
TBX18	0	0	1	0	1	1	1	0	1	0	0	0	0	0	0	1	0	0
SLCO6A1	1	0	1	0	0	1	1	0	1	0	0	0	0	0	0	1	0	0
ASB9	0	0	1	0	0	1	1	0	1	0	0	0	0	0	0	1	0	1
ZCCHC2	0	0	1	0	0	1	1	0	1	0	0	0	0	0	1	1	0	0
LILRA2	0	0	1	0	1	1	1	0	0	0	0	0	0	0	0	1	1	0
CD274	1	0	1	0	0	1	1	0	1	0	0	0	0	1	0	0	0	0
OR2T1	0	0	1	0	1	1	1	0	0	0	0	0	0	0	0	0	1	1
[truncated: 20,418 more rows]

## Sheet: SData2
Drug	CLL	DLBCL	FL	HCL	HL	LPL	MCL	MF	MM	MZL	PTCL	SD
ACALABRUTINIB	1	1	0	0	0	0	1	0	0	0	0	0
ALDESLEUKIN	0	1	1	0	0	0	0	0	0	0	0	0
ALEMTUZUMAB	1	0	0	0	0	0	0	0	0	0	1	0
ALISERTIB	0	0	0	0	0	0	0	0	0	0	1	0
APREPITANT	0	0	0	0	0	0	0	0	1	0	0	0
ASPIRIN	0	0	0	0	0	0	0	0	1	0	0	0
AVELUMAB	0	1	0	0	0	0	0	0	0	0	0	0
AXICABTAGENE CILOLEUCEL	0	1	1	0	0	0	0	0	0	0	0	0
AZACITIDINE	0	1	0	0	0	0	0	0	0	0	0	0
BELANTAMAB MAFODOTIN	0	0	0	0	0	0	0	0	1	0	0	0
BELINOSTAT	0	0	0	0	0	0	0	0	0	0	1	0
BEXAROTENE	0	0	0	0	0	0	0	1	0	0	0	0
BKT140	0	0	0	0	0	0	0	0	1	0	0	0
BORTEZOMIB	0	1	0	0	0	1	1	0	1	0	0	0
BRENTUXIMAB VEDOTIN	0	1	0	0	1	0	0	1	0	0	0	0
CAMRELIZUMAB	0	0	0	0	1	0	0	0	0	0	0	0
CARFILZOMIB	0	0	0	0	0	1	0	0	1	0	0	0
CARMUSTINE	0	1	0	0	1	0	1	0	1	0	0	0
CARVEDILOL	0	0	0	0	0	0	0	0	1	0	0	0
CHOLECALCIFEROL	1	0	0	0	0	0	0	0	0	0	0	0
COPANLISIB	0	0	1	0	0	0	0	0	0	0	0	0
COPANLISIB HYDROCHLORIDE	0	0	1	0	0	0	0	0	0	0	0	0
CRIZOTINIB	0	1	0	0	0	0	0	0	0	0	0	0
CYCLOSPORINE	0	1	0	0	1	1	1	0	1	0	0	0
CYTARABINE	0	1	0	0	1	0	1	0	1	0	0	0
DARATUMUMAB	0	0	0	0	0	0	0	0	1	0	0	0
DARBEPOETIN ALFA	1	1	0	0	0	0	0	0	0	0	0	0
DECITABINE	0	1	0	0	0	0	0	0	0	0	1	0
DENILEUKIN DIFTITOX	0	0	0	0	0	0	0	1	0	0	1	1
DEXAMETHASONE	0	1	1	0	1	1	1	1	1	0	1	0
DEXAMETHASONE ACETATE	0	0	0	0	0	0	0	0	1	0	0	0
DEXAMETHASONE PHOSPHORIC ACID	0	0	0	0	0	0	0	1	0	0	0	0
DEXAMETHASONE SODIUM PHOSPHATE	0	0	0	0	0	0	0	1	0	0	0	0
DINACICLIB	1	0	0	0	0	0	0	0	0	0	0	0
DOXORUBICIN	1	1	1	0	1	1	1	0	1	0	1	0
DOXORUBICIN HYDROCHLORIDE	0	1	0	0	1	0	0	0	1	0	0	0
DUVELISIB	1	0	1	0	0	0	0	0	0	0	0	0
ELOTUZUMAB	0	0	0	0	0	0	0	0	1	0	0	0
ELRANATAMAB	0	0	0	0	0	0	0	0	1	0	0	0
ENALAPRIL	0	0	0	0	0	0	0	0	1	0	0	0
ENZASTAURIN	0	1	0	0	0	0	0	0	0	0	0	0
EPCORITAMAB	0	1	0	0	0	0	0	0	0	0	0	0
EPOETIN BETA	0	1	0	0	0	0	0	0	0	0	0	0
ETOPOSIDE	0	1	1	0	1	0	1	0	1	0	1	0
ETOPOSIDE PHOSPHATE	0	1	0	0	1	0	0	0	0	0	0	0
EVEROLIMUS	0	1	0	0	0	0	0	0	0	0	0	0
FELZARTAMAB	0	0	0	0	0	0	0	0	1	0	0	0
FILGRASTIM	1	1	1	0	1	0	1	0	1	0	0	0
FLUDARABINE PHOSPHATE	1	1	1	0	1	1	1	0	1	0	0	0
GEMCITABINE	0	1	1	0	0	0	0	0	0	0	1	0
GLOFITAMAB	0	1	0	0	0	0	0	0	0	0	0	0
IBANDRONIC ACID	0	0	0	0	0	0	0	0	1	0	0	0
IBERDOMIDE	0	0	0	0	0	0	0	0	1	0	0	0
IBRITUMOMAB TIUXETAN	0	1	1	0	0	0	0	0	0	0	0	0
IBRUTINIB	1	1	1	0	0	1	1	0	0	0	0	0
IDARUBICIN	0	0	0	0	0	0	0	0	1	0	0	0
IDECABTAGENE VICLEUCEL	0	0	0	0	0	0	0	0	1	0	0	0
IDELALISIB	1	0	1	0	0	0	0	0	0	0	0	0
INOTUZUMAB OZOGAMICIN	0	0	1	0	0	0	0	0	0	0	0	0
INTERFERON ALFA-2B	0	0	1	1	0	0	0	1	1	0	0	0
ISATUXIMAB	0	0	0	0	0	0	0	0	1	0	0	0
IXAZOMIB	0	0	0	0	0	0	0	0	1	0	0	0
IXAZOMIB CITRATE	0	0	0	0	0	0	0	0	1	0	0	0
LENALIDOMIDE	1	1	1	0	0	0	1	0	1	0	1	0
LENOGRASTIM	0	1	0	0	0	0	0	0	1	0	0	0
LONCASTUXIMAB TESIRINE	0	1	0	0	0	0	0	0	0	0	0	0
MASITINIB	0	0	0	0	0	0	0	0	1	0	0	0
METHOTREXATE	0	1	0	0	1	0	0	1	0	0	0	0
METHYLPREDNISOLONE	0	0	1	0	1	0	0	0	1	0	0	0
MITOXANTRONE	1	1	1	0	0	0	0	0	0	0	1	0
MITOXANTRONE HYDROCHLORIDE	1	1	1	0	0	0	0	0	0	0	0	0
MOGAMULIZUMAB	0	0	0	0	0	0	0	1	0	0	0	1
MOSUNETUZUMAB	0	0	1	0	0	0	0	0	0	0	0	0
MOXETUMOMAB PASUDOTOX	0	0	0	1	0	0	0	0	0	0	0	0
MYCOPHENOLATE MOFETIL	0	1	0	0	1	1	1	0	1	0	0	0
NALOXONE	0	0	0	0	0	0	0	1	0	0	0	1
NIVOLUMAB	0	0	0	0	1	0	0	0	1	0	0	0
OBINUTUZUMAB	1	1	1	0	0	0	0	0	0	0	0	0
OBLIMERSEN SODIUM	0	0	0	0	0	0	0	0	1	0	0	0
OFATUMUMAB	1	1	1	0	0	0	0	0	0	0	0	0
ORELABRUTINIB	1	1	0	0	0	0	1	0	0	0	0	0
PALIFERMIN	0	0	0	0	0	0	0	0	1	0	0	0
PAMIDRONATE DISODIUM	0	0	0	0	0	0	0	0	1	0	0	0
PAMIDRONIC ACID	0	0	0	0	0	0	0	0	1	0	0	0
PANOBINOSTAT	0	0	0	0	1	0	0	0	1	0	0	0
PANOBINOSTAT LACTATE	0	0	0	0	0	0	0	0	1	0	0	0
PARSACLISIB	0	0	1	0	0	0	1	0	0	0	0	0
PEGFILGRASTIM	0	1	0	0	1	0	0	0	1	0	0	0
PEGINTERFERON ALFA-2B	0	0	0	0	0	0	1	0	1	0	0	0
PEMBROLIZUMAB	0	0	0	0	1	0	0	0	1	0	0	0
PENPULIMAB	0	0	0	0	1	0	0	0	0	0	0	0
PENTOSTATIN	1	0	0	1	0	0	0	0	0	0	0	0
PIRTOBRUTINIB	1	0	0	0	0	0	1	0	0	0	0	0
PLERIXAFOR	0	0	0	0	0	0	0	0	1	0	0	0
PLITIDEPSIN	0	0	0	0	0	0	0	0	1	0	0	0
POLATUZUMAB VEDOTIN	0	1	0	0	0	0	0	0	0	0	0	0
POMALIDOMIDE	0	0	0	0	0	0	0	0	1	0	0	0
PRALATREXATE	0	0	0	0	0	0	0	0	0	0	1	0
PREDNISOLONE	0	1	1	0	0	0	0	1	1	0	0	0
PREDNISONE	1	1	1	0	1	1	1	1	1	0	1	0
RITUXIMAB	1	1	1	0	1	1	1	0	0	1	0	0
RIVOCERANIB	0	1	0	0	0	0	0	0	0	0	1	0
RIVOCERANIB MESYLATE	0	1	0	0	0	0	0	0	0	0	1	0
ROMIDEPSIN	0	0	0	0	0	0	0	0	0	1	0	0
SARGRAMOSTIM	0	0	0	0	0	0	0	0	1	0	0	0
SELINEXOR	0	1	0	0	0	0	0	0	1	0	0	0
SILTUXIMAB	0	0	0	0	0	0	0	0	1	0	0	0
SINTILIMAB	0	0	0	0	1	0	0	0	0	0	0	0
SIROLIMUS	0	0	0	0	1	0	0	0	0	0	0	0
TACROLIMUS	0	0	0	0	1	0	0	0	0	0	0	0
TAFASITAMAB	0	1	1	0	0	0	0	0	0	0	0	0
TANESPIMYCIN	0	0	0	0	0	0	0	0	1	0	0	0
TAZEMETOSTAT	0	0	1	0	0	0	0	0	0	0	0	0
TAZEMETOSTAT HYDROBROMIDE	0	0	1	0	0	0	0	0	0	0	0	0
TECLISTAMAB	0	0	0	0	0	0	0	0	1	0	0	0
TEMSIROLIMUS	0	0	0	0	0	0	1	0	0	0	0	0
THALIDOMIDE	0	1	0	0	0	1	1	0	1	0	0	0
TISLELIZUMAB	0	1	0	0	1	0	0	0	0	0	0	0
TOCILIZUMAB	0	1	0	0	0	0	0	0	0	0	0	0
TOSITUMOMAB 131I	0	0	1	0	0	0	0	0	0	0	0	0
UBLITUXIMAB	1	0	0	0	0	0	0	0	0	0	0	0
UMBRALISIB	1	0	1	0	0	0	0	0	0	1	0	0
UMBRALISIB TOSYLATE	1	0	1	0	0	0	0	0	0	1	0	0
UTOMILUMAB	0	1	0	0	0	0	0	0	0	0	0	0
VENETOCLAX	1	0	0	0	0	0	1	0	1	0	0	0
VINBLASTINE	0	1	0	0	1	0	0	0	0	0	1	0
VINBLASTINE SULFATE	0	0	0	0	1	0	0	0	0	0	0	0
VINCRISTINE	1	1	1	0	1	1	1	0	1	0	1	0
VINCRISTINE SULFATE	1	1	1	0	1	0	1	0	0	1	1	0
VINORELBINE	0	0	0	0	1	0	0	0	0	0	0	0
VINORELBINE TARTRATE	0	0	0	0	1	0	0	0	0	0	0	0
VORINOSTAT	0	0	0	0	0	0	0	0	1	0	0	0
YTTRIUM Y 90 IBRITUMOMAB TIUXETAN	0	1	1	0	0	0	0	0	0	0	0	0
ZANDELISIB	0	0	1	0	0	0	0	0	0	0	0	0
ZANOLIMUMAB	0	0	0	0	0	0	0	1	0	0	0	1
ZANUBRUTINIB	1	1	0	0	0	1	1	0	0	0	0	0
ZOLEDRONIC ACID	0	0	0	0	0	0	0	0	1	0	0	0
